# Supplementary material for: Structure of nascent 5S RNPs at the crossroad between ribosome assembly and MDM2–p53 pathways
Source: Nat Struct Mol Biol. 2023 Jun 8;30(8):1119–31. doi: 10.1038/s41594-023-01006-7 (PMC10442235; doi:10.1038/s41594-023-01006-7)
Supplement: Source Data Figs. 1, 3 and 6 and Extended Data Fig. 5 — Fig. 1f XL-MS output file. [file 41594_2023_1006_MOESM4_ESM.xlsx]

## Sheet: Fig. 1f (sc5S RNP)
Rank	Id	Protein1	Protein2	Type	XLType	Spectrum	AbsPos1	AbsPos2	deltaAA	Annotation	Smallest_dist[euklid]	Mr	Mz	z	Error_rel[ppm]	Error_abs[ppm]	nseen	MatchOdds	wmatchoddssum	wmatchoddsmean	Xcorrx	Xcorrb	TIC	TicA	TicB	WTIC	intsum	lApS	seriesscore	deltaS	ld-Score	fdr
1	NVELDIMGDKLGR-K10-156	scRpf2	-	monolink	monolink	Lara_191219_B5042_HH_Exp4_6_S5_F2_R1.28326.28326.3_Lara_191219_B5042_HH_Exp4_6_S5_F2_R1.28305.28305.3	271	n/a	-	Lara_191219_B5042_HH_Exp4_6_S5_F2_R1_matched		1614.83	539.284	3	-0.1	0.1	4	11.51	7.01	7.01	0.49	0.63	0.58	0.58	0	0.22	1107	0	58.3	0	60.07	0
1	IVESLSALQAAEQQPQLKPAGKSK-K18-K22	scSyo1	-	intralink	intralink	Lara_191219_B5042_HH_Exp4_6_S5_F2_R2.27039.27039.3_Lara_191219_B5042_HH_Exp4_6_S5_F2_R2.27022.27022.3	149	n/a	-	Lara_191219_B5042_HH_Exp4_6_S5_F2_R2_matched		2658.46	887.161	3	0.3	0.3	9	11.51	6.31	6.31	0.59	0.4	0.64	0.64	0	0.13	1144	0	34.6	0.18	54.95	0
2	IVESLSALQAAEQQPQLKPAGKSK-K18-K24	scSyo1	-	intralink	intralink	Lara_191219_B5042_HH_Exp4_6_S5_F2_R2.27039.27039.3_Lara_191219_B5042_HH_Exp4_6_S5_F2_R2.27022.27022.3	149	n/a	-	Lara_191219_B5042_HH_Exp4_6_S5_F2_R2_matched		2658.46	887.161	3	0.3	0.3	9	11.51	6.31	6.31	0.55	0.4	0.63	0.63	0	0.13	1110	0	37.8	0.18	54.19	0
3	IVESLSALQAAEQQPQLKPAGKSK-K22-K24	scSyo1	-	intralink	intralink	Lara_191219_B5042_HH_Exp4_6_S5_F2_R2.27039.27039.3_Lara_191219_B5042_HH_Exp4_6_S5_F2_R2.27022.27022.3	153	n/a	-	Lara_191219_B5042_HH_Exp4_6_S5_F2_R2_matched		2658.46	887.161	3	0.3	0.3	10	11.51	6.02	6.02	0.51	0.36	0.63	0.63	0	0.13	1110	0	33.3	0.18	53.29	0
1	IVESLSALQAAEQQPQLKPAGKSK-K22-156	scSyo1	-	monolink	monolink	Lara_191219_B5042_HH_Exp4_6_S5_F2_R1.25155.25155.3_Lara_191219_B5042_HH_Exp4_6_S5_F2_R1.25037.25037.3	153	n/a	-	Lara_191219_B5042_HH_Exp4_6_S5_F2_R1_matched		2676.48	893.167	3	2.3	2.3	4	11.51	5.53	5.53	0.46	0.31	0.58	0.58	0	0.12	1256	0	24.1	0.12	54.55	0
2	IVESLSALQAAEQQPQLKPAGKSK-K24-156	scSyo1	-	monolink	monolink	Lara_191219_B5042_HH_Exp4_6_S5_F2_R1.25155.25155.3_Lara_191219_B5042_HH_Exp4_6_S5_F2_R1.25037.25037.3	155	n/a	-	Lara_191219_B5042_HH_Exp4_6_S5_F2_R1_matched		2676.48	893.167	3	2.3	2.3	4	11.51	5.47	5.47	0.47	0.29	0.58	0.58	0	0.12	1256	0	24.1	0.12	54.21	0
3	IVESLSALQAAEQQPQLKPAGKSK-K18-156	scSyo1	-	monolink	monolink	Lara_191219_B5042_HH_Exp4_6_S5_F2_R1.25155.25155.3_Lara_191219_B5042_HH_Exp4_6_S5_F2_R1.25037.25037.3	149	n/a	-	Lara_191219_B5042_HH_Exp4_6_S5_F2_R1_matched		2676.48	893.167	3	2.3	2.3	4	11.51	5.36	5.36	0.42	0.28	0.55	0.55	0	0.11	1189	0	23.5	0.13	52.54	0
1	KNVELDIMGDKLGR-K11-156	scRpf2	-	monolink	monolink	Lara_191219_B5043_HH_Exp4_6_S5_F3_R1.26245.26245.3_Lara_191219_B5043_HH_Exp4_6_S5_F3_R1.26228.26228.3	271	n/a	-	Lara_191219_B5043_HH_Exp4_6_S5_F3_R1_matched		1742.92	581.982	3	0.2	0.2	6	11.51	6.14	6.14	0.43	0.49	0.6	0.6	0	0.21	959	0	34.4	0	54.25	0
2	KNVELDIMGDKLGR-K1-156	scRpf2	-	monolink	monolink	Lara_191219_B5043_HH_Exp4_6_S5_F3_R1.26245.26245.3_Lara_191219_B5043_HH_Exp4_6_S5_F3_R1.26228.26228.3	261	n/a	-	Lara_191219_B5043_HH_Exp4_6_S5_F3_R1_matched		1742.92	581.982	3	0.2	0.2	6	5.14	1.5	1.5	0.14	0.28	0.27	0.27	0	0.1	433	0	6.6	0	25.5	0
1	VLEQLSGQTPVQSKAR-K14-156	TEV,scRpl11A_endogenous_Isoform	-	monolink	monolink	Lara_191219_B5043_HH_Exp4_6_S5_F3_R2.20794.20794.3_Lara_191219_B5043_HH_Exp4_6_S5_F3_R2.20631.20631.3	53, 49	n/a	-	Lara_191219_B5043_HH_Exp4_6_S5_F3_R2_matched		1896.04	633.019	3	1.5	1.5	6	11.51	6.21	6.21	0.36	0.52	0.52	0.52	0	0.16	960	0	58.4	0	53.97	0
1	LDDQWLVEVDDKVK-K12-155	Flag-scRrs1	-	monolink	monolink	Lara_191219_B5043_HH_Exp4_6_S5_F3_R1.27074.27074.3_Lara_191219_B5043_HH_Exp4_6_S5_F3_R1.27073.27073.3	187	n/a	-	Lara_191219_B5043_HH_Exp4_6_S5_F3_R1_matched		1855.96	619.66	3	-0.4	0.4	4	11.51	6.33	6.33	0.41	0.49	0.57	0.57	0	0.2	952	0	48.2	0	53.96	0
2	LDDQWLVEVDDKVK-K14-155	Flag-scRrs1	-	monolink	monolink	Lara_191219_B5043_HH_Exp4_6_S5_F3_R1.27074.27074.3_Lara_191219_B5043_HH_Exp4_6_S5_F3_R1.27073.27073.3	189	n/a	-	Lara_191219_B5043_HH_Exp4_6_S5_F3_R1_matched		1855.96	619.66	3	-0.4	0.4	4	11.51	4.96	4.96	0.36	0.42	0.47	0.47	0	0.17	797	0	41.8	0	49.12	0
1	TLQKLGLDETYK-K4-156	scRpl5	-	monolink	monolink	Lara_191219_B5043_HH_Exp4_6_S5_F3_R2.25982.25982.3_Lara_191219_B5043_HH_Exp4_6_S5_F3_R2.25913.25913.3	112	n/a	-	Lara_191219_B5043_HH_Exp4_6_S5_F3_R2_matched		1563.84	522.288	3	-0.1	0.1	1	11.51	4.96	4.96	0.35	0.6	0.62	0.62	0	0.26	758	0	46.2	0	53.39	0
2	TLQKLGLDETYK-K12-156	scRpl5	-	monolink	monolink	Lara_191219_B5043_HH_Exp4_6_S5_F3_R2.25982.25982.3_Lara_191219_B5043_HH_Exp4_6_S5_F3_R2.25913.25913.3	120	n/a	-	Lara_191219_B5043_HH_Exp4_6_S5_F3_R2_matched		1563.84	522.288	3	-0.1	0.1	1	2.04	0.31	0.31	0.07	0.07	0.02	0.02	0	0.01	21	0	3.1	0	6.21	0.269
1	IEKLVLNISVGESGDR-K3-155	TEV,scRpl11A_endogenous_Isoform	-	monolink	monolink	Lara_191219_B5042_HH_Exp4_6_S5_F2_R1.27769.27769.3_Lara_191219_B5042_HH_Exp4_6_S5_F2_R1.27760.27760.3	20, 16	n/a	-	Lara_191219_B5042_HH_Exp4_6_S5_F2_R1_matched		1883.04	628.687	3	-1.1	1.1	2	11.05	5.7	5.7	0.36	0.5	0.51	0.51	0	0.16	981	0	39.5	0.19	53.12	0
2	MQLKPEK-MQLKPEK-a4-b4	decoy_reverse_scRpf2	decoy_reverse_scRpf2	xlink	decoy intra-protein xl	Lara_191219_B5042_HH_Exp4_6_S5_F2_R1.27769.27769.3_Lara_191219_B5042_HH_Exp4_6_S5_F2_R1.27760.27760.3	91	91	0	Lara_191219_B5042_HH_Exp4_6_S5_F2_R1_matched		1883.04	628.687	3	5.3	5.3	2	4.2	0.28	0.56	-0.02	0.08	0	0	0	0	2	-1.73933	2	0	10.03	0.13
1	KNDIHPFEDMSPLEFFSEK-K1-155	scRpf2	-	monolink	monolink	Lara_191219_B5042_HH_Exp4_6_S5_F2_R2.29073.29073.3_Lara_191219_B5042_HH_Exp4_6_S5_F2_R2.29088.29088.3	63	n/a	-	Lara_191219_B5042_HH_Exp4_6_S5_F2_R2_matched		2464.16	822.394	3	-2.1	2.1	1	11.51	4.53	4.53	0.34	0.67	0.51	0.51	0	0.13	707	0	30.7	0	52.34	0
2	KNDIHPFEDMSPLEFFSEK-K19-155	scRpf2	-	monolink	monolink	Lara_191219_B5042_HH_Exp4_6_S5_F2_R2.29073.29073.3_Lara_191219_B5042_HH_Exp4_6_S5_F2_R2.29088.29088.3	81	n/a	-	Lara_191219_B5042_HH_Exp4_6_S5_F2_R2_matched		2464.16	822.394	3	-2.1	2.1	1	1.45	0.24	0.24	0.02	0.16	0.03	0.03	0	0.01	46	0	0.8	0	7.31	0.242
1	GANKKLDDQWLVEVDDK-K4-K5	Flag-scRrs1	-	intralink	intralink	Lara_191219_B5043_HH_Exp4_6_S5_F3_R2.26874.26874.3_Lara_191219_B5043_HH_Exp4_6_S5_F3_R2.26864.26864.3	174	n/a	-	Lara_191219_B5043_HH_Exp4_6_S5_F3_R2_matched		2110.06	704.361	3	0.4	0.4	2	10.67	5.36	5.36	0.36	0.43	0.58	0.58	0	0.17	1049	0	12.7	0	52.06	0
2	GANKKLDDQWLVEVDDK-K4-K17	Flag-scRrs1	-	intralink	intralink	Lara_191219_B5043_HH_Exp4_6_S5_F3_R2.26874.26874.3_Lara_191219_B5043_HH_Exp4_6_S5_F3_R2.26864.26864.3	174	n/a	-	Lara_191219_B5043_HH_Exp4_6_S5_F3_R2_matched		2110.06	704.361	3	0.4	0.4	2	1.86	0	0	0.02	0.09	0	0	0	0	0	0	0	0	5.7	0.285
3	GANKKLDDQWLVEVDDK-K5-K17	Flag-scRrs1	-	intralink	intralink	Lara_191219_B5043_HH_Exp4_6_S5_F3_R2.26874.26874.3_Lara_191219_B5043_HH_Exp4_6_S5_F3_R2.26864.26864.3	175	n/a	-	Lara_191219_B5043_HH_Exp4_6_S5_F3_R2_matched		2110.06	704.361	3	0.4	0.4	4	1.45	0	0	0.01	0.06	0	0	0	0	0	0	0	0	4.13	0.342
1	VAAKIAALAGQQ-K4-156	scRpl5	-	monolink	monolink	Lara_191219_B5043_HH_Exp4_6_S5_F3_R1.26354.26354.3_Lara_191219_B5043_HH_Exp4_6_S5_F3_R1.26317.26317.3	289	n/a	-	Lara_191219_B5043_HH_Exp4_6_S5_F3_R1_matched		1295.74	432.922	3	-1.5	1.5	5	11.51	4.84	4.84	0.52	0.58	0.8	0.8	0	0.33	610	0	45.5	0	51.68	0
1	REAKLVENVK-K4-156	scRpf2	-	monolink	monolink	Lara_191219_B5043_HH_Exp4_6_S5_F3_R2.15028.15028.3_Lara_191219_B5043_HH_Exp4_6_S5_F3_R2.14800.14800.3	22	n/a	-	Lara_191219_B5043_HH_Exp4_6_S5_F3_R2_matched		1340.77	447.929	3	-1.3	1.3	4	10.8	4.68	4.68	0.33	0.66	0.7	0.7	0	0.35	611	0	50	0.25	51.67	0
2	LEVNVKEARK-K6-156	decoy_reverse_scRpf2	-	monolink	decoy monolink	Lara_191219_B5043_HH_Exp4_6_S5_F3_R2.15028.15028.3_Lara_191219_B5043_HH_Exp4_6_S5_F3_R2.14800.14800.3	323	n/a	-	Lara_191219_B5043_HH_Exp4_6_S5_F3_R2_matched		1340.77	447.929	3	-1.3	1.3	1	3.9	0.72	0.72	0.03	0.2	0.04	0.04	0	0.02	34	0	3	0.6	12.79	0.095
3	LEVNVKEARK-K10-156	decoy_reverse_scRpf2	-	monolink	decoy monolink	Lara_191219_B5043_HH_Exp4_6_S5_F3_R2.15028.15028.3_Lara_191219_B5043_HH_Exp4_6_S5_F3_R2.14800.14800.3	327	n/a	-	Lara_191219_B5043_HH_Exp4_6_S5_F3_R2_matched		1340.77	447.929	3	-1.3	1.3	2	3.6	0.31	0.31	0	0.21	0.01	0.01	0	0.01	10	0	1.5	0.65	11.76	0.117
1	GTVGNSHKTTKEDTVSWFK-K8-K11	TEV,scRpl11A_endogenous_Isoform	-	intralink	intralink	Lara_191219_B5043_HH_Exp4_6_S5_F3_R2.24980.24980.3_Lara_191219_B5043_HH_Exp4_6_S5_F3_R2.24947.24947.3	157, 153	n/a	-	Lara_191219_B5043_HH_Exp4_6_S5_F3_R2_matched		2259.12	754.047	3	0.6	0.6	2	11.48	6.62	6.62	0.23	0.37	0.46	0.46	0	0.12	1029	0	6.8	0.11	51.25	0
2	GTVGNSHKTTKEDTVSWFK-K11-K19	TEV,scRpl11A_endogenous_Isoform	-	intralink	intralink	Lara_191219_B5043_HH_Exp4_6_S5_F3_R2.24980.24980.3_Lara_191219_B5043_HH_Exp4_6_S5_F3_R2.24947.24947.3	160, 156	n/a	-	Lara_191219_B5043_HH_Exp4_6_S5_F3_R2_matched		2259.12	754.047	3	0.6	0.6	2	6.11	2.21	2.21	0.15	0.17	0.14	0.14	0	0.04	311	0	12	0.26	22.2	0
3	GTVGNSHKTTKEDTVSWFK-K8-K19	TEV,scRpl11A_endogenous_Isoform	-	intralink	intralink	Lara_191219_B5043_HH_Exp4_6_S5_F3_R2.24980.24980.3_Lara_191219_B5043_HH_Exp4_6_S5_F3_R2.24947.24947.3	157, 153	n/a	-	Lara_191219_B5043_HH_Exp4_6_S5_F3_R2_matched		2259.12	754.047	3	0.6	0.6	2	6.5	1.92	1.92	0.16	0.07	0.05	0.05	0	0.01	121	0	20.3	0.33	17.08	0.011
1	RTLQKLGLDETYK-K5-155	scRpl5	-	monolink	monolink	Lara_191219_B5043_HH_Exp4_6_S5_F3_R1.19667.19667.3_Lara_191219_B5043_HH_Exp4_6_S5_F3_R1.19541.19541.3	112	n/a	-	Lara_191219_B5043_HH_Exp4_6_S5_F3_R1_matched		1718.96	573.993	3	-1.4	1.4	14	11.51	3.76	3.76	0.44	0.68	0.72	0.72	0	0.28	492	0	65.4	0	50.79	0
2	RTLQKLGLDETYK-K13-155	scRpl5	-	monolink	monolink	Lara_191219_B5043_HH_Exp4_6_S5_F3_R1.19667.19667.3_Lara_191219_B5043_HH_Exp4_6_S5_F3_R1.19541.19541.3	120	n/a	-	Lara_191219_B5043_HH_Exp4_6_S5_F3_R1_matched		1718.96	573.993	3	-1.4	1.4	14	3.39	0.31	0.31	0.14	0.16	0.04	0.04	0	0.01	25	0	4.4	0	11.01	0.134
1	IVESLSALQAAEQQPQLKPAGKSKIESK-K22-K24	scSyo1	-	intralink	intralink	Lara_191219_B5042_HH_Exp4_6_S5_F2_R1.25942.25942.3_Lara_191219_B5042_HH_Exp4_6_S5_F2_R1.25852.25852.3	153	n/a	-	Lara_191219_B5042_HH_Exp4_6_S5_F2_R1_matched		3115.71	1039.58	3	0.4	0.4	1	11.51	5.2	5.2	0.57	0.37	0.62	0.62	0	0.11	956	0	19.4	0	50.67	0
2	IVESLSALQAAEQQPQLKPAGKSKIESK-K22-K28	scSyo1	-	intralink	intralink	Lara_191219_B5042_HH_Exp4_6_S5_F2_R1.25942.25942.3_Lara_191219_B5042_HH_Exp4_6_S5_F2_R1.25852.25852.3	153	n/a	-	Lara_191219_B5042_HH_Exp4_6_S5_F2_R1_matched		3115.71	1039.58	3	0.4	0.4	1	11.51	5.42	5.42	0.54	0.37	0.6	0.6	0	0.11	916	0	18.7	0	49.84	0
3	IVESLSALQAAEQQPQLKPAGKSKIESK-K24-K28	scSyo1	-	intralink	intralink	Lara_191219_B5042_HH_Exp4_6_S5_F2_R1.25942.25942.3_Lara_191219_B5042_HH_Exp4_6_S5_F2_R1.25852.25852.3	155	n/a	-	Lara_191219_B5042_HH_Exp4_6_S5_F2_R1_matched		3115.71	1039.58	3	0.4	0.4	1	11.51	5.03	5.03	0.51	0.35	0.6	0.6	0	0.11	916	0	18.1	0	49.32	0
1	TLQKLGLDETYK-K4-155	scRpl5	-	monolink	monolink	Lara_191219_B5043_HH_Exp4_6_S5_F3_R2.23304.23304.3_Lara_191219_B5043_HH_Exp4_6_S5_F3_R2.23205.23205.3	112	n/a	-	Lara_191219_B5043_HH_Exp4_6_S5_F3_R2_matched		1562.85	521.959	3	-1.9	1.9	2	11.51	5.19	5.19	0.37	0.53	0.65	0.65	0	0.27	674	0	46.2	0	50.6	0
2	TLQKLGLDETYK-K12-155	scRpl5	-	monolink	monolink	Lara_191219_B5043_HH_Exp4_6_S5_F3_R2.23304.23304.3_Lara_191219_B5043_HH_Exp4_6_S5_F3_R2.23205.23205.3	120	n/a	-	Lara_191219_B5043_HH_Exp4_6_S5_F3_R2_matched		1562.85	521.959	3	-1.9	1.9	2	4.13	0.41	0.41	0.11	0.16	0.02	0.02	0	0.01	21	0	3.8	0	12.31	0.12
1	GLKVKEYQLR-K3-K5	TEV,scRpl11A_endogenous_Isoform	-	intralink	intralink	Lara_191219_B5043_HH_Exp4_6_S5_F3_R2.22696.22696.3_Lara_191219_B5043_HH_Exp4_6_S5_F3_R2.22601.22601.3	89, 85	n/a	-	Lara_191219_B5043_HH_Exp4_6_S5_F3_R2_matched		1370.79	457.938	3	-0.8	0.8	4	11.49	6.59	6.59	0.34	0.54	0.45	0.45	0	0.23	708	0	14.1	0.44	50.53	0
2	EQYLKVKGLR-K5-K7	decoy_reverse_TEV	-	intralink	decoy intralink	Lara_191219_B5043_HH_Exp4_6_S5_F3_R2.22696.22696.3_Lara_191219_B5043_HH_Exp4_6_S5_F3_R2.22601.22601.3	88	n/a	-	Lara_191219_B5043_HH_Exp4_6_S5_F3_R2_matched		1370.79	457.938	3	-0.8	0.8	5	6.27	1.91	1.91	0.11	0.33	0.07	0.07	0	0.03	109	0	2.3	0.78	22.14	0
3	YLEQKVKGLR-K5-K7	decoy_reverse_scRpl11A_endogenous_Isoform	-	intralink	decoy intralink	Lara_191219_B5043_HH_Exp4_6_S5_F3_R2.22696.22696.3_Lara_191219_B5043_HH_Exp4_6_S5_F3_R2.22601.22601.3	88	n/a	-	Lara_191219_B5043_HH_Exp4_6_S5_F3_R2_matched		1370.79	457.938	3	-0.8	0.8	4	4.76	1.49	1.49	0.09	0.25	0.06	0.06	0	0.03	102	0	1.6	0	17.22	0.011
1	LDDQWLVEVDDKVK-K12-156	Flag-scRrs1	-	monolink	monolink	Lara_191219_B5043_HH_Exp4_6_S5_F3_R1.27371.27371.3_Lara_191219_B5043_HH_Exp4_6_S5_F3_R1.27369.27369.3	187	n/a	-	Lara_191219_B5043_HH_Exp4_6_S5_F3_R1_matched		1856.94	619.988	3	-0.4	0.4	3	11.51	5.37	5.37	0.36	0.41	0.63	0.63	0	0.22	852	0	42.9	0	50.49	0
2	LDDQWLVEVDDKVK-K14-156	Flag-scRrs1	-	monolink	monolink	Lara_191219_B5043_HH_Exp4_6_S5_F3_R1.27371.27371.3_Lara_191219_B5043_HH_Exp4_6_S5_F3_R1.27369.27369.3	189	n/a	-	Lara_191219_B5043_HH_Exp4_6_S5_F3_R1_matched		1856.94	619.988	3	-0.4	0.4	3	11.51	3.95	3.95	0.31	0.34	0.55	0.55	0	0.2	740	0	37.5	0	46.63	0
1	VAAKIAALAGQQ-K4-155	scRpl5	-	monolink	monolink	Lara_191219_B5042_HH_Exp4_6_S5_F2_R1.25102.25102.3_Lara_191219_B5042_HH_Exp4_6_S5_F2_R1.24954.24954.3	289	n/a	-	Lara_191219_B5042_HH_Exp4_6_S5_F2_R1_matched		1294.76	432.594	3	-2.5	2.5	4	11.51	4.05	4.05	0.38	0.61	0.79	0.79	0	0.33	529	0	39.6	0	50.42	0
1	KLDDQWLVEVDDK-WGYKGANK-a1-b4	Flag-scRrs1	Flag-scRrs1	xlink	intra-protein xl	Lara_191219_B5043_HH_Exp4_6_S5_F3_R2.26037.26037.3_Lara_191219_B5043_HH_Exp4_6_S5_F3_R2.26021.26021.3	175	170	5	Lara_191219_B5043_HH_Exp4_6_S5_F3_R2_matched		2662.32	888.449	3	-1.3	1.3	1	8.99	4.79	9.58	0.46	0.36	0.55	0.48	0.08	0.09	1249	-2.09151	44	0.19	50.15	0
2	LKSYKSDQGGK-YYQDTKEGRR-a5-b6	scRpf2	decoy_reverse_scRpl5	xlink	decoy inter-protein xl	Lara_191219_B5043_HH_Exp4_6_S5_F3_R2.26037.26037.3_Lara_191219_B5043_HH_Exp4_6_S5_F3_R2.26021.26021.3	210	271	61	Lara_191219_B5043_HH_Exp4_6_S5_F3_R2_matched		2662.32	888.449	3	-4	4	1	2.67	0.88	1.77	0.15	0.03	0.07	0.07	0.01	0.01	165	-0.00435	2.2	0.75	9.44	0.416
3	LKSYKSDQGGK-YYQDTKEGRR-a2-b6	scRpf2	decoy_reverse_scRpl5	xlink	decoy inter-protein xl	Lara_191219_B5043_HH_Exp4_6_S5_F3_R2.26037.26037.3_Lara_191219_B5043_HH_Exp4_6_S5_F3_R2.26021.26021.3	207	271	64	Lara_191219_B5043_HH_Exp4_6_S5_F3_R2_matched		2662.32	888.449	3	-4	4	1	2.17	0.78	1.56	0.14	0.02	0.07	0.06	0.01	0.01	159	-0.00435	2	0.89	8.01	0.483
1	VFGALKGASDGGLYVPHSENR-K6-155	scRpl5	-	monolink	monolink	Lara_191219_B5042_HH_Exp4_6_S5_F2_R1.25781.25781.3_Lara_191219_B5042_HH_Exp4_6_S5_F2_R1.25124.25124.3	164	n/a	-	Lara_191219_B5042_HH_Exp4_6_S5_F2_R1_matched		2328.18	777.069	3	-1.9	1.9	106	11.51	4.13	4.13	0.63	0.66	0.54	0.54	0	0.13	554	0	31.6	0.19	50.06	0
2	CKGTVGNSHKTTK-QQKNEK-a10-b3	TEV,scRpl11A_endogenous_Isoform	decoy_reverse_Flag-scRrs1	xlink	decoy inter-protein xl	Lara_191219_B5042_HH_Exp4_6_S5_F2_R1.25781.25781.3_Lara_191219_B5042_HH_Exp4_6_S5_F2_R1.25124.25124.3	157, 153	11	146	Lara_191219_B5042_HH_Exp4_6_S5_F2_R1_matched		2328.18	777.069	3	-0.8	0.8	5	3.23	0.32	0.63	0.13	0.1	0.04	0.03	0	0.01	37	-0.0022	2.4	0.69	9.51	0.428
3	CKGTVGNSHKTTK-QQKNEK-a2-b3	TEV,scRpl11A_endogenous_Isoform	decoy_reverse_Flag-scRrs1	xlink	decoy inter-protein xl	Lara_191219_B5042_HH_Exp4_6_S5_F2_R1.25781.25781.3_Lara_191219_B5042_HH_Exp4_6_S5_F2_R1.25124.25124.3	149, 145	11	138	Lara_191219_B5042_HH_Exp4_6_S5_F2_R1_matched		2328.18	777.069	3	-0.8	0.8	4	2.8	0.28	0.56	0.11	0.08	0.03	0.03	0	0	33	-0.0022	2.3	0.81	8.11	0.47
1	DHDGDYKDDDDKGSR-SYKSDQGGK-a12-b3	Flag-scRrs1	scRpf2	xlink	inter-protein xl	Lara_191219_B5043_HH_Exp4_6_S5_F3_R2.05706.05706.4_Lara_191219_B5043_HH_Exp4_6_S5_F3_R2.05615.05615.4	18	210	192	Lara_191219_B5043_HH_Exp4_6_S5_F3_R2_matched		2843.21	711.81	4	-0.9	0.9	2	10.85	4.09	8.19	0.41	0.4	0.51	0.27	0.23	0.1	987	-0.00511	28.9	0	49.99	0
2	DHDGDYKDDDDKGSR-SYKSDQGGK-a7-b3	Flag-scRrs1	scRpf2	xlink	inter-protein xl	Lara_191219_B5043_HH_Exp4_6_S5_F3_R2.05706.05706.4_Lara_191219_B5043_HH_Exp4_6_S5_F3_R2.05615.05615.4	13	210	197	Lara_191219_B5043_HH_Exp4_6_S5_F3_R2_matched		2843.21	711.81	4	-0.9	0.9	2	9.25	3.41	6.81	0.29	0.29	0.44	0.21	0.23	0.09	865	-0.00511	16.9	0	41.81	0
1	IEKLVLNISVGESGDR-K3-156	TEV,scRpl11A_endogenous_Isoform	-	monolink	monolink	Lara_191219_B5042_HH_Exp4_6_S5_F2_R2.28508.28508.3_Lara_191219_B5042_HH_Exp4_6_S5_F2_R2.28486.28486.3	20, 16	n/a	-	Lara_191219_B5042_HH_Exp4_6_S5_F2_R2_matched		1884.02	629.013	3	-2.3	2.3	1	9.7	6.05	6.05	0.31	0.38	0.46	0.46	0	0.14	1108	0	26.2	0	49.89	0
1	REAKLVENVK-K4-155	scRpf2	-	monolink	monolink	Lara_191219_B5043_HH_Exp4_6_S5_F3_R2.11734.11734.3_Lara_191219_B5043_HH_Exp4_6_S5_F3_R2.11588.11588.3	22	n/a	-	Lara_191219_B5043_HH_Exp4_6_S5_F3_R2_matched		1339.78	447.601	3	-2.5	2.5	2	11.49	5.99	5.99	0.38	0.44	0.57	0.57	0	0.28	740	0	58.5	0.21	49.89	0
2	REAKLVENVK-K10-155	scRpf2	-	monolink	monolink	Lara_191219_B5043_HH_Exp4_6_S5_F3_R2.11734.11734.3_Lara_191219_B5043_HH_Exp4_6_S5_F3_R2.11588.11588.3	28	n/a	-	Lara_191219_B5043_HH_Exp4_6_S5_F3_R2_matched		1339.78	447.601	3	-2.5	2.5	1	5.55	0.97	0.97	0.11	0.14	0.04	0.04	0	0.02	50	0	9	0.67	15.41	0.021
3	LEVNVKEARK-K6-155	decoy_reverse_scRpf2	-	monolink	decoy monolink	Lara_191219_B5043_HH_Exp4_6_S5_F3_R2.11734.11734.3_Lara_191219_B5043_HH_Exp4_6_S5_F3_R2.11588.11588.3	323	n/a	-	Lara_191219_B5043_HH_Exp4_6_S5_F3_R2_matched		1339.78	447.601	3	-2.5	2.5	1	3.31	0.61	0.61	0.05	0.13	0.03	0.03	0	0.02	41	0	4.5	0	10.36	0.14
1	IVESLSALQAAEQQPQLKPAGKSK-K18-156	scSyo1	-	monolink	monolink	Lara_191219_B5042_HH_Exp4_6_S5_F2_R1.25155.25155.3_Lara_191219_B5042_HH_Exp4_6_S5_F2_R1.23226.23226.3	149	n/a	-	Lara_191219_B5042_HH_Exp4_6_S5_F2_R1_matched		2676.48	893.167	3	2.3	2.3	1	11.5	5.05	5.05	0.31	0.28	0.56	0.56	0	0.12	1049	0	17.9	0	49.89	0
2	IVESLSALQAAEQQPQLKPAGKSK-K22-156	scSyo1	-	monolink	monolink	Lara_191219_B5042_HH_Exp4_6_S5_F2_R1.25155.25155.3_Lara_191219_B5042_HH_Exp4_6_S5_F2_R1.23226.23226.3	153	n/a	-	Lara_191219_B5042_HH_Exp4_6_S5_F2_R1_matched		2676.48	893.167	3	2.3	2.3	1	11.49	4.95	4.95	0.31	0.27	0.56	0.56	0	0.12	1049	0	17.9	0	49.58	0
3	IVESLSALQAAEQQPQLKPAGKSK-K24-156	scSyo1	-	monolink	monolink	Lara_191219_B5042_HH_Exp4_6_S5_F2_R1.25155.25155.3_Lara_191219_B5042_HH_Exp4_6_S5_F2_R1.23226.23226.3	155	n/a	-	Lara_191219_B5042_HH_Exp4_6_S5_F2_R1_matched		2676.48	893.167	3	2.3	2.3	1	11.5	4.92	4.92	0.32	0.27	0.56	0.56	0	0.12	1049	0	17.9	0	49.57	0
1	ASKVLEQLSGQTPVQSK-K3-155	TEV,scRpl11A_endogenous_Isoform	-	monolink	monolink	Lara_191219_B5042_HH_Exp4_6_S5_F2_R1.21831.21831.3_Lara_191219_B5042_HH_Exp4_6_S5_F2_R1.21741.21741.3	39, 35	n/a	-	Lara_191219_B5042_HH_Exp4_6_S5_F2_R1_matched		1954.08	652.366	3	-0.3	0.3	4	11.51	4.58	4.58	0.39	0.34	0.47	0.47	0	0.14	953	0	16.4	0.32	49.8	0
2	IHMGKQDLGK-SKIESK-a5-b2	scRpf2	scSyo1	xlink	inter-protein xl	Lara_191219_B5042_HH_Exp4_6_S5_F2_R1.21831.21831.3_Lara_191219_B5042_HH_Exp4_6_S5_F2_R1.21741.21741.3	279	155	124	Lara_191219_B5042_HH_Exp4_6_S5_F2_R1_matched		1954.08	652.366	3	9.7	9.7	1	5.49	1.65	3.29	0.35	0.07	0.08	0.04	0.04	0.02	156	-0.00616	20.6	0.83	16.17	0.104
3	IHMGKQDLGK-EISKSK-a5-b4	scRpf2	decoy_reverse_scSyo1	xlink	decoy inter-protein xl	Lara_191219_B5042_HH_Exp4_6_S5_F2_R1.21831.21831.3_Lara_191219_B5042_HH_Exp4_6_S5_F2_R1.21741.21741.3	279	466	187	Lara_191219_B5042_HH_Exp4_6_S5_F2_R1_matched		1954.08	652.366	3	9.7	9.7	1	4.6	1.5	3.01	0.27	0.05	0.07	0.03	0.04	0.01	141	-0.00616	9.4	0.49	13.44	0.16
1	VFGALKGASDGGLYVPHSENR-K6-156	scRpl5	-	monolink	monolink	Lara_191219_B5042_HH_Exp4_6_S5_F2_R2.27049.27049.3_Lara_191219_B5042_HH_Exp4_6_S5_F2_R2.26999.26999.3	164	n/a	-	Lara_191219_B5042_HH_Exp4_6_S5_F2_R2_matched		2329.17	777.399	3	1.6	1.6	57	11.51	3.59	3.59	0.65	0.64	0.64	0.64	0	0.15	514	0	22.3	0.18	49.26	0
2	RYYQDTKEGR-QLEMKTK-a7-b5	decoy_reverse_scRpl5	scRpf2	xlink	decoy inter-protein xl	Lara_191219_B5042_HH_Exp4_6_S5_F2_R2.27049.27049.3_Lara_191219_B5042_HH_Exp4_6_S5_F2_R2.26999.26999.3	271	258	13	Lara_191219_B5042_HH_Exp4_6_S5_F2_R2_matched		2329.17	777.399	3	0.2	0.2	5	2.22	0.37	0.73	0.21	0.15	0.04	0	0.04	0.01	36	-0.00435	1.3	0.47	8.82	0.427
3	YSEPDNLASGGVGHKFVGALR-K15-156	decoy_reverse_scRpl5	-	monolink	decoy monolink	Lara_191219_B5042_HH_Exp4_6_S5_F2_R2.27049.27049.3_Lara_191219_B5042_HH_Exp4_6_S5_F2_R2.26999.26999.3	134	n/a	-	Lara_191219_B5042_HH_Exp4_6_S5_F2_R2_matched		2329.17	777.399	3	1.6	1.6	11	0.77	0.05	0.05	0.01	0.12	0.01	0.01	0	0	5	0	0.5	0	4.18	0.342
1	KLDDQWLVEVDDKVK-K13-156	Flag-scRrs1	-	monolink	monolink	Lara_191219_B5043_HH_Exp4_6_S5_F3_R1.26847.26847.3_Lara_191219_B5043_HH_Exp4_6_S5_F3_R1.26858.26858.3	187	n/a	-	Lara_191219_B5043_HH_Exp4_6_S5_F3_R1_matched		1985.04	662.687	3	0.4	0.4	1	11.26	4.82	4.82	0.34	0.5	0.6	0.6	0	0.2	707	0	46.2	0.19	49.05	0
2	KLDDQWLVEVDDKVK-K15-156	Flag-scRrs1	-	monolink	monolink	Lara_191219_B5043_HH_Exp4_6_S5_F3_R1.26847.26847.3_Lara_191219_B5043_HH_Exp4_6_S5_F3_R1.26858.26858.3	189	n/a	-	Lara_191219_B5043_HH_Exp4_6_S5_F3_R1_matched		1985.04	662.687	3	0.4	0.4	1	10.35	3.75	3.75	0.29	0.49	0.44	0.44	0	0.15	519	0	33.1	0.22	42.8	0
3	KLDDQWLVEVDDKVK-K1-156	Flag-scRrs1	-	monolink	monolink	Lara_191219_B5043_HH_Exp4_6_S5_F3_R1.26847.26847.3_Lara_191219_B5043_HH_Exp4_6_S5_F3_R1.26858.26858.3	175	n/a	-	Lara_191219_B5043_HH_Exp4_6_S5_F3_R1_matched		1985.04	662.687	3	0.4	0.4	1	1.8	0.47	0.47	0.08	0.13	0.17	0.17	0	0.06	195	0	2.2	0.89	10.75	0.14
1	IVESLSALQAAEQQPQLKPAGKSK-K22-K24	scSyo1	-	intralink	intralink	Lara_191219_B5042_HH_Exp4_6_S5_F2_R2.25623.25623.3_Lara_191219_B5042_HH_Exp4_6_S5_F2_R2.25517.25517.3	153	n/a	-	Lara_191219_B5042_HH_Exp4_6_S5_F2_R2_matched		2658.46	887.162	3	1.3	1.3	2	11.5	5.15	5.15	0.37	0.21	0.62	0.62	0	0.13	1044	0	28.3	0	48.6	0
2	IVESLSALQAAEQQPQLKPAGKSK-K18-K22	scSyo1	-	intralink	intralink	Lara_191219_B5042_HH_Exp4_6_S5_F2_R2.25623.25623.3_Lara_191219_B5042_HH_Exp4_6_S5_F2_R2.25517.25517.3	149	n/a	-	Lara_191219_B5042_HH_Exp4_6_S5_F2_R2_matched		2658.46	887.162	3	1.3	1.3	3	11.51	5.31	5.31	0.36	0.24	0.6	0.6	0	0.13	1017	0	28.4	0	48.54	0
3	IVESLSALQAAEQQPQLKPAGKSK-K18-K24	scSyo1	-	intralink	intralink	Lara_191219_B5042_HH_Exp4_6_S5_F2_R2.25623.25623.3_Lara_191219_B5042_HH_Exp4_6_S5_F2_R2.25517.25517.3	149	n/a	-	Lara_191219_B5042_HH_Exp4_6_S5_F2_R2_matched		2658.46	887.162	3	1.3	1.3	2	11.51	5.39	5.39	0.36	0.24	0.6	0.6	0	0.12	1012	0	30.6	0	48.46	0
1	KNVELDIMGDKLGR-K11-155	scRpf2	-	monolink	monolink	Lara_191219_B5043_HH_Exp4_6_S5_F3_R2.25763.25763.3_Lara_191219_B5043_HH_Exp4_6_S5_F3_R2.25721.25721.3	271	n/a	-	Lara_191219_B5043_HH_Exp4_6_S5_F3_R2_matched		1741.94	581.654	3	-1.3	1.3	2	11.48	4.59	4.59	0.3	0.36	0.66	0.66	0	0.23	796	0	30.1	0	48.44	0
2	KNVELDIMGDKLGR-K1-155	scRpf2	-	monolink	monolink	Lara_191219_B5043_HH_Exp4_6_S5_F3_R2.25763.25763.3_Lara_191219_B5043_HH_Exp4_6_S5_F3_R2.25721.25721.3	261	n/a	-	Lara_191219_B5043_HH_Exp4_6_S5_F3_R2_matched		1741.94	581.654	3	-1.3	1.3	2	1.64	1.56	1.56	0.08	0.11	0.38	0.38	0	0.14	466	0	3.3	0	15.9	0.021
1	KFTKEQYAAESK-K4-155	scRpl5	-	monolink	monolink	Lara_191219_B5043_HH_Exp4_6_S5_F3_R2.11359.11359.3_Lara_191219_B5043_HH_Exp4_6_S5_F3_R2.11228.11228.3	262	n/a	-	Lara_191219_B5043_HH_Exp4_6_S5_F3_R2_matched		1583.82	528.948	3	-1.4	1.4	3	11.51	4.64	4.64	0.36	0.49	0.54	0.54	0	0.22	636	0	64.2	0.51	48.35	0
2	KFTKEQYAAESK-K1-155	scRpl5	-	monolink	monolink	Lara_191219_B5043_HH_Exp4_6_S5_F3_R2.11359.11359.3_Lara_191219_B5043_HH_Exp4_6_S5_F3_R2.11228.11228.3	259	n/a	-	Lara_191219_B5043_HH_Exp4_6_S5_F3_R2_matched		1583.82	528.948	3	-1.4	1.4	3	11.51	3.88	3.88	0.34	0.46	0.53	0.53	0	0.22	628	0	45.5	0.52	47.48	0
3	KFTKEQYAAESK-K12-155	scRpl5	-	monolink	monolink	Lara_191219_B5043_HH_Exp4_6_S5_F3_R2.11359.11359.3_Lara_191219_B5043_HH_Exp4_6_S5_F3_R2.11228.11228.3	270	n/a	-	Lara_191219_B5043_HH_Exp4_6_S5_F3_R2_matched		1583.82	528.948	3	-1.4	1.4	3	7.36	1.57	1.57	0.14	0.26	0.19	0.19	0	0.08	230	0	8.3	0.96	25.55	0
1	KNDIHPFEDMSPLEFFSEK-K1-156	scRpf2	-	monolink	monolink	Lara_191219_B5042_HH_Exp4_6_S5_F2_R1.29001.29001.3_Lara_191219_B5042_HH_Exp4_6_S5_F2_R1.28981.28981.3	63	n/a	-	Lara_191219_B5042_HH_Exp4_6_S5_F2_R1_matched		2465.15	822.723	3	-0.2	0.2	3	11.51	3.4	3.4	0.33	0.58	0.59	0.59	0	0.16	529	0	33.4	0	47.43	0
2	KNDIHPFEDMSPLEFFSEK-K19-156	scRpf2	-	monolink	monolink	Lara_191219_B5042_HH_Exp4_6_S5_F2_R1.29001.29001.3_Lara_191219_B5042_HH_Exp4_6_S5_F2_R1.28981.28981.3	81	n/a	-	Lara_191219_B5042_HH_Exp4_6_S5_F2_R1_matched		2465.15	822.723	3	-0.2	0.2	3	1.24	0.15	0.15	0	0.18	0.02	0.02	0	0.01	21	0	0.7	0	6.68	0.267
1	IHMGKQDLGK-K5-155	scRpf2	-	monolink	monolink	Lara_191219_B5043_HH_Exp4_6_S5_F3_R1.12905.12905.3_Lara_191219_B5043_HH_Exp4_6_S5_F3_R1.12602.12602.3	279	n/a	-	Lara_191219_B5043_HH_Exp4_6_S5_F3_R1_matched		1280.69	427.904	3	-3.1	3.1	2	11.33	5.92	5.92	0.31	0.34	0.41	0.41	0	0.21	796	0	23	0	47.37	0
2	IHMGKQDLGK-K10-155	scRpf2	-	monolink	monolink	Lara_191219_B5043_HH_Exp4_6_S5_F3_R1.12905.12905.3_Lara_191219_B5043_HH_Exp4_6_S5_F3_R1.12602.12602.3	284	n/a	-	Lara_191219_B5043_HH_Exp4_6_S5_F3_R1_matched		1280.69	427.904	3	-3.1	3.1	2	4.97	1.93	1.93	0.15	0.15	0.09	0.09	0	0.05	178	0	10	0	17.28	0.011
1	IVESLSALQAAEQQPQLKPAGK-K18-156	scSyo1	-	monolink	monolink	Lara_191219_B5041_HH_Exp4_6_S5_F1_R2.18907.18907.3_Lara_191219_B5041_HH_Exp4_6_S5_F1_R2.18890.18890.3	149	n/a	-	Lara_191219_B5041_HH_Exp4_6_S5_F1_R2_matched		2461.34	821.456	3	0.5	0.5	7	10.24	3.94	3.94	0.35	0.35	0.46	0.46	0	0.1	940	0	15.5	0	46.87	0
2	IVESLSALQAAEQQPQLKPAGK-K22-156	scSyo1	-	monolink	monolink	Lara_191219_B5041_HH_Exp4_6_S5_F1_R2.18907.18907.3_Lara_191219_B5041_HH_Exp4_6_S5_F1_R2.18890.18890.3	153	n/a	-	Lara_191219_B5041_HH_Exp4_6_S5_F1_R2_matched		2461.34	821.456	3	0.5	0.5	6	9.74	3.4	3.4	0.29	0.29	0.34	0.34	0	0.08	699	0	14.7	0	39.77	0
1	REAKLVENVK-EKPLPK-a4-b2	scRpf2	Flag-scRrs1	xlink	inter-protein xl	Lara_191219_B5042_HH_Exp4_6_S5_F2_R2.13248.13248.5_Lara_191219_B5042_HH_Exp4_6_S5_F2_R2.13135.13135.5	22	125	103	Lara_191219_B5042_HH_Exp4_6_S5_F2_R2_matched		2033.18	407.645	5	-1.8	1.8	2	9.56	3.58	7.16	0.33	0.72	0.66	0.63	0.03	0.1	583	-0.00511	23.9	0.52	46.72	0
2	LEVNVKEARK-EKPLPK-a6-b2	decoy_reverse_scRpf2	Flag-scRrs1	xlink	decoy inter-protein xl	Lara_191219_B5042_HH_Exp4_6_S5_F2_R2.13248.13248.5_Lara_191219_B5042_HH_Exp4_6_S5_F2_R2.13135.13135.5	323	125	198	Lara_191219_B5042_HH_Exp4_6_S5_F2_R2_matched		2033.18	407.645	5	-1.8	1.8	2	6.29	1.07	2.13	0.11	0.52	0.04	0.01	0.02	0.01	31	-0.00531	9.4	0.43	24.4	0.032
3	GDLQKIGMHR-RALVKR-a5-b5	decoy_reverse_scRpf2	scRpf2	xlink	decoy intra-protein xl	Lara_191219_B5042_HH_Exp4_6_S5_F2_R2.13248.13248.5_Lara_191219_B5042_HH_Exp4_6_S5_F2_R2.13135.13135.5	66	18	48	Lara_191219_B5042_HH_Exp4_6_S5_F2_R2_matched		2033.18	407.645	5	8.2	8.2	2	3.82	0.42	0.84	0.11	0.12	0.01	0.01	0.01	0	11	-0.00769	4.2	0	10.58	0.155
1	KFTKEQYAAESK-K4-156	scRpl5	-	monolink	monolink	Lara_191219_B5043_HH_Exp4_6_S5_F3_R2.14400.14400.3_Lara_191219_B5043_HH_Exp4_6_S5_F3_R2.14252.14252.3	262	n/a	-	Lara_191219_B5043_HH_Exp4_6_S5_F3_R2_matched		1584.8	529.275	3	-1.2	1.2	3	11.51	5.03	5.03	0.32	0.41	0.45	0.45	0	0.19	666	0	64.6	0.47	46.72	0
2	KFTKEQYAAESK-K1-156	scRpl5	-	monolink	monolink	Lara_191219_B5043_HH_Exp4_6_S5_F3_R2.14400.14400.3_Lara_191219_B5043_HH_Exp4_6_S5_F3_R2.14252.14252.3	259	n/a	-	Lara_191219_B5043_HH_Exp4_6_S5_F3_R2_matched		1584.8	529.275	3	-1.2	1.2	2	11.46	4.27	4.27	0.31	0.35	0.44	0.44	0	0.18	646	0	45.5	0.49	44.84	0
3	FTKEQYAAESKK-K11-156	scRpl5	-	monolink	monolink	Lara_191219_B5043_HH_Exp4_6_S5_F3_R2.14400.14400.3_Lara_191219_B5043_HH_Exp4_6_S5_F3_R2.14252.14252.3	270	n/a	-	Lara_191219_B5043_HH_Exp4_6_S5_F3_R2_matched		1584.8	529.275	3	-1.2	1.2	1	6.84	1.32	1.32	0.17	0.19	0.13	0.13	0	0.05	185	0	9	0.99	22.01	0
1	MIHSVCHSINNIDPVQLVNDINNPVEIGPATSKDESSK-K33-156	scSyo1	-	monolink	monolink	Lara_191219_B5041_HH_Exp4_6_S5_F1_R1.19586.19586.4_Lara_191219_B5041_HH_Exp4_6_S5_F1_R1.19415.19415.4	318	n/a	-	Lara_191219_B5041_HH_Exp4_6_S5_F1_R1_matched		4327.1	1082.78	4	-1.3	1.3	1	11.48	2.85	2.85	0.26	0.55	0.33	0.33	0	0.04	597	0	3.8	0.16	46.18	0
2	MIHSVCHSINNIDPVQLVNDINNPVEIGPATSKDESSK-K38-156	scSyo1	-	monolink	monolink	Lara_191219_B5041_HH_Exp4_6_S5_F1_R1.19586.19586.4_Lara_191219_B5041_HH_Exp4_6_S5_F1_R1.19415.19415.4	323	n/a	-	Lara_191219_B5041_HH_Exp4_6_S5_F1_R1_matched		4327.1	1082.78	4	-1.3	1.3	1	10.77	2.33	2.33	0.18	0.53	0.31	0.31	0	0.04	569	0	3.7	0.17	43.75	0
3	ESDSKCILVDGHANNVPMSQPHPVEDIVNSITINSINK-K38-156	decoy_reverse_scSyo1	-	monolink	decoy monolink	Lara_191219_B5041_HH_Exp4_6_S5_F1_R1.19586.19586.4_Lara_191219_B5041_HH_Exp4_6_S5_F1_R1.19415.19415.4	336	n/a	-	Lara_191219_B5041_HH_Exp4_6_S5_F1_R1_matched		4327.1	1082.78	4	-1.3	1.3	1	0.97	0.1	0.1	0.01	0.19	0.04	0.04	0	0.01	72	0	0.2	0.5	7.37	0.242
1	KFTKEQYAAESK-LSKEER-a4-b3	scRpl5	scRpl5	xlink	intra-protein xl	Lara_191219_B5043_HH_Exp4_6_S5_F3_R2.11147.11147.4_Lara_191219_B5043_HH_Exp4_6_S5_F3_R2.11057.11057.4	262	279	17	Lara_191219_B5043_HH_Exp4_6_S5_F3_R2_matched		2327.2	582.808	4	-0.5	0.5	2	11.42	4.64	9.27	0.53	0.33	0.55	0.21	0.34	0.12	742	-2.19382	31.4	0.68	45.82	0
2	KFTKEQYAAESK-LSKEER-a1-b3	scRpl5	scRpl5	xlink	intra-protein xl	Lara_191219_B5043_HH_Exp4_6_S5_F3_R2.11147.11147.4_Lara_191219_B5043_HH_Exp4_6_S5_F3_R2.11057.11057.4	259	279	20	Lara_191219_B5043_HH_Exp4_6_S5_F3_R2_matched		2327.2	582.808	4	-0.5	0.5	2	11.23	4.44	8.88	0.46	0.35	0.53	0.19	0.34	0.12	712	-2.19382	31.2	0.69	45.09	0
3	SYAEEAQKFTKK-LSKEER-a8-b3	decoy_reverse_scRpl5	scRpl5	xlink	decoy intra-protein xl	Lara_191219_B5043_HH_Exp4_6_S5_F3_R2.11147.11147.4_Lara_191219_B5043_HH_Exp4_6_S5_F3_R2.11057.11057.4	36	279	243	Lara_191219_B5043_HH_Exp4_6_S5_F3_R2_matched		2327.2	582.808	4	-0.5	0.5	1	7.52	3.39	6.79	0.3	0.18	0.43	0.05	0.37	0.11	575	-0.00267	23.4	0.94	31.16	0
1	IVESLSALQAAEQQPQLKPAGKSKIESK-K24-156	scSyo1	-	monolink	monolink	Lara_191219_B5041_HH_Exp4_6_S5_F1_R2.15156.15156.4_Lara_191219_B5041_HH_Exp4_6_S5_F1_R2.16106.16106.4	155	n/a	-	Lara_191219_B5041_HH_Exp4_6_S5_F1_R2_matched		3133.72	784.438	4	-0.3	0.3	12	11.45	4.94	4.94	0.32	0.23	0.28	0.28	0	0.05	937	0	3.7	0	45.69	0
2	IVESLSALQAAEQQPQLKPAGKSKIESK-K28-156	scSyo1	-	monolink	monolink	Lara_191219_B5041_HH_Exp4_6_S5_F1_R2.15156.15156.4_Lara_191219_B5041_HH_Exp4_6_S5_F1_R2.16106.16106.4	159	n/a	-	Lara_191219_B5041_HH_Exp4_6_S5_F1_R2_matched		3133.72	784.438	4	-0.3	0.3	7	11.38	4.88	4.88	0.33	0.21	0.28	0.28	0	0.05	937	0	3.7	0	45.24	0
3	IVESLSALQAAEQQPQLKPAGKSKIESK-K22-156	scSyo1	-	monolink	monolink	Lara_191219_B5041_HH_Exp4_6_S5_F1_R2.15156.15156.4_Lara_191219_B5041_HH_Exp4_6_S5_F1_R2.16106.16106.4	153	n/a	-	Lara_191219_B5041_HH_Exp4_6_S5_F1_R2_matched		3133.72	784.438	4	-0.3	0.3	16	11.4	4.56	4.56	0.29	0.19	0.27	0.27	0	0.05	909	0	3.6	0	44.3	0
1	LGLDETYKGVEEVEGEYELTEAVEDGPRPFK-K8-155	scRpl5	-	monolink	monolink	Lara_191219_B5041_HH_Exp4_6_S5_F1_R1.20421.20421.3_Lara_191219_B5041_HH_Exp4_6_S5_F1_R1.20405.20405.3	120	n/a	-	Lara_191219_B5041_HH_Exp4_6_S5_F1_R1_matched		3652.77	1218.6	3	-0.8	0.8	2	11.51	2.41	2.41	0.48	0.59	0.46	0.46	0	0.07	430	0	14.7	0.1	45.1	0
2	LGLDETYKGVEEVEGEYELTEAVEDGPRPFK-K31-155	scRpl5	-	monolink	monolink	Lara_191219_B5041_HH_Exp4_6_S5_F1_R1.20421.20421.3_Lara_191219_B5041_HH_Exp4_6_S5_F1_R1.20405.20405.3	143	n/a	-	Lara_191219_B5041_HH_Exp4_6_S5_F1_R1_matched		3652.77	1218.6	3	-0.8	0.8	2	3.15	0.42	0.42	0.19	0.01	0.17	0.17	0	0.03	160	0	2.7	0.44	10.09	0.14
3	HSSLIMFPPEFFDDNEEKR-DRYLEQKVK-a18-b7	decoy_reverse_scRpf2	decoy_reverse_scRpl11A_endogenous_Isoform	xlink	decoy inter-protein xl	Lara_191219_B5041_HH_Exp4_6_S5_F1_R1.20421.20421.3_Lara_191219_B5041_HH_Exp4_6_S5_F1_R1.20405.20405.3	282	88	194	Lara_191219_B5041_HH_Exp4_6_S5_F1_R1_matched		3652.77	1218.6	3	-5.7	5.7	1	1.3	0.11	0.23	0.03	0.07	0.01	0.01	0	0	13	-0.00363	0.6	0.84	4.45	0.646
1	VAAKIAALAGQQ-VKGTDNELIDPR-a4-b2	scRpl5	Flag-scRrs1	xlink	inter-protein xl	Lara_191219_B5042_HH_Exp4_6_S5_F2_R2.26266.26266.3_Lara_191219_B5042_HH_Exp4_6_S5_F2_R2.26145.26145.3	289	189	100	Lara_191219_B5042_HH_Exp4_6_S5_F2_R2_matched		2633.44	878.821	3	0.6	0.6	1	9.1	3.49	6.98	0.36	0.26	0.34	0.21	0.13	0.06	1089	-0.00314	19.3	0	44.68	0
1	MIYDEASGEWVPKWGYKGANK-K13-K17	Flag-scRrs1	-	intralink	intralink	Lara_191219_B5043_HH_Exp4_6_S5_F3_R2.27194.27194.3_Lara_191219_B5043_HH_Exp4_6_S5_F3_R2.27173.27173.3	166	n/a	-	Lara_191219_B5043_HH_Exp4_6_S5_F3_R2_matched		2566.22	856.416	3	1.1	1.1	2	11.51	3.26	3.26	0.5	0.45	0.63	0.63	0	0.15	489	0	6.7	0.35	44.28	0
2	MIYDEASGEWVPKWGYKGANK-K13-K21	Flag-scRrs1	-	intralink	intralink	Lara_191219_B5043_HH_Exp4_6_S5_F3_R2.27194.27194.3_Lara_191219_B5043_HH_Exp4_6_S5_F3_R2.27173.27173.3	166	n/a	-	Lara_191219_B5043_HH_Exp4_6_S5_F3_R2_matched		2566.22	856.416	3	1.1	1.1	3	11.5	2.94	2.94	0.4	0.4	0.59	0.59	0	0.14	456	0	13.3	0.37	42.27	0
3	MIYDEASGEWVPKWGYKGANK-K17-K21	Flag-scRrs1	-	intralink	intralink	Lara_191219_B5043_HH_Exp4_6_S5_F3_R2.27194.27194.3_Lara_191219_B5043_HH_Exp4_6_S5_F3_R2.27173.27173.3	170	n/a	-	Lara_191219_B5043_HH_Exp4_6_S5_F3_R2_matched		2566.22	856.416	3	1.1	1.1	3	11.21	2.05	2.05	0.36	0.37	0.59	0.59	0	0.14	457	0	26.1	0.38	40.82	0
1	GPKAEEILER-DLKIEK-a3-b3	TEV,scRpl11A_endogenous_Isoform	TEV,scRpl11A_endogenous_Isoform	xlink	intra/inter xl	Lara_191219_B5043_HH_Exp4_6_S5_F3_R2.20942.20942.4_Lara_191219_B5043_HH_Exp4_6_S5_F3_R2.20847.20847.4	79, 75	17, 13	62	Lara_191219_B5043_HH_Exp4_6_S5_F3_R2_matched		2023.12	506.788	4	-0.3	0.3	3	11.41	4.19	8.37	0.41	0.4	0.56	0.29	0.26	0.11	596	-2.46817	29.1	0.74	44.05	0
2	EKAEGLPIER-DLKIEK-a2-b3	decoy_reverse_scRpl11A_endogenous_Isoform	TEV,scRpl11A_endogenous_Isoform	xlink	decoy intra/inter xl	Lara_191219_B5043_HH_Exp4_6_S5_F3_R2.20942.20942.4_Lara_191219_B5043_HH_Exp4_6_S5_F3_R2.20847.20847.4	95	17, 13	78	Lara_191219_B5043_HH_Exp4_6_S5_F3_R2_matched		2023.12	506.788	4	-0.3	0.3	1	8.45	3.04	6.08	0.24	0.31	0.41	0.14	0.27	0.09	435	-0.00157	19.1	0.83	32.76	0
3	AEEEPGLKIR-DLKIEK-a8-b3	decoy_reverse_TEV	TEV,scRpl11A_endogenous_Isoform	xlink	decoy intra/inter xl	Lara_191219_B5043_HH_Exp4_6_S5_F3_R2.20942.20942.4_Lara_191219_B5043_HH_Exp4_6_S5_F3_R2.20847.20847.4	101	17, 13	84	Lara_191219_B5043_HH_Exp4_6_S5_F3_R2_matched		2023.12	506.788	4	-0.3	0.3	1	7.58	2.68	5.37	0.3	0.2	0.33	0.06	0.27	0.07	351	-0.00161	19.1	0.53	27.13	0
1	LVENVKQALFIPGQSCNK-K6-155	scRpf2	-	monolink	monolink	Lara_191219_B5042_HH_Exp4_6_S5_F2_R2.28057.28057.3_Lara_191219_B5042_HH_Exp4_6_S5_F2_R2.28024.28024.3	28	n/a	-	Lara_191219_B5042_HH_Exp4_6_S5_F2_R2_matched		2199.17	734.065	3	-0.6	0.6	3	11.47	1.86	1.86	0.33	0.48	0.68	0.68	0	0.19	438	0	21	0.06	43.98	0
2	FQSCQALNGIPKLEVNVK-K18-155	decoy_reverse_scRpf2	-	monolink	decoy monolink	Lara_191219_B5042_HH_Exp4_6_S5_F2_R2.28057.28057.3_Lara_191219_B5042_HH_Exp4_6_S5_F2_R2.28024.28024.3	323	n/a	-	Lara_191219_B5042_HH_Exp4_6_S5_F2_R2_matched		2199.17	734.065	3	-0.6	0.6	1	0.63	0.04	0.04	0.01	0.07	0	0	0	0	1	0	0.3	0.84	2.73	0.352
3	LVENVKQALFIPGQSCNK-K18-155	scRpf2	-	monolink	monolink	Lara_191219_B5042_HH_Exp4_6_S5_F2_R2.28057.28057.3_Lara_191219_B5042_HH_Exp4_6_S5_F2_R2.28024.28024.3	40	n/a	-	Lara_191219_B5042_HH_Exp4_6_S5_F2_R2_matched		2199.17	734.065	3	-0.6	0.6	1	0.72	0.05	0.05	-0.01	0.04	0	0	0	0	2	0	0.8	0.07	2.29	0.375
1	VKGTDNELIDPR-K2-155	Flag-scRrs1	-	monolink	monolink	Lara_191219_B5043_HH_Exp4_6_S5_F3_R1.17143.17143.3_Lara_191219_B5043_HH_Exp4_6_S5_F3_R1.16992.16992.3	189	n/a	-	Lara_191219_B5043_HH_Exp4_6_S5_F3_R1_matched		1510.8	504.608	3	-0.7	0.7	2	11.45	3.46	3.46	0.3	0.33	0.57	0.57	0	0.24	590	0	35.1	0	43.97	0
1	RNEKIAVHVTVR-QKYDADVLDK-a4-b2	TEV,scRpl11A_endogenous_Isoform	TEV,scRpl11A_endogenous_Isoform	xlink	intra/inter xl	Lara_191219_B5043_HH_Exp4_6_S5_F3_R2.18282.18282.5_Lara_191219_B5043_HH_Exp4_6_S5_F3_R2.18211.18211.5	68, 64	170, 166	102	Lara_191219_B5043_HH_Exp4_6_S5_F3_R2_matched		2752.49	551.505	5	-0.8	0.8	1	9.41	4.09	8.18	0.13	0.5	0.28	0.11	0.17	0.05	765	-2.46817	22	0.82	43.89	0
2	RNEKIAVHVTVR-LYDDAVDKQK-a4-b8	TEV,scRpl11A_endogenous_Isoform	decoy_reverse_TEV	xlink	decoy intra/inter xl	Lara_191219_B5043_HH_Exp4_6_S5_F3_R2.18282.18282.5_Lara_191219_B5043_HH_Exp4_6_S5_F3_R2.18211.18211.5	68, 64	9	59	Lara_191219_B5043_HH_Exp4_6_S5_F3_R2_matched		2752.49	551.505	5	-0.8	0.8	1	7.18	3.32	6.63	0.22	0.3	0.29	0.12	0.17	0.05	793	-0.00161	10	0.94	36.13	0
3	VVAHTIVKNERR-QKYDADVLDK-a8-b2	decoy_reverse_TEV	TEV,scRpl11A_endogenous_Isoform	xlink	decoy intra/inter xl	Lara_191219_B5043_HH_Exp4_6_S5_F3_R2.18282.18282.5_Lara_191219_B5043_HH_Exp4_6_S5_F3_R2.18211.18211.5	111	170, 166	59	Lara_191219_B5043_HH_Exp4_6_S5_F3_R2_matched		2752.49	551.505	5	-0.8	0.8	1	7	3.13	6.26	0.13	0.35	0.24	0.03	0.2	0.05	649	-0.00161	16.3	0.91	33.79	0
1	IEKLVLNISVGESGDR-DAKSSAYSSR-a3-b3	TEV,scRpl11A_endogenous_Isoform	scRpl5	xlink	inter-protein xl	Lara_191219_B5042_HH_Exp4_6_S5_F2_R1.26317.26317.3_Lara_191219_B5042_HH_Exp4_6_S5_F2_R1.26283.26283.3	20, 16	8	12	Lara_191219_B5042_HH_Exp4_6_S5_F2_R1_matched		2936.51	979.843	3	-1	1	1	8.94	3.68	7.36	0.37	0.3	0.44	0.38	0.07	0.07	1002	-0.00203	34.2	0.14	43.88	0
2	DAKSSAYSSRFQTPFR-AKQLHTVR-a3-b2	scRpl5	decoy_reverse_scRpl5	xlink	decoy intra-protein xl	Lara_191219_B5042_HH_Exp4_6_S5_F2_R1.26317.26317.3_Lara_191219_B5042_HH_Exp4_6_S5_F2_R1.26283.26283.3	8	257	249	Lara_191219_B5042_HH_Exp4_6_S5_F2_R1_matched		2936.51	979.843	3	-6.7	6.7	1	1.63	0.39	0.77	0.08	0.05	0.04	0.02	0.01	0.01	79	-0.00267	1.1	0	6.02	0.215
1	ADPAFKPTEK-K6-156	scRpl5	-	monolink	monolink	Lara_191219_B5043_HH_Exp4_6_S5_F3_R2.17996.17996.3_Lara_191219_B5043_HH_Exp4_6_S5_F3_R2.17827.17827.3	254	n/a	-	Lara_191219_B5043_HH_Exp4_6_S5_F3_R2_matched		1258.64	420.555	3	-1.6	1.6	2	9.16	4.04	4.04	0.21	0.54	0.56	0.56	0	0.28	566	0	25.5	0	43.84	0
2	ADPAFKPTEK-K10-156	scRpl5	-	monolink	monolink	Lara_191219_B5043_HH_Exp4_6_S5_F3_R2.17996.17996.3_Lara_191219_B5043_HH_Exp4_6_S5_F3_R2.17827.17827.3	258	n/a	-	Lara_191219_B5043_HH_Exp4_6_S5_F3_R2_matched		1258.64	420.555	3	-1.6	1.6	2	7.25	1.85	1.85	0.12	0.25	0.3	0.3	0	0.15	306	0	11.5	0	27.35	0
1	KNNMTFIR-LDFKIGR-a1-b4	scRpf2	scRpf2	xlink	intra-protein xl	Lara_191219_B5043_HH_Exp4_6_S5_F3_R1.25251.25251.4_Lara_191219_B5043_HH_Exp4_6_S5_F3_R1.25217.25217.4	97	233	136	Lara_191219_B5043_HH_Exp4_6_S5_F3_R1_matched		2008.09	503.031	4	0.4	0.4	2	10.53	3.54	7.07	0.41	0.53	0.54	0.43	0.11	0.09	495	-1.77211	33.4	0.44	43.13	0
2	FNMNITKR-LDFKIGR-a7-b4	decoy_reverse_scRpf2	scRpf2	xlink	decoy intra-protein xl	Lara_191219_B5043_HH_Exp4_6_S5_F3_R1.25251.25251.4_Lara_191219_B5043_HH_Exp4_6_S5_F3_R1.25217.25217.4	248	233	15	Lara_191219_B5043_HH_Exp4_6_S5_F3_R1_matched		2008.09	503.031	4	0.4	0.4	2	6.11	1.57	3.14	0.18	0.2	0.12	0.01	0.11	0.02	113	-0.00769	18.1	0.41	19.14	0.024
3	IHMGKQDLGK-DLKIEK-a5-b3	scRpf2	TEV,scRpl11A_endogenous_Isoform	xlink	inter-protein xl	Lara_191219_B5043_HH_Exp4_6_S5_F3_R1.25251.25251.4_Lara_191219_B5043_HH_Exp4_6_S5_F3_R1.25217.25217.4	279	17, 13	262	Lara_191219_B5043_HH_Exp4_6_S5_F3_R1_matched		2008.09	503.031	4	-4.5	4.5	1	2.5	0.52	1.03	0.16	0.07	0.05	0.01	0.04	0.01	42	-0.00331	1.9	0	7.76	0.531
1	IHTPSPDMVTEAHKKPK-K14-156	scRpf2	-	monolink	monolink	Lara_191219_B5043_HH_Exp4_6_S5_F3_R2.14253.14253.4_Lara_191219_B5043_HH_Exp4_6_S5_F3_R2.14287.14287.4	250	n/a	-	Lara_191219_B5043_HH_Exp4_6_S5_F3_R2_matched		2071.07	518.777	4	-1	1	1	11.21	4.42	4.42	0.24	0.43	0.4	0.4	0	0.12	536	0	13.5	0	43.03	0
2	IHTPSPDMVTEAHKKPK-K15-156	scRpf2	-	monolink	monolink	Lara_191219_B5043_HH_Exp4_6_S5_F3_R2.14253.14253.4_Lara_191219_B5043_HH_Exp4_6_S5_F3_R2.14287.14287.4	251	n/a	-	Lara_191219_B5043_HH_Exp4_6_S5_F3_R2_matched		2071.07	518.777	4	-1	1	1	11.25	4.38	4.38	0.24	0.41	0.4	0.4	0	0.12	536	0	13.5	0	42.75	0
3	IHTPSPDMVTEAHKKPK-K17-156	scRpf2	-	monolink	monolink	Lara_191219_B5043_HH_Exp4_6_S5_F3_R2.14253.14253.4_Lara_191219_B5043_HH_Exp4_6_S5_F3_R2.14287.14287.4	253	n/a	-	Lara_191219_B5043_HH_Exp4_6_S5_F3_R2_matched		2071.07	518.777	4	-1	1	1	11.35	4.31	4.31	0.25	0.39	0.4	0.4	0	0.12	536	0	13.5	0	42.54	0
1	DHDGDYKDDDDK-SYKSDQGGK-a7-b3	Flag-scRrs1	scRpf2	xlink	inter-protein xl	Lara_191219_B5043_HH_Exp4_6_S5_F3_R1.06953.06953.4_Lara_191219_B5043_HH_Exp4_6_S5_F3_R1.06878.06878.4	13	210	197	Lara_191219_B5043_HH_Exp4_6_S5_F3_R1_matched		2543.06	636.772	4	-0.1	0.1	1	10.59	3.77	7.54	0.4	0.43	0.43	0.11	0.32	0.09	606	-0.00511	27.2	0	43.01	0
1	AGKMIYDEASGEWVPK-GPKAEEILER-a3-b3	Flag-scRrs1	TEV,scRpl11A_endogenous_Isoform	xlink	inter-protein xl	Lara_191219_B5042_HH_Exp4_6_S5_F2_R2.26530.26530.3_Lara_191219_B5042_HH_Exp4_6_S5_F2_R2.26476.26476.3	153	79, 75	74	Lara_191219_B5042_HH_Exp4_6_S5_F2_R2_matched		3058.54	1020.52	3	1.5	1.5	1	9	3.77	7.55	0.36	0.26	0.35	0.28	0.08	0.06	1001	-0.00229	18.4	0.75	42.92	0
2	AGKMIYDEASGEWVPK-EKAEGLPIER-a3-b2	Flag-scRrs1	decoy_reverse_scRpl11A_endogenous_Isoform	xlink	decoy inter-protein xl	Lara_191219_B5042_HH_Exp4_6_S5_F2_R2.26530.26530.3_Lara_191219_B5042_HH_Exp4_6_S5_F2_R2.26476.26476.3	153	95	58	Lara_191219_B5042_HH_Exp4_6_S5_F2_R2_matched		3058.54	1020.52	3	1.5	1.5	1	6.28	2.55	5.11	0.3	0.17	0.29	0.28	0.01	0.04	823	-0.00242	11.9	0	32.18	0.023
1	ASKVLEQLSGQTPVQSK-RTLQKLGLDETYK-a3-b5	TEV,scRpl11A_endogenous_Isoform	scRpl5	xlink	inter-protein xl	Lara_191219_B5041_HH_Exp4_6_S5_F1_R1.16706.16706.4_Lara_191219_B5041_HH_Exp4_6_S5_F1_R1.16620.16620.4	39, 35	112	73	Lara_191219_B5041_HH_Exp4_6_S5_F1_R1_matched		3500.91	876.236	4	1.2	1.2	2	7.94	3.53	7.05	0.25	0.23	0.51	0.41	0.1	0.09	1142	-0.00203	11	0.13	42.88	0
2	LTRVSNSVGLEGIDLKIEK-KGNAKYWIADK-a16-b1	decoy_reverse_TEV	decoy_reverse_Flag-scRrs1	xlink	decoy inter-protein xl	Lara_191219_B5041_HH_Exp4_6_S5_F1_R1.16706.16706.4_Lara_191219_B5041_HH_Exp4_6_S5_F1_R1.16620.16620.4	159	52	107	Lara_191219_B5041_HH_Exp4_6_S5_F1_R1_matched		3500.91	876.236	4	-3.1	3.1	1	0.88	0.3	0.6	0.02	0.04	0.08	0.07	0	0.01	171	-0.00239	0.4	0.96	5.78	0.585
3	LTRVSNSVGLEGIDLKIEK-NKMVDKQQFR-a16-b2	decoy_reverse_TEV	decoy_reverse_scSyo1	xlink	decoy inter-protein xl	Lara_191219_B5041_HH_Exp4_6_S5_F1_R1.16706.16706.4_Lara_191219_B5041_HH_Exp4_6_S5_F1_R1.16620.16620.4	159	33	126	Lara_191219_B5041_HH_Exp4_6_S5_F1_R1_matched		3500.91	876.236	4	3.1	3.1	1	0.9	0.29	0.57	0.03	0.01	0.08	0.07	0.01	0.01	179	-0.00299	0.5	0.93	5.55	0.604
1	IVESLSALQAAEQQPQLKPAGKSK-K18-K24	scSyo1	-	intralink	intralink	Lara_191219_B5042_HH_Exp4_6_S5_F2_R2.25623.25623.3_Lara_191219_B5042_HH_Exp4_6_S5_F2_R2.27319.27319.3	149	n/a	-	Lara_191219_B5042_HH_Exp4_6_S5_F2_R2_matched		2658.46	887.162	3	1.3	1.3	3	11.42	4.77	4.77	0.24	0.21	0.53	0.53	0	0.11	767	0	28.7	0	42.88	0
2	IVESLSALQAAEQQPQLKPAGKSK-K22-K24	scSyo1	-	intralink	intralink	Lara_191219_B5042_HH_Exp4_6_S5_F2_R2.25623.25623.3_Lara_191219_B5042_HH_Exp4_6_S5_F2_R2.27319.27319.3	153	n/a	-	Lara_191219_B5042_HH_Exp4_6_S5_F2_R2_matched		2658.46	887.162	3	1.3	1.3	2	10.95	4.09	4.09	0.21	0.25	0.53	0.53	0	0.11	771	0	21.2	0	42.77	0
3	IVESLSALQAAEQQPQLKPAGKSK-K18-K22	scSyo1	-	intralink	intralink	Lara_191219_B5042_HH_Exp4_6_S5_F2_R2.25623.25623.3_Lara_191219_B5042_HH_Exp4_6_S5_F2_R2.27319.27319.3	149	n/a	-	Lara_191219_B5042_HH_Exp4_6_S5_F2_R2_matched		2658.46	887.162	3	1.3	1.3	2	11.29	4.54	4.54	0.22	0.21	0.53	0.53	0	0.11	767	0	25.5	0	42.6	0
1	ASKVLEQLSGQTPVQSK-KNEKQQR-a3-b1	TEV,scRpl11A_endogenous_Isoform	Flag-scRrs1	xlink	inter-protein xl	Lara_191219_B5042_HH_Exp4_6_S5_F2_R1.13896.13896.4_Lara_191219_B5042_HH_Exp4_6_S5_F2_R1.13829.13829.4	39, 35	212	173	Lara_191219_B5042_HH_Exp4_6_S5_F2_R1_matched		2866.55	717.646	4	0.3	0.3	1	7.9	3.06	6.11	0.4	0.34	0.5	0.46	0.04	0.07	994	-0.00229	18.6	0	42.64	0
2	ASKVLEQLSGQTPVQSK-KNEKQQR-a3-b4	TEV,scRpl11A_endogenous_Isoform	Flag-scRrs1	xlink	inter-protein xl	Lara_191219_B5042_HH_Exp4_6_S5_F2_R1.13896.13896.4_Lara_191219_B5042_HH_Exp4_6_S5_F2_R1.13829.13829.4	39, 35	215	176	Lara_191219_B5042_HH_Exp4_6_S5_F2_R1_matched		2866.55	717.646	4	0.3	0.3	1	7.17	2.72	5.44	0.38	0.26	0.49	0.48	0.01	0.07	985	-0.00229	14.5	0	39.24	0
1	VAAKIAALAGQQ-EQYAAESKK-a4-b8	scRpl5	scRpl5	xlink	intra-protein xl	Lara_191219_B5042_HH_Exp4_6_S5_F2_R2.20175.20175.3_Lara_191219_B5042_HH_Exp4_6_S5_F2_R2.20075.20075.3	289	270	19	Lara_191219_B5042_HH_Exp4_6_S5_F2_R2_matched		2330.25	777.758	3	0.7	0.7	1	10.75	3.64	7.27	0.6	0.33	0.52	0.35	0.17	0.09	637	-2.19382	28.1	0.89	42.48	0
2	VAAKIAALAGQQ-KSYAEEAQK-a4-b1	scRpl5	decoy_reverse_scRpl5	xlink	decoy intra-protein xl	Lara_191219_B5042_HH_Exp4_6_S5_F2_R2.20175.20175.3_Lara_191219_B5042_HH_Exp4_6_S5_F2_R2.20075.20075.3	289	28	261	Lara_191219_B5042_HH_Exp4_6_S5_F2_R2_matched		2330.25	777.758	3	0.7	0.7	1	9.77	3.19	6.39	0.47	0.29	0.45	0.32	0.14	0.08	556	-0.00267	21.3	0.57	37.6	0
3	ARPNAKKTVR-EQYAAESKK-a7-b8	decoy_reverse_scRpf2	scRpl5	xlink	decoy inter-protein xl	Lara_191219_B5042_HH_Exp4_6_S5_F2_R2.20175.20175.3_Lara_191219_B5042_HH_Exp4_6_S5_F2_R2.20075.20075.3	339	270	69	Lara_191219_B5042_HH_Exp4_6_S5_F2_R2_matched		2330.25	777.758	3	-9	9	1	6.07	1.46	2.91	0.36	0.11	0.25	0.03	0.22	0.05	305	-0.00472	11.6	0.81	21.39	0.047
1	DESSKVITK-IKDYNAK-a5-b2	scSyo1	scSyo1	xlink	intra-protein xl	Lara_191219_B5043_HH_Exp4_6_S5_F3_R2.12044.12044.3_Lara_191219_B5043_HH_Exp4_6_S5_F3_R2.11936.11936.3	323	329	6	Lara_191219_B5043_HH_Exp4_6_S5_F3_R2_matched		1994.06	665.693	3	-0.7	0.7	2	11.5	4.65	9.31	0.79	0.34	0.5	0.34	0.16	0.09	523	-1.93048	40.9	0.6	42.38	0
2	VITKESDSK-IKDYNAK-a4-b2	decoy_reverse_scSyo1	scSyo1	xlink	decoy intra-protein xl	Lara_191219_B5043_HH_Exp4_6_S5_F3_R2.12044.12044.3_Lara_191219_B5043_HH_Exp4_6_S5_F3_R2.11936.11936.3	298	329	31	Lara_191219_B5043_HH_Exp4_6_S5_F3_R2_matched		1994.06	665.693	3	-0.7	0.7	2	7.73	2.49	4.97	0.39	0.23	0.21	0.03	0.18	0.04	216	-0.00513	18.7	0	25.48	0.01
1	LGLDETYKGVEEVEGEYELTEAVEDGPRPFK-K8-156	scRpl5	-	monolink	monolink	Lara_191219_B5041_HH_Exp4_6_S5_F1_R1.20398.20398.3_Lara_191219_B5041_HH_Exp4_6_S5_F1_R1.20614.20614.3	120	n/a	-	Lara_191219_B5041_HH_Exp4_6_S5_F1_R1_matched		3653.77	1218.93	3	6	6	2	11.36	1.83	1.83	0.34	0.54	0.36	0.36	0	0.06	359	0	12.7	0.05	41.96	0
2	LGLDETYKGVEEVEGEYELTEAVEDGPRPFK-K31-156	scRpl5	-	monolink	monolink	Lara_191219_B5041_HH_Exp4_6_S5_F1_R1.20398.20398.3_Lara_191219_B5041_HH_Exp4_6_S5_F1_R1.20614.20614.3	143	n/a	-	Lara_191219_B5041_HH_Exp4_6_S5_F1_R1_matched		3653.77	1218.93	3	6	6	1	1.57	0.24	0.24	0.12	0	0.17	0.17	0	0.03	168	0	1.9	0.33	6.71	0.267
3	ERELDEPEYGVEEAVGVTEPFGKYEDGTLLK-K31-156	decoy_reverse_scRpl5	-	monolink	decoy monolink	Lara_191219_B5041_HH_Exp4_6_S5_F1_R1.20398.20398.3_Lara_191219_B5041_HH_Exp4_6_S5_F1_R1.20614.20614.3	186	n/a	-	Lara_191219_B5041_HH_Exp4_6_S5_F1_R1_matched		3653.77	1218.93	3	6	6	1	0.41	0.06	0.06	0.05	0.02	0.05	0.05	0	0.01	47	0	0.6	0.47	2.22	0.375
1	IVESLSALQAAEQQPQLKPAGKSKIESK-K28-156	scSyo1	-	monolink	monolink	Lara_191219_B5041_HH_Exp4_6_S5_F1_R1.15892.15892.4_Lara_191219_B5041_HH_Exp4_6_S5_F1_R1.15925.15925.4	159	n/a	-	Lara_191219_B5041_HH_Exp4_6_S5_F1_R1_matched		3133.72	784.439	4	0.3	0.3	19	11.39	3.87	3.87	0.23	0.29	0.39	0.39	0	0.07	648	0	6.9	0.86	41.89	0
2	IVESLSALQAAEQQPQLKPAGKSKIESK-K24-156	scSyo1	-	monolink	monolink	Lara_191219_B5041_HH_Exp4_6_S5_F1_R1.15892.15892.4_Lara_191219_B5041_HH_Exp4_6_S5_F1_R1.15925.15925.4	155	n/a	-	Lara_191219_B5041_HH_Exp4_6_S5_F1_R1_matched		3133.72	784.439	4	0.3	0.3	21	11.38	3.92	3.92	0.22	0.29	0.4	0.4	0	0.07	653	0	7	0.86	41.77	0
3	IVESLSALQAAEQQPQLKPAGKSKIESK-K22-156	scSyo1	-	monolink	monolink	Lara_191219_B5041_HH_Exp4_6_S5_F1_R1.15892.15892.4_Lara_191219_B5041_HH_Exp4_6_S5_F1_R1.15925.15925.4	153	n/a	-	Lara_191219_B5041_HH_Exp4_6_S5_F1_R1_matched		3133.72	784.439	4	0.3	0.3	16	11.41	3.82	3.82	0.22	0.25	0.39	0.39	0	0.07	645	0	6.9	0.88	40.93	0
1	GPKAEEILER-AKAMTK-a3-b2	TEV,scRpl11A_endogenous_Isoform	Flag-scRrs1	xlink	inter-protein xl	Lara_191219_B5042_HH_Exp4_6_S5_F2_R2.15660.15660.4_Lara_191219_B5042_HH_Exp4_6_S5_F2_R2.15543.15543.4	79, 75	131	52	Lara_191219_B5042_HH_Exp4_6_S5_F2_R2_matched		1927.05	482.769	4	0.1	0.1	2	8.96	4.11	8.23	0.3	0.34	0.37	0.28	0.1	0.06	849	-0.00229	22.9	0.52	41.81	0
2	EKAEGLPIER-AKAMTK-a2-b2	decoy_reverse_scRpl11A_endogenous_Isoform	Flag-scRrs1	xlink	decoy inter-protein xl	Lara_191219_B5042_HH_Exp4_6_S5_F2_R2.15660.15660.4_Lara_191219_B5042_HH_Exp4_6_S5_F2_R2.15543.15543.4	95	131	36	Lara_191219_B5042_HH_Exp4_6_S5_F2_R2_matched		1927.05	482.769	4	0.1	0.1	2	4.99	1.99	3.98	0.08	0.17	0.18	0.09	0.1	0.04	416	-0.00242	13.1	0.39	21.67	0.047
3	EAKLVENVK-LSKEER-a3-b3	scRpf2	scRpl5	xlink	inter-protein xl	Lara_191219_B5042_HH_Exp4_6_S5_F2_R2.15660.15660.4_Lara_191219_B5042_HH_Exp4_6_S5_F2_R2.15543.15543.4	22	279	257	Lara_191219_B5042_HH_Exp4_6_S5_F2_R2_matched		1927.05	482.769	4	-9.1	9.1	1	2.36	0.94	1.88	0.05	0.1	0.03	0	0.03	0.01	78	-0.00454	1.7	0.92	8.45	0.452
1	VFGALKGASDGGLYVPHSENR-VFGALKGASDGGLYVPHSENR-a6-b6	scRpl5	scRpl5	xlink	intra-protein xl	Lara_191219_B5041_HH_Exp4_6_S5_F1_R1.18578.18578.5_Lara_191219_B5041_HH_Exp4_6_S5_F1_R1.18589.18589.5	164	164	0	Lara_191219_B5041_HH_Exp4_6_S5_F1_R1_matched		4484.25	897.858	5	0.1	0.1	1	11.51	3.42	6.84	0.25	0.51	0.52	0.26	0.26	0.09	350	-2.19382	31.5	0.69	41.8	0
2	VFGALKGASDGGLYVPHSENR-YSEPDNLASGGVGHKFVGALR-a6-b15	scRpl5	decoy_reverse_scRpl5	xlink	decoy intra-protein xl	Lara_191219_B5041_HH_Exp4_6_S5_F1_R1.18578.18578.5_Lara_191219_B5041_HH_Exp4_6_S5_F1_R1.18589.18589.5	164	134	30	Lara_191219_B5041_HH_Exp4_6_S5_F1_R1_matched		4484.25	897.858	5	0.1	0.1	1	6.38	1.78	3.57	0.24	0.38	0.53	0.51	0.02	0.1	358	-0.00267	15.9	0.12	28.92	0
3	HSSLIMFPPEFFDDNEEKRFNR-YEDGTLLKLTQRR-a18-b8	decoy_reverse_scRpf2	decoy_reverse_scRpl5	xlink	decoy inter-protein xl	Lara_191219_B5041_HH_Exp4_6_S5_F1_R1.18578.18578.5_Lara_191219_B5041_HH_Exp4_6_S5_F1_R1.18589.18589.5	282	186	96	Lara_191219_B5041_HH_Exp4_6_S5_F1_R1_matched		4484.25	897.858	5	6.5	6.5	1	1.14	0.13	0.26	0.04	0.04	0.02	0.02	0	0	15	-0.00452	0.4	0.98	3.44	0.657
1	ASKVLEQLSGQTPVQSK-KGIKPKER-a3-b1	TEV,scRpl11A_endogenous_Isoform	Flag-scRrs1	xlink	inter-protein xl	Lara_191219_B5042_HH_Exp4_6_S5_F2_R1.14331.14331.4_Lara_191219_B5042_HH_Exp4_6_S5_F2_R1.14174.14174.4	39, 35	143	104	Lara_191219_B5042_HH_Exp4_6_S5_F2_R1_matched		2891.65	723.919	4	0.8	0.8	1	6.45	2.76	5.52	0.32	0.22	0.39	0.36	0.02	0.05	1266	-0.00229	9.5	0	41.78	0
2	ASKVLEQLSGQTPVQSK-KGIKPKER-a3-b4	TEV,scRpl11A_endogenous_Isoform	Flag-scRrs1	xlink	inter-protein xl	Lara_191219_B5042_HH_Exp4_6_S5_F2_R1.14331.14331.4_Lara_191219_B5042_HH_Exp4_6_S5_F2_R1.14174.14174.4	39, 35	146	107	Lara_191219_B5042_HH_Exp4_6_S5_F2_R1_matched		2891.65	723.919	4	0.8	0.8	1	5.96	2.54	5.08	0.31	0.21	0.37	0.36	0.01	0.05	1220	-0.00229	7.9	0	39.62	0
3	ASKVLEQLSGQTPVQSK-KGIKPKER-a3-b6	TEV,scRpl11A_endogenous_Isoform	Flag-scRrs1	xlink	inter-protein xl	Lara_191219_B5042_HH_Exp4_6_S5_F2_R1.14331.14331.4_Lara_191219_B5042_HH_Exp4_6_S5_F2_R1.14174.14174.4	39, 35	148	109	Lara_191219_B5042_HH_Exp4_6_S5_F2_R1_matched		2891.65	723.919	4	0.8	0.8	1	5.96	2.54	5.08	0.31	0.21	0.37	0.36	0.01	0.05	1220	-0.00229	7.9	0	39.62	0
1	NVELDIMGDKLGR-YNTPKYR-a10-b5	scRpf2	scRpl5	xlink	inter-protein xl	Lara_191219_B5043_HH_Exp4_6_S5_F3_R1.25588.25588.3_Lara_191219_B5043_HH_Exp4_6_S5_F3_R1.25561.25561.3	271	48	223	Lara_191219_B5043_HH_Exp4_6_S5_F3_R1_matched		2537.29	846.772	3	-0.4	0.4	1	10.36	2.65	5.29	0.65	0.43	0.42	0.35	0.06	0.07	533	-0.00454	34.7	0	41.74	0
1	EKPLPKAKAMTK-K6-K8	Flag-scRrs1	-	intralink	intralink	Lara_191219_B5043_HH_Exp4_6_S5_F3_R1.12359.12359.3_Lara_191219_B5043_HH_Exp4_6_S5_F3_R1.12260.12260.3	129	n/a	-	Lara_191219_B5043_HH_Exp4_6_S5_F3_R1_matched		1478.85	493.958	3	-1.3	1.3	3	11.48	3.73	3.73	0.32	0.29	0.52	0.52	0	0.22	516	0	12.5	0	41.73	0
2	EKPLPKAKAMTK-K6-K12	Flag-scRrs1	-	intralink	intralink	Lara_191219_B5043_HH_Exp4_6_S5_F3_R1.12359.12359.3_Lara_191219_B5043_HH_Exp4_6_S5_F3_R1.12260.12260.3	129	n/a	-	Lara_191219_B5043_HH_Exp4_6_S5_F3_R1_matched		1478.85	493.958	3	-1.3	1.3	1	10.74	2.86	2.86	0.26	0.18	0.36	0.36	0	0.15	353	0	22.2	0	34	0
3	EKPLPKAKAMTK-K8-K12	Flag-scRrs1	-	intralink	intralink	Lara_191219_B5043_HH_Exp4_6_S5_F3_R1.12359.12359.3_Lara_191219_B5043_HH_Exp4_6_S5_F3_R1.12260.12260.3	131	n/a	-	Lara_191219_B5043_HH_Exp4_6_S5_F3_R1_matched		1478.85	493.958	3	-1.3	1.3	1	8.69	2.11	2.11	0.23	0.11	0.36	0.36	0	0.15	353	0	18.8	0	28.29	0
1	VLEQLSGQTPVQSKARYTVR-K14-156	TEV,scRpl11A_endogenous_Isoform	-	monolink	monolink	Lara_191219_B5042_HH_Exp4_6_S5_F2_R2.16936.16936.3_Lara_191219_B5042_HH_Exp4_6_S5_F2_R2.16879.16879.3	53, 49	n/a	-	Lara_191219_B5042_HH_Exp4_6_S5_F2_R2_matched		2415.31	806.112	3	0.4	0.4	3	10.66	3.68	3.68	0.3	0.21	0.45	0.45	0	0.11	781	0	15.9	0.1	41.69	0
2	ATMKPALKPK-QKYDADVLDK-a4-b2	decoy_reverse_Flag-scRrs1	TEV,scRpl11A_endogenous_Isoform	xlink	decoy inter-protein xl	Lara_191219_B5042_HH_Exp4_6_S5_F2_R2.16936.16936.3_Lara_191219_B5042_HH_Exp4_6_S5_F2_R2.16879.16879.3	95	170, 166	75	Lara_191219_B5042_HH_Exp4_6_S5_F2_R2_matched		2415.31	806.112	3	2	2	2	1.29	0.29	0.58	0	0.07	0.01	0	0.01	0	16	-0.0022	0.5	0	4.3	0.659
3	ATMKPALKPK-QKYDADVLDK-a8-b2	decoy_reverse_Flag-scRrs1	TEV,scRpl11A_endogenous_Isoform	xlink	decoy inter-protein xl	Lara_191219_B5042_HH_Exp4_6_S5_F2_R2.16936.16936.3_Lara_191219_B5042_HH_Exp4_6_S5_F2_R2.16879.16879.3	99	170, 166	71	Lara_191219_B5042_HH_Exp4_6_S5_F2_R2_matched		2415.31	806.112	3	2	2	2	0.99	0.23	0.47	0.04	0	0.02	0.01	0.01	0	34	-0.0022	0.5	0	2.7	0.67
1	RNEKIAVHVTVR-K4-155	TEV,scRpl11A_endogenous_Isoform	-	monolink	monolink	Lara_191219_B5043_HH_Exp4_6_S5_F3_R1.13676.13676.4_Lara_191219_B5043_HH_Exp4_6_S5_F3_R1.13532.13532.4	68, 64	n/a	-	Lara_191219_B5043_HH_Exp4_6_S5_F3_R1_matched		1575.92	394.988	4	-2.2	2.2	3	10.76	3.67	3.67	0.29	0.54	0.5	0.5	0	0.21	306	0	18.1	0.25	41.67	0
2	VVHAITVKNERR-K8-155	decoy_reverse_scRpl11A_endogenous_Isoform	-	monolink	decoy monolink	Lara_191219_B5043_HH_Exp4_6_S5_F3_R1.13676.13676.4_Lara_191219_B5043_HH_Exp4_6_S5_F3_R1.13532.13532.4	111	n/a	-	Lara_191219_B5043_HH_Exp4_6_S5_F3_R1_matched		1575.92	394.988	4	-2.2	2.2	3	3.7	0.35	0.35	0.1	0.11	0.02	0.02	0	0.01	11	0	3.8	0.69	10.26	0.14
3	VVAHTIVKNERR-K8-155	decoy_reverse_TEV	-	monolink	decoy monolink	Lara_191219_B5043_HH_Exp4_6_S5_F3_R1.13676.13676.4_Lara_191219_B5043_HH_Exp4_6_S5_F3_R1.13532.13532.4	111	n/a	-	Lara_191219_B5043_HH_Exp4_6_S5_F3_R1_matched		1575.92	394.988	4	-2.2	2.2	2	2.55	0.36	0.36	0.14	0.06	0.03	0.03	0	0.01	16	0	1.4	0	7.1	0.248
1	VLEQLSGQTPVQSKAR-VLEQLSGQTPVQSKAR-a14-b14	TEV,scRpl11A_endogenous_Isoform	TEV,scRpl11A_endogenous_Isoform	xlink	intra/inter xl	Lara_191219_B5042_HH_Exp4_6_S5_F2_R1.20549.20549.3_Lara_191219_B5042_HH_Exp4_6_S5_F2_R1.20455.20455.3	53, 49	53, 49	0	Lara_191219_B5042_HH_Exp4_6_S5_F2_R1_matched		3617.97	1207	3	-0.3	0.3	2	11.49	4.6	9.2	0.51	0.23	0.61	0.31	0.31	0.11	633	-2.46817	29.5	0	41.56	0
1	AKYNTPK-VKEYQLR-a2-b2	scRpl5	TEV,scRpl11A_endogenous_Isoform	xlink	inter-protein xl	Lara_191219_B5043_HH_Exp4_6_S5_F3_R1.12883.12883.4_Lara_191219_B5043_HH_Exp4_6_S5_F3_R1.12791.12791.4	43	91, 87	48	Lara_191219_B5043_HH_Exp4_6_S5_F3_R1_matched		1893.03	474.266	4	-1.2	1.2	1	8.62	3.8	7.61	0.3	0.59	0.32	0.14	0.18	0.06	580	-0.00203	20.4	0	41.53	0
1	DAKSSAYSSR-NKNPELK-a3-b2	scRpl5	scSyo1	xlink	inter-protein xl	Lara_191219_B5043_HH_Exp4_6_S5_F3_R2.10265.10265.3_Lara_191219_B5043_HH_Exp4_6_S5_F3_R2.10185.10185.3	8	590	582	Lara_191219_B5043_HH_Exp4_6_S5_F3_R2_matched		2050.03	684.352	3	-0.4	0.4	2	9.86	3.44	6.88	0.47	0.4	0.44	0.34	0.1	0.07	634	-0.00378	29.4	0.83	41.51	0
2	DAKSSAYSSR-LENPKNK-a3-b5	scRpl5	decoy_reverse_scSyo1	xlink	decoy inter-protein xl	Lara_191219_B5043_HH_Exp4_6_S5_F3_R2.10265.10265.3_Lara_191219_B5043_HH_Exp4_6_S5_F3_R2.10185.10185.3	8	31	23	Lara_191219_B5043_HH_Exp4_6_S5_F3_R2_matched		2050.03	684.352	3	-0.4	0.4	1	7.66	2.5	4.99	0.4	0.38	0.36	0.34	0.03	0.06	531	-0.00378	23.3	0.56	34.49	0.015
3	QKYDADVLDK-KDQSGGK-a2-b1	TEV,scRpl11A_endogenous_Isoform	decoy_reverse_scRpf2	xlink	decoy inter-protein xl	Lara_191219_B5043_HH_Exp4_6_S5_F3_R2.10265.10265.3_Lara_191219_B5043_HH_Exp4_6_S5_F3_R2.10185.10185.3	170, 166	129	41	Lara_191219_B5043_HH_Exp4_6_S5_F3_R2_matched		2050.03	684.352	3	5.1	5.1	1	5.37	0.92	1.85	0.34	0.3	0.06	0.03	0.03	0.01	84	-0.00343	12.4	0	19.43	0.061
1	NEKIAVHVTVR-VKEYQLR-a3-b2	TEV,scRpl11A_endogenous_Isoform	TEV,scRpl11A_endogenous_Isoform	xlink	intra/inter xl	Lara_191219_B5042_HH_Exp4_6_S5_F2_R2.18057.18057.5_Lara_191219_B5042_HH_Exp4_6_S5_F2_R2.17999.17999.5	68, 64	91, 87	23	Lara_191219_B5042_HH_Exp4_6_S5_F2_R2_matched		2337.31	468.47	5	-2.1	2.1	5	9.47	3.04	6.09	0.33	0.64	0.49	0.29	0.19	0.09	388	-2.46817	26.8	0.39	41.32	0
2	KPDMKRFNR-KRLVTQHK-a1-b1	scRpf2	scRpl5	xlink	inter-protein xl	Lara_191219_B5042_HH_Exp4_6_S5_F2_R2.18057.18057.5_Lara_191219_B5042_HH_Exp4_6_S5_F2_R2.17999.17999.5	54	34	20	Lara_191219_B5042_HH_Exp4_6_S5_F2_R2_matched		2337.31	468.47	5	-4.1	4.1	3	4.38	0.53	1.05	0.06	0.3	0.06	0.04	0.02	0.01	51	-0.00454	3.7	0	16.19	0.104
3	KPDMKRFNR-KRLVTQHK-a5-b1	scRpf2	scRpl5	xlink	inter-protein xl	Lara_191219_B5042_HH_Exp4_6_S5_F2_R2.18057.18057.5_Lara_191219_B5042_HH_Exp4_6_S5_F2_R2.17999.17999.5	58	34	24	Lara_191219_B5042_HH_Exp4_6_S5_F2_R2_matched		2337.31	468.47	5	-4.1	4.1	3	4.26	0.47	0.94	0.02	0.21	0.03	0.01	0.02	0.01	25	-0.00454	3.4	0	13.46	0.16
1	RNEKIAVHVTVR-GPKAEEILER-a4-b3	TEV,scRpl11A_endogenous_Isoform	TEV,scRpl11A_endogenous_Isoform	xlink	intra/inter xl	Lara_191219_B5042_HH_Exp4_6_S5_F2_R2.18709.18709.5_Lara_191219_B5042_HH_Exp4_6_S5_F2_R2.18585.18585.5	68, 64	79, 75	11	Lara_191219_B5042_HH_Exp4_6_S5_F2_R2_matched		2699.5	540.909	5	-1.5	1.5	3	9.15	3.61	7.22	0.24	0.4	0.42	0.08	0.35	0.08	715	-2.46817	21.3	0.77	41.09	0
2	VVHAITVKNERR-GPKAEEILER-a8-b3	decoy_reverse_scRpl11A_endogenous_Isoform	TEV,scRpl11A_endogenous_Isoform	xlink	decoy intra/inter xl	Lara_191219_B5042_HH_Exp4_6_S5_F2_R2.18709.18709.5_Lara_191219_B5042_HH_Exp4_6_S5_F2_R2.18585.18585.5	111	79, 75	32	Lara_191219_B5042_HH_Exp4_6_S5_F2_R2_matched		2699.5	540.909	5	-1.5	1.5	2	7.08	3.04	6.07	0.23	0.2	0.38	0.04	0.35	0.08	649	-0.00157	15.3	0.58	31.46	0
3	RNEKIAVHVTVR-EKAEGLPIER-a4-b2	TEV,scRpl11A_endogenous_Isoform	decoy_reverse_scRpl11A_endogenous_Isoform	xlink	decoy intra/inter xl	Lara_191219_B5042_HH_Exp4_6_S5_F2_R2.18709.18709.5_Lara_191219_B5042_HH_Exp4_6_S5_F2_R2.18585.18585.5	68, 64	95	27	Lara_191219_B5042_HH_Exp4_6_S5_F2_R2_matched		2699.5	540.909	5	-1.5	1.5	2	4.9	1.4	2.8	0.11	0.22	0.11	0.08	0.04	0.02	191	-0.00157	8.1	0.87	18.4	0
1	NEKIAVHVTVR-K3-155	TEV,scRpl11A_endogenous_Isoform	-	monolink	monolink	Lara_191219_B5043_HH_Exp4_6_S5_F3_R1.16430.16430.3_Lara_191219_B5043_HH_Exp4_6_S5_F3_R1.16331.16331.3	68, 64	n/a	-	Lara_191219_B5043_HH_Exp4_6_S5_F3_R1_matched		1419.82	474.281	3	-2	2	5	9.74	3.66	3.66	0.27	0.49	0.39	0.39	0	0.18	457	0	26.9	0.12	40.92	0
2	VVHAITVKNER-K8-155	decoy_reverse_scRpl11A_endogenous_Isoform	-	monolink	decoy monolink	Lara_191219_B5043_HH_Exp4_6_S5_F3_R1.16430.16430.3_Lara_191219_B5043_HH_Exp4_6_S5_F3_R1.16331.16331.3	111	n/a	-	Lara_191219_B5043_HH_Exp4_6_S5_F3_R1_matched		1419.82	474.281	3	-2	2	4	1.23	0.18	0.18	0.06	0.1	0.01	0.01	0	0.01	13	0	0.8	0	4.97	0.314
1	GPKAEEILER-GPKAEEILER-a3-b3	TEV,scRpl11A_endogenous_Isoform	TEV,scRpl11A_endogenous_Isoform	xlink	intra/inter xl	Lara_191219_B5042_HH_Exp4_6_S5_F2_R1.23144.23144.4_Lara_191219_B5042_HH_Exp4_6_S5_F2_R1.23062.23062.4	79, 75	79, 75	0	Lara_191219_B5042_HH_Exp4_6_S5_F2_R1_matched		2419.3	605.831	4	-0.5	0.5	3	11.47	4.99	9.98	0.29	0.3	0.48	0.24	0.24	0.09	562	-2.46817	50	0.77	40.91	0
2	EKAEGLPIER-GPKAEEILER-a2-b3	decoy_reverse_scRpl11A_endogenous_Isoform	TEV,scRpl11A_endogenous_Isoform	xlink	decoy intra/inter xl	Lara_191219_B5042_HH_Exp4_6_S5_F2_R1.23144.23144.4_Lara_191219_B5042_HH_Exp4_6_S5_F2_R1.23062.23062.4	95	79, 75	16	Lara_191219_B5042_HH_Exp4_6_S5_F2_R1_matched		2419.3	605.831	4	-0.5	0.5	3	7.49	3.06	6.12	0.28	0.22	0.49	0.06	0.44	0.09	571	-0.00157	27.2	0.33	31.56	0
3	EKAEGLPIER-EKAEGLPIER-a2-b2	decoy_reverse_scRpl11A_endogenous_Isoform	decoy_reverse_scRpl11A_endogenous_Isoform	xlink	decoy intra-protein xl	Lara_191219_B5042_HH_Exp4_6_S5_F2_R1.23144.23144.4_Lara_191219_B5042_HH_Exp4_6_S5_F2_R1.23062.23062.4	95	95	0	Lara_191219_B5042_HH_Exp4_6_S5_F2_R1_matched		2419.3	605.831	4	-0.5	0.5	1	3.52	1.13	2.26	0.08	0.08	0.06	0.03	0.03	0.01	73	-2.4199	4.5	0.89	10.32	0.164
1	AGSNDNNKDTNVVNK-GTVGNSHKTTK-a8-b8	scSyo1	TEV,scRpl11A_endogenous_Isoform	xlink	inter-protein xl	Lara_191219_B5042_HH_Exp4_6_S5_F2_R1.05248.05248.4_Lara_191219_B5042_HH_Exp4_6_S5_F2_R1.05172.05172.4	28	157, 153	129	Lara_191219_B5042_HH_Exp4_6_S5_F2_R1_matched		2855.4	714.858	4	0.6	0.6	1	7.99	3.94	7.88	0.3	0.23	0.35	0.24	0.11	0.06	1038	-0.00275	11.9	0.83	40.87	0
2	AGSNDNNKDTNVVNK-TDYYQRKR-a8-b7	scSyo1	scRpl5	xlink	inter-protein xl	Lara_191219_B5042_HH_Exp4_6_S5_F2_R1.05248.05248.4_Lara_191219_B5042_HH_Exp4_6_S5_F2_R1.05172.05172.4	28	34	6	Lara_191219_B5042_HH_Exp4_6_S5_F2_R1_matched		2855.4	714.858	4	8	8	1	6.32	2.68	5.36	0.27	0.31	0.26	0.25	0.01	0.04	762	-0.00378	11.1	0.54	33.93	0.014
3	NDVNVTKDAGSNNNK-GTVGNSHKTTK-a7-b8	decoy_reverse_scSyo1	TEV,scRpl11A_endogenous_Isoform	xlink	decoy inter-protein xl	Lara_191219_B5042_HH_Exp4_6_S5_F2_R1.05248.05248.4_Lara_191219_B5042_HH_Exp4_6_S5_F2_R1.05172.05172.4	593	157, 153	436	Lara_191219_B5042_HH_Exp4_6_S5_F2_R1_matched		2855.4	714.858	4	0.6	0.6	1	4.18	2.23	4.47	0.21	0.02	0.17	0.06	0.1	0.03	490	-0.00275	2.1	0.65	18.47	0.07
1	DHDGDYKDDDDKGSR-IKSLTR-a12-b2	Flag-scRrs1	Flag-scRrs1	xlink	intra-protein xl	Lara_191219_B5043_HH_Exp4_6_S5_F3_R2.09507.09507.4_Lara_191219_B5043_HH_Exp4_6_S5_F3_R2.09400.09400.4	18	73	55	Lara_191219_B5043_HH_Exp4_6_S5_F3_R2_matched		2591.21	648.81	4	-1	1	2	9.08	3.79	7.57	0.36	0.32	0.5	0.37	0.13	0.09	787	-2.09151	21.1	0.3	40.84	0
2	DHDGDYKDDDDKGSR-IKSLTR-a7-b2	Flag-scRrs1	Flag-scRrs1	xlink	intra-protein xl	Lara_191219_B5043_HH_Exp4_6_S5_F3_R2.09507.09507.4_Lara_191219_B5043_HH_Exp4_6_S5_F3_R2.09400.09400.4	13	73	60	Lara_191219_B5043_HH_Exp4_6_S5_F3_R2_matched		2591.21	648.81	4	-1	1	2	7.42	2.79	5.59	0.24	0.15	0.41	0.29	0.13	0.08	648	-2.09151	11.1	0.39	31.19	0
3	GGAHMSTKAQNPMR-SYKSDQGGK-a8-b3	TEV	scRpf2	xlink	inter-protein xl	Lara_191219_B5043_HH_Exp4_6_S5_F3_R2.09507.09507.4_Lara_191219_B5043_HH_Exp4_6_S5_F3_R2.09400.09400.4	8	210	202	Lara_191219_B5043_HH_Exp4_6_S5_F3_R2_matched		2591.21	648.81	4	-5.6	5.6	2	2.8	0.75	1.5	0.14	0.08	0.15	0.14	0.01	0.02	241	-0.00331	1.9	0.39	12.3	0.251
1	GPKAEEILER-VKEYQLR-a3-b2	TEV,scRpl11A_endogenous_Isoform	TEV,scRpl11A_endogenous_Isoform	xlink	intra/inter xl	Lara_191219_B5042_HH_Exp4_6_S5_F2_R1.19978.19978.4_Lara_191219_B5042_HH_Exp4_6_S5_F2_R1.19868.19868.4	79, 75	91, 87	12	Lara_191219_B5042_HH_Exp4_6_S5_F2_R1_matched		2213.21	554.309	4	0.4	0.4	6	11.18	3.53	7.07	0.37	0.37	0.36	0.19	0.17	0.07	495	-2.46817	33	0.63	40.72	0
2	EKAEGLPIER-VKEYQLR-a2-b2	decoy_reverse_scRpl11A_endogenous_Isoform	TEV,scRpl11A_endogenous_Isoform	xlink	decoy intra/inter xl	Lara_191219_B5042_HH_Exp4_6_S5_F2_R1.19978.19978.4_Lara_191219_B5042_HH_Exp4_6_S5_F2_R1.19868.19868.4	95	91, 87	4	Lara_191219_B5042_HH_Exp4_6_S5_F2_R1_matched		2213.21	554.309	4	0.4	0.4	5	7.63	2.14	4.28	0.21	0.22	0.2	0.04	0.16	0.04	270	-0.00157	16	0.95	25.61	0
3	AEEEPGLKIR-VKEYQLR-a8-b2	decoy_reverse_TEV	TEV,scRpl11A_endogenous_Isoform	xlink	decoy intra/inter xl	Lara_191219_B5042_HH_Exp4_6_S5_F2_R1.19978.19978.4_Lara_191219_B5042_HH_Exp4_6_S5_F2_R1.19868.19868.4	101	91, 87	10	Lara_191219_B5042_HH_Exp4_6_S5_F2_R1_matched		2213.21	554.309	4	0.4	0.4	4	7.36	2.22	4.45	0.26	0.16	0.21	0.04	0.17	0.04	291	-0.00161	16.5	0.32	24.39	0
1	TTKEDTVSWFK-QKYDADVLDK-a3-b2	TEV,scRpl11A_endogenous_Isoform	TEV,scRpl11A_endogenous_Isoform	xlink	intra/inter xl	Lara_191219_B5042_HH_Exp4_6_S5_F2_R1.26407.26407.4_Lara_191219_B5042_HH_Exp4_6_S5_F2_R1.26366.26366.4	160, 156	170, 166	10	Lara_191219_B5042_HH_Exp4_6_S5_F2_R1_matched		2672.32	669.089	4	0.4	0.4	1	7.62	3.57	7.15	0.14	0.34	0.26	0.19	0.07	0.05	974	-2.46817	16.3	0.5	40.71	0
2	WVTSEFDKTTK-QKYDADVLDK-a8-b2	decoy_reverse_scRpl11A_endogenous_Isoform	TEV,scRpl11A_endogenous_Isoform	xlink	decoy intra/inter xl	Lara_191219_B5042_HH_Exp4_6_S5_F2_R1.26407.26407.4_Lara_191219_B5042_HH_Exp4_6_S5_F2_R1.26366.26366.4	19	170, 166	151	Lara_191219_B5042_HH_Exp4_6_S5_F2_R1_matched		2672.32	669.089	4	0.4	0.4	1	4.68	1.64	3.27	0	0.26	0.08	0.01	0.07	0.02	303	-0.00157	10.3	0.95	20.4	0
3	WSFVETDKTTK-QKYDADVLDK-a8-b2	decoy_reverse_TEV	TEV,scRpl11A_endogenous_Isoform	xlink	decoy intra/inter xl	Lara_191219_B5042_HH_Exp4_6_S5_F2_R1.26407.26407.4_Lara_191219_B5042_HH_Exp4_6_S5_F2_R1.26366.26366.4	19	170, 166	151	Lara_191219_B5042_HH_Exp4_6_S5_F2_R1_matched		2672.32	669.089	4	0.4	0.4	1	4.13	1.5	3	0	0.26	0.08	0.01	0.07	0.02	303	-0.00161	10.1	0	19.31	0
1	IVESLSALQAAEQQPQLKPAGK-IKDYNAK-a18-b2	scSyo1	scSyo1	xlink	intra-protein xl	Lara_191219_B5041_HH_Exp4_6_S5_F1_R2.15981.15981.4_Lara_191219_B5041_HH_Exp4_6_S5_F1_R2.15932.15932.4	149	329	180	Lara_191219_B5041_HH_Exp4_6_S5_F1_R2_matched		3293.79	824.455	4	0.8	0.8	1	6.94	2.69	5.37	0.27	0.2	0.34	0.31	0.02	0.05	1188	-1.93048	4.1	0	40.6	0
1	RNEKIAVHVTVR-K4-156	TEV,scRpl11A_endogenous_Isoform	-	monolink	monolink	Lara_191219_B5043_HH_Exp4_6_S5_F3_R1.15035.15035.4_Lara_191219_B5043_HH_Exp4_6_S5_F3_R1.14864.14864.4	68, 64	n/a	-	Lara_191219_B5043_HH_Exp4_6_S5_F3_R1_matched		1576.9	395.233	4	-2	2	8	10.73	3	3	0.33	0.55	0.31	0.31	0	0.13	279	0	14.9	0.4	40.46	0
2	SKGLKMK-AKAMTK-a5-b2	decoy_reverse_scRpf2	Flag-scRrs1	xlink	decoy inter-protein xl	Lara_191219_B5043_HH_Exp4_6_S5_F3_R1.15035.15035.4_Lara_191219_B5043_HH_Exp4_6_S5_F3_R1.14864.14864.4	54	131	77	Lara_191219_B5043_HH_Exp4_6_S5_F3_R1_matched		1576.9	395.233	4	-1.7	1.7	2	5.17	0.6	1.2	0.27	0.19	0.06	0.04	0.03	0.01	56	-0.00531	6.7	0.93	16.09	0.104
3	MKGLKSK-AKAMTK-a2-b2	scRpf2	Flag-scRrs1	xlink	inter-protein xl	Lara_191219_B5043_HH_Exp4_6_S5_F3_R1.15035.15035.4_Lara_191219_B5043_HH_Exp4_6_S5_F3_R1.14864.14864.4	291	131	160	Lara_191219_B5043_HH_Exp4_6_S5_F3_R1_matched		1576.9	395.233	4	-1.7	1.7	2	4.46	0.65	1.31	0.17	0.23	0.05	0.02	0.03	0.01	43	-0.00511	6.2	0.72	15	0.111
1	NEKIAVHVTVR-DAKSSAYSSR-a3-b3	TEV,scRpl11A_endogenous_Isoform	scRpl5	xlink	inter-protein xl	Lara_191219_B5042_HH_Exp4_6_S5_F2_R1.15113.15113.5_Lara_191219_B5042_HH_Exp4_6_S5_F2_R1.14992.14992.5	68, 64	8	60	Lara_191219_B5042_HH_Exp4_6_S5_F2_R1_matched		2473.29	495.666	5	-1.2	1.2	1	8.94	3.88	7.77	0.2	0.39	0.42	0.05	0.37	0.08	721	-0.00203	17.8	0.38	40.46	0
2	TKKNVELDIMGDK-NALKNMR-a2-b4	scRpf2	decoy_reverse_Flag-scRrs1	xlink	decoy inter-protein xl	Lara_191219_B5042_HH_Exp4_6_S5_F2_R1.15113.15113.5_Lara_191219_B5042_HH_Exp4_6_S5_F2_R1.14992.14992.5	260	4	256	Lara_191219_B5042_HH_Exp4_6_S5_F2_R1_matched		2473.29	495.666	5	-5.5	5.5	1	3.79	0.85	1.7	0.12	0.2	0.1	0.04	0.06	0.02	164	-0.00492	2.8	0	15.25	0.113
3	TKKNVELDIMGDK-NALKNMR-a3-b4	scRpf2	decoy_reverse_Flag-scRrs1	xlink	decoy inter-protein xl	Lara_191219_B5042_HH_Exp4_6_S5_F2_R1.15113.15113.5_Lara_191219_B5042_HH_Exp4_6_S5_F2_R1.14992.14992.5	261	4	257	Lara_191219_B5042_HH_Exp4_6_S5_F2_R1_matched		2473.29	495.666	5	-5.5	5.5	1	3.47	0.78	1.56	0.12	0.17	0.09	0.03	0.06	0.02	157	-0.00492	1.8	0	13.85	0.152
1	IHMGKQDLGKLQTR-K5-K10	scRpf2	-	intralink	intralink	Lara_191219_B5042_HH_Exp4_6_S5_F2_R1.20016.20016.3_Lara_191219_B5042_HH_Exp4_6_S5_F2_R1.19852.19852.3	279	n/a	-	Lara_191219_B5042_HH_Exp4_6_S5_F2_R1_matched		1761.95	588.326	3	-0.3	0.3	18	11.11	4.06	4.06	0.27	0.35	0.51	0.51	0	0.18	444	0	8	0.41	40.44	0
2	AMTKWEK-SLKQTR-a4-b3	Flag-scRrs1	decoy_reverse_scRpl5	xlink	decoy inter-protein xl	Lara_191219_B5042_HH_Exp4_6_S5_F2_R1.20016.20016.3_Lara_191219_B5042_HH_Exp4_6_S5_F2_R1.19852.19852.3	135	22	113	Lara_191219_B5042_HH_Exp4_6_S5_F2_R1_matched		1761.95	588.326	3	6.1	6.1	13	5.27	2.08	4.17	0.21	0.12	0.17	0.05	0.12	0.03	153	-0.00301	15.4	0.71	16.59	0.086
3	LTQKGDLQKIGMHR-K4-K9	decoy_reverse_scRpf2	-	intralink	decoy intralink	Lara_191219_B5042_HH_Exp4_6_S5_F2_R1.20016.20016.3_Lara_191219_B5042_HH_Exp4_6_S5_F2_R1.19852.19852.3	61	n/a	-	Lara_191219_B5042_HH_Exp4_6_S5_F2_R1_matched		1761.95	588.326	3	-0.3	0.3	7	3.99	0.89	0.89	0.14	0.1	0.08	0.08	0	0.03	67	0	1.2	0.61	11.84	0.117
1	DHDGDYKDDDDK-KFTKEQYAAESK-a7-b4	Flag-scRrs1	scRpl5	xlink	inter-protein xl	Lara_191219_B5043_HH_Exp4_6_S5_F3_R1.11039.11039.4_Lara_191219_B5043_HH_Exp4_6_S5_F3_R1.10974.10974.4	13	262	249	Lara_191219_B5043_HH_Exp4_6_S5_F3_R1_matched		3003.32	751.839	4	-0.9	0.9	1	9.76	3.27	6.54	0.21	0.3	0.3	0.17	0.12	0.05	753	-0.00314	16.3	0.78	40.36	0
2	DHDGDYKDDDDK-KFTKEQYAAESK-a7-b1	Flag-scRrs1	scRpl5	xlink	inter-protein xl	Lara_191219_B5043_HH_Exp4_6_S5_F3_R1.11039.11039.4_Lara_191219_B5043_HH_Exp4_6_S5_F3_R1.10974.10974.4	13	259	246	Lara_191219_B5043_HH_Exp4_6_S5_F3_R1_matched		3003.32	751.839	4	-0.9	0.9	1	7.77	2.68	5.37	0.12	0.24	0.27	0.18	0.08	0.05	676	-0.00314	10.4	0.94	33.53	0.027
3	DHDGDYKDDDDK-SYAEEAQKFTKK-a7-b8	Flag-scRrs1	decoy_reverse_scRpl5	xlink	decoy inter-protein xl	Lara_191219_B5043_HH_Exp4_6_S5_F3_R1.11039.11039.4_Lara_191219_B5043_HH_Exp4_6_S5_F3_R1.10974.10974.4	13	36	23	Lara_191219_B5043_HH_Exp4_6_S5_F3_R1_matched		3003.32	751.839	4	-0.9	0.9	1	7.31	2.69	5.39	0.21	0.21	0.25	0.17	0.08	0.05	645	-0.00301	8.7	0.96	31.65	0.022
1	ASKVLEQLSGQTPVQSK-AGSNDNNKDTNVVNK-a3-b8	TEV,scRpl11A_endogenous_Isoform	scSyo1	xlink	inter-protein xl	Lara_191219_B5041_HH_Exp4_6_S5_F1_R1.11836.11836.4_Lara_191219_B5041_HH_Exp4_6_S5_F1_R1.11747.11747.4	39, 35	28	11	Lara_191219_B5041_HH_Exp4_6_S5_F1_R1_matched		3525.79	882.455	4	-0.9	0.9	2	9.29	2.81	5.61	0.25	0.27	0.33	0.24	0.09	0.06	826	-0.00275	8.7	0.11	40.35	0
2	NDCSLMVLMTSSKKR-KNNMTFIRTFGYK-a13-b1	scRpf2	scRpf2	xlink	intra-protein xl	Lara_191219_B5041_HH_Exp4_6_S5_F1_R1.11836.11836.4_Lara_191219_B5041_HH_Exp4_6_S5_F1_R1.11747.11747.4	94	97	3	Lara_191219_B5041_HH_Exp4_6_S5_F1_R1_matched		3525.79	882.455	4	7.8	7.8	1	1.17	0.44	0.88	0.07	-0.03	0.06	0.04	0.02	0.01	143	-1.77211	0.5	0	4.54	0.291
3	NDCSLMVLMTSSKKR-KNNMTFIRTFGYK-a14-b1	scRpf2	scRpf2	xlink	intra-protein xl	Lara_191219_B5041_HH_Exp4_6_S5_F1_R1.11836.11836.4_Lara_191219_B5041_HH_Exp4_6_S5_F1_R1.11747.11747.4	95	97	2	Lara_191219_B5041_HH_Exp4_6_S5_F1_R1_matched		3525.79	882.455	4	7.8	7.8	1	1.14	0.43	0.87	0.07	-0.03	0.06	0.04	0.02	0.01	143	-1.77211	0.5	0	4.45	0.286
1	EGKTDYYQR-NMKNAL-a3-b3	scRpl5	Flag-scRrs1	xlink	inter-protein xl	Lara_191219_B5043_HH_Exp4_6_S5_F3_R1.18764.18764.3_Lara_191219_B5043_HH_Exp4_6_S5_F3_R1.18626.18626.3	27	222	195	Lara_191219_B5043_HH_Exp4_6_S5_F3_R1_matched		1985.95	662.992	3	0.3	0.3	2	9.26	3.99	7.99	0.4	0.35	0.26	0.13	0.13	0.05	724	-0.00314	29.1	0.57	40.31	0
2	YYQDTKEGR-NMKNAL-a6-b3	decoy_reverse_scRpl5	Flag-scRrs1	xlink	decoy inter-protein xl	Lara_191219_B5043_HH_Exp4_6_S5_F3_R1.18764.18764.3_Lara_191219_B5043_HH_Exp4_6_S5_F3_R1.18626.18626.3	271	222	49	Lara_191219_B5043_HH_Exp4_6_S5_F3_R1_matched		1985.95	662.992	3	0.3	0.3	2	6.48	2.53	5.05	0.3	0.1	0.14	0.01	0.13	0.03	382	-0.00301	18	0	22.91	0.043
1	TTKEDTVSWFK-VKEYQLR-a3-b2	TEV,scRpl11A_endogenous_Isoform	TEV,scRpl11A_endogenous_Isoform	xlink	intra/inter xl	Lara_191219_B5043_HH_Exp4_6_S5_F3_R2.24462.24462.4_Lara_191219_B5043_HH_Exp4_6_S5_F3_R2.24386.24386.4	160, 156	91, 87	69	Lara_191219_B5043_HH_Exp4_6_S5_F3_R2_matched		2413.25	604.321	4	-0.6	0.6	2	9	3.58	7.15	0.24	0.43	0.4	0.29	0.11	0.07	663	-2.46817	31.9	0.39	40.28	0
2	WVTSEFDKTTK-VKEYQLR-a8-b2	decoy_reverse_scRpl11A_endogenous_Isoform	TEV,scRpl11A_endogenous_Isoform	xlink	decoy intra/inter xl	Lara_191219_B5043_HH_Exp4_6_S5_F3_R2.24462.24462.4_Lara_191219_B5043_HH_Exp4_6_S5_F3_R2.24386.24386.4	19	91, 87	72	Lara_191219_B5043_HH_Exp4_6_S5_F3_R2_matched		2413.25	604.321	4	-0.6	0.6	1	4.28	1.42	2.83	0.06	0.14	0.12	0.01	0.11	0.03	202	-0.00157	13.7	0.99	15.54	0
3	WSFVETDKTTK-VKEYQLR-a8-b2	decoy_reverse_TEV	TEV,scRpl11A_endogenous_Isoform	xlink	decoy intra/inter xl	Lara_191219_B5043_HH_Exp4_6_S5_F3_R2.24462.24462.4_Lara_191219_B5043_HH_Exp4_6_S5_F3_R2.24386.24386.4	19	91, 87	72	Lara_191219_B5043_HH_Exp4_6_S5_F3_R2_matched		2413.25	604.321	4	-0.6	0.6	1	4.25	1.41	2.82	0.06	0.13	0.12	0.01	0.11	0.03	202	-0.00161	13.7	0.91	15.38	0
1	ASKVLEQLSGQTPVQSK-VAAKIAALAGQQ-a3-b4	TEV,scRpl11A_endogenous_Isoform	scRpl5	xlink	inter-protein xl	Lara_191219_B5041_HH_Exp4_6_S5_F1_R2.18658.18658.3_Lara_191219_B5041_HH_Exp4_6_S5_F1_R2.18664.18664.3	39, 35	289	250	Lara_191219_B5041_HH_Exp4_6_S5_F1_R2_matched		3076.7	1026.58	3	-3.3	3.3	1	8.09	2.75	5.51	0.29	0.24	0.34	0.26	0.09	0.06	985	-0.00203	10.9	0	40.24	0
1	IEKLVLNISVGESGDR-VKGTDNELIDPR-a3-b2	TEV,scRpl11A_endogenous_Isoform	Flag-scRrs1	xlink	inter-protein xl	Lara_191219_B5041_HH_Exp4_6_S5_F1_R2.18900.18900.4_Lara_191219_B5041_HH_Exp4_6_S5_F1_R2.18892.18892.4	20, 16	189	169	Lara_191219_B5041_HH_Exp4_6_S5_F1_R2_matched		3221.72	806.437	4	0.3	0.3	1	9.31	3.17	6.33	0.23	0.3	0.42	0.27	0.15	0.07	780	-0.00229	15.6	0.31	40.23	0
2	FPFQTRSSSYSAKDAK-VVAHTIVKNER-a13-b8	decoy_reverse_scRpl5	decoy_reverse_TEV	xlink	decoy inter-protein xl	Lara_191219_B5041_HH_Exp4_6_S5_F1_R2.18900.18900.4_Lara_191219_B5041_HH_Exp4_6_S5_F1_R2.18892.18892.4	290	111	179	Lara_191219_B5041_HH_Exp4_6_S5_F1_R2_matched		3221.72	806.437	4	9.9	9.9	1	3.23	1.18	2.35	0.15	0.09	0.11	0.03	0.07	0.02	202	-0.00211	2	0.82	12.58	0.229
3	FPFQTRSSSYSAKDAK-VVHAITVKNER-a13-b8	decoy_reverse_scRpl5	decoy_reverse_scRpl11A_endogenous_Isoform	xlink	decoy inter-protein xl	Lara_191219_B5041_HH_Exp4_6_S5_F1_R2.18900.18900.4_Lara_191219_B5041_HH_Exp4_6_S5_F1_R2.18892.18892.4	290	111	179	Lara_191219_B5041_HH_Exp4_6_S5_F1_R2_matched		3221.72	806.437	4	9.9	9.9	1	2.89	0.94	1.88	0.11	0.1	0.06	0.03	0.03	0.01	117	-0.00206	1.8	0.98	10.28	0.368
1	ERAGKMIYDEASGEWVPK-K5-156	Flag-scRrs1	-	monolink	monolink	Lara_191219_B5043_HH_Exp4_6_S5_F3_R1.25178.25178.3_Lara_191219_B5043_HH_Exp4_6_S5_F3_R1.25107.25107.3	153	n/a	-	Lara_191219_B5043_HH_Exp4_6_S5_F3_R1_matched		2221.07	741.366	3	0.4	0.4	3	11.5	2.55	2.55	0.39	0.32	0.51	0.51	0	0.14	431	0	41.7	0.22	40.09	0
2	NGGSHTVKCR-DQSGGKSYK-a8-b6	decoy_reverse_scRpl11A_endogenous_Isoform	decoy_reverse_scRpf2	xlink	decoy inter-protein xl	Lara_191219_B5043_HH_Exp4_6_S5_F3_R1.25178.25178.3_Lara_191219_B5043_HH_Exp4_6_S5_F3_R1.25107.25107.3	30	135	105	Lara_191219_B5043_HH_Exp4_6_S5_F3_R1_matched		2221.07	741.366	3	8.5	8.5	1	2.07	0.56	1.12	0.12	0.03	0.22	0	0.22	0.04	188	-0.00363	1.2	0.92	8.9	0.398
3	THSGNGVKCR-DQSGGKSYK-a8-b6	decoy_reverse_TEV	decoy_reverse_scRpf2	xlink	decoy inter-protein xl	Lara_191219_B5043_HH_Exp4_6_S5_F3_R1.25178.25178.3_Lara_191219_B5043_HH_Exp4_6_S5_F3_R1.25107.25107.3	30	135	105	Lara_191219_B5043_HH_Exp4_6_S5_F3_R1_matched		2221.07	741.366	3	8.5	8.5	1	2.03	0.56	1.12	0.09	0	0.22	0	0.22	0.04	188	-0.00373	1.2	0.66	8.15	0.47
1	ASKVLEQLSGQTPVQSK-TDYYQRKR-a3-b7	TEV,scRpl11A_endogenous_Isoform	scRpl5	xlink	inter-protein xl	Lara_191219_B5042_HH_Exp4_6_S5_F2_R2.14504.14504.4_Lara_191219_B5042_HH_Exp4_6_S5_F2_R2.14379.14379.4	39, 35	34	5	Lara_191219_B5042_HH_Exp4_6_S5_F2_R2_matched		3065.64	767.417	4	6.8	6.8	3	8.01	3.44	6.88	0.43	0.27	0.5	0.46	0.04	0.07	917	-0.00203	14.9	0.91	40.08	0
2	ASKVLEQLSGQTPVQSK-TTKTHSGNGVK-a3-b3	TEV,scRpl11A_endogenous_Isoform	decoy_reverse_TEV	xlink	decoy intra/inter xl	Lara_191219_B5042_HH_Exp4_6_S5_F2_R2.14504.14504.4_Lara_191219_B5042_HH_Exp4_6_S5_F2_R2.14379.14379.4	39, 35	22	17	Lara_191219_B5042_HH_Exp4_6_S5_F2_R2_matched		3065.64	767.417	4	-0.1	0.1	1	6.79	3.16	6.32	0.38	0.25	0.48	0.45	0.02	0.07	877	-0.00161	10.5	0.23	36.34	0
3	SEQGSLVPVQLTQKASR-KRYYQDTK-a14-b1	decoy_reverse_scRpl11A_endogenous_Isoform	decoy_reverse_scRpl5	xlink	decoy inter-protein xl	Lara_191219_B5042_HH_Exp4_6_S5_F2_R2.14504.14504.4_Lara_191219_B5042_HH_Exp4_6_S5_F2_R2.14379.14379.4	140	264	124	Lara_191219_B5042_HH_Exp4_6_S5_F2_R2_matched		3065.64	767.417	4	6.8	6.8	1	2.35	0.51	1.02	0.1	0.08	0.05	0.03	0.02	0.01	88	-0.00206	1.8	1	8.28	0.466
1	CKGTVGNSHK-GPKAEEILER-a2-b3	TEV,scRpl11A_endogenous_Isoform	TEV,scRpl11A_endogenous_Isoform	xlink	intra/inter xl	Lara_191219_B5042_HH_Exp4_6_S5_F2_R2.12940.12940.5_Lara_191219_B5042_HH_Exp4_6_S5_F2_R2.12809.12809.5	149, 145	79, 75	70	Lara_191219_B5042_HH_Exp4_6_S5_F2_R2_matched		2365.2	474.048	5	-2	2	1	8.77	3.92	7.83	0.17	0.4	0.33	0.07	0.26	0.06	729	-2.46817	16.2	0.54	40.02	0
2	AEEEPGLKIR-CKGTVGNSHK-a8-b2	decoy_reverse_TEV	TEV,scRpl11A_endogenous_Isoform	xlink	decoy intra/inter xl	Lara_191219_B5042_HH_Exp4_6_S5_F2_R2.12940.12940.5_Lara_191219_B5042_HH_Exp4_6_S5_F2_R2.12809.12809.5	101	149, 145	48	Lara_191219_B5042_HH_Exp4_6_S5_F2_R2_matched		2365.2	474.048	5	-2	2	1	5.68	1.78	3.56	0.08	0.27	0.11	0.04	0.07	0.02	234	-0.00161	6.5	0.9	21.6	0
3	CKGTVGNSHK-EKAEGLPIER-a2-b2	TEV,scRpl11A_endogenous_Isoform	decoy_reverse_scRpl11A_endogenous_Isoform	xlink	decoy intra/inter xl	Lara_191219_B5042_HH_Exp4_6_S5_F2_R2.12940.12940.5_Lara_191219_B5042_HH_Exp4_6_S5_F2_R2.12809.12809.5	149, 145	95	54	Lara_191219_B5042_HH_Exp4_6_S5_F2_R2_matched		2365.2	474.048	5	-2	2	1	4.65	1.64	3.28	0.08	0.21	0.14	0.07	0.07	0.02	298	-0.00157	6	0.99	19.47	0
1	ASKVLEQLSGQTPVQSK-RCKGTVGNSHK-a3-b3	TEV,scRpl11A_endogenous_Isoform	TEV,scRpl11A_endogenous_Isoform	xlink	intra/inter xl	Lara_191219_B5042_HH_Exp4_6_S5_F2_R2.13257.13257.4_Lara_191219_B5042_HH_Exp4_6_S5_F2_R2.13186.13186.4	39, 35	149, 145	110	Lara_191219_B5042_HH_Exp4_6_S5_F2_R2_matched		3179.67	795.926	4	-0.1	0.1	1	6.5	3.13	6.25	0.3	0.26	0.53	0.51	0.01	0.08	1102	-2.46817	12.5	0.13	39.99	0
2	VLDNPVQKLGLFGSIR-EGKTDYYQRK-a8-b3	decoy_reverse_scSyo1	scRpl5	xlink	decoy inter-protein xl	Lara_191219_B5042_HH_Exp4_6_S5_F2_R2.13257.13257.4_Lara_191219_B5042_HH_Exp4_6_S5_F2_R2.13186.13186.4	49	27	22	Lara_191219_B5042_HH_Exp4_6_S5_F2_R2_matched		3179.67	795.926	4	-8.2	8.2	1	1.55	0.37	0.74	0.05	0.03	0.04	0.02	0.02	0.01	78	-0.00378	1.1	0	5.23	0.607
1	VFGALKGASDGGLYVPHSENR-EAKLVENVK-a6-b3	scRpl5	scRpf2	xlink	inter-protein xl	Lara_191219_B5042_HH_Exp4_6_S5_F2_R2.24098.24098.4_Lara_191219_B5042_HH_Exp4_6_S5_F2_R2.24000.24000.4	164	22	142	Lara_191219_B5042_HH_Exp4_6_S5_F2_R2_matched		3339.75	835.945	4	0.4	0.4	3	10.85	2.37	4.73	0.31	0.46	0.5	0.39	0.11	0.08	378	-0.00454	13.8	0.41	39.91	0
2	YSEPDNLASGGVGHKFVGALR-EAKLVENVK-a15-b3	decoy_reverse_scRpl5	scRpf2	xlink	decoy inter-protein xl	Lara_191219_B5042_HH_Exp4_6_S5_F2_R2.24098.24098.4_Lara_191219_B5042_HH_Exp4_6_S5_F2_R2.24000.24000.4	134	22	112	Lara_191219_B5042_HH_Exp4_6_S5_F2_R2_matched		3339.75	835.945	4	0.4	0.4	3	5.54	1.09	2.18	0.11	0.14	0.12	0.02	0.1	0.03	94	-0.00435	9.7	0.81	16.29	0.104
3	GANKKLDDQWLVEVDDK-KTKMQLKPEK-a5-b1	Flag-scRrs1	decoy_reverse_scRpf2	xlink	decoy inter-protein xl	Lara_191219_B5042_HH_Exp4_6_S5_F2_R2.24098.24098.4_Lara_191219_B5042_HH_Exp4_6_S5_F2_R2.24000.24000.4	175	85	90	Lara_191219_B5042_HH_Exp4_6_S5_F2_R2_matched		3339.75	835.945	4	-8.1	8.1	1	4.09	0.49	0.99	0.18	0.18	0.06	0.02	0.04	0.01	43	-0.00531	2	0	13.24	0.172
1	KLDDQWLVEVDDK-EGKTDYYQR-a1-b3	Flag-scRrs1	scRpl5	xlink	inter-protein xl	Lara_191219_B5043_HH_Exp4_6_S5_F3_R1.25262.25262.4_Lara_191219_B5043_HH_Exp4_6_S5_F3_R1.25253.25253.4	175	27	148	Lara_191219_B5043_HH_Exp4_6_S5_F3_R1_matched		2898.39	725.606	4	-0.5	0.5	2	8.96	2.92	5.84	0.35	0.4	0.52	0.43	0.09	0.09	655	-0.00314	33.3	0.37	39.91	0
2	KPITHHVSDEPMTAR-SSSYSAKDAK-a1-b7	decoy_reverse_scRpf2	decoy_reverse_scRpl5	xlink	decoy inter-protein xl	Lara_191219_B5043_HH_Exp4_6_S5_F3_R1.25262.25262.4_Lara_191219_B5043_HH_Exp4_6_S5_F3_R1.25253.25253.4	95	290	195	Lara_191219_B5043_HH_Exp4_6_S5_F3_R1_matched		2898.39	725.606	4	-9.4	9.4	2	3.33	0.71	1.43	0.13	0.18	0.15	0.13	0.02	0.03	195	-0.00452	2.1	0	14.64	0.128
1	VAAKIAALAGQQ-ADPAFKPTEKK-a4-b6	scRpl5	scRpl5	xlink	intra-protein xl	Lara_191219_B5042_HH_Exp4_6_S5_F2_R1.21207.21207.4_Lara_191219_B5042_HH_Exp4_6_S5_F2_R1.21163.21163.4	289	254	35	Lara_191219_B5042_HH_Exp4_6_S5_F2_R1_matched		2508.39	628.106	4	-0.5	0.5	2	7.13	3.84	7.68	0.38	0.27	0.37	0.3	0.08	0.07	1022	-2.19382	15.8	0.52	39.9	0
2	VAAKIAALAGQQ-ADPAFKPTEKK-a4-b10	scRpl5	scRpl5	xlink	intra-protein xl	Lara_191219_B5042_HH_Exp4_6_S5_F2_R1.21207.21207.4_Lara_191219_B5042_HH_Exp4_6_S5_F2_R1.21163.21163.4	289	258	31	Lara_191219_B5042_HH_Exp4_6_S5_F2_R1_matched		2508.39	628.106	4	-0.5	0.5	2	6.71	3.56	7.12	0.35	0.2	0.37	0.31	0.07	0.07	1030	-2.19382	15.6	0.55	37.78	0
3	KNVELDIMGDKLGR-KARPNAK-a11-b1	scRpf2	decoy_reverse_scRpf2	xlink	decoy intra-protein xl	Lara_191219_B5042_HH_Exp4_6_S5_F2_R1.21207.21207.4_Lara_191219_B5042_HH_Exp4_6_S5_F2_R1.21163.21163.4	271	332	61	Lara_191219_B5042_HH_Exp4_6_S5_F2_R1_matched		2508.39	628.106	4	3.7	3.7	1	4.74	2.04	4.08	0.22	0.14	0.15	0.02	0.13	0.04	407	-0.00769	6.1	0.8	20.67	0.025
1	ASKVLEQLSGQTPVQSK-NEKIAVHVTVR-a3-b3	TEV,scRpl11A_endogenous_Isoform	TEV,scRpl11A_endogenous_Isoform	xlink	intra/inter xl	Lara_191219_B5042_HH_Exp4_6_S5_F2_R2.22166.22166.4_Lara_191219_B5042_HH_Exp4_6_S5_F2_R2.22074.22074.4	39, 35	68, 64	29	Lara_191219_B5042_HH_Exp4_6_S5_F2_R2_matched		3201.77	801.451	4	-0.1	0.1	2	7.65	3.17	6.33	0.24	0.3	0.52	0.49	0.03	0.08	938	-2.46817	11.8	0.17	39.9	0
2	IELVEIGPRLDFKIGR-DQSGGKSYKLK-a13-b9	scRpf2	decoy_reverse_scRpf2	xlink	decoy intra-protein xl	Lara_191219_B5042_HH_Exp4_6_S5_F2_R2.22166.22166.4_Lara_191219_B5042_HH_Exp4_6_S5_F2_R2.22074.22074.4	233	138	95	Lara_191219_B5042_HH_Exp4_6_S5_F2_R2_matched		3201.77	801.451	4	-1.4	1.4	1	2.23	0.45	0.91	0.06	0.03	0.05	0.02	0.03	0.01	84	-0.00769	1.5	0.66	6.91	0.153
3	IELVEIGPRLDFKIGR-LKSYKSDQGGK-a13-b2	scRpf2	scRpf2	xlink	intra-protein xl	Lara_191219_B5042_HH_Exp4_6_S5_F2_R2.22166.22166.4_Lara_191219_B5042_HH_Exp4_6_S5_F2_R2.22074.22074.4	233	207	26	Lara_191219_B5042_HH_Exp4_6_S5_F2_R2_matched		3201.77	801.451	4	-1.4	1.4	1	1.73	0.25	0.5	0.03	0.02	0.02	0.02	0	0	38	-1.77211	0.7	0.82	4.58	0.291
1	ASKVLEQLSGQTPVQSK-RNEKIAVHVTVR-a3-b4	TEV,scRpl11A_endogenous_Isoform	TEV,scRpl11A_endogenous_Isoform	xlink	intra/inter xl	Lara_191219_B5042_HH_Exp4_6_S5_F2_R2.20149.20149.5_Lara_191219_B5042_HH_Exp4_6_S5_F2_R2.20027.20027.5	39, 35	68, 64	29	Lara_191219_B5042_HH_Exp4_6_S5_F2_R2_matched		3357.87	672.583	5	0.1	0.1	1	7.47	3.29	6.58	0.3	0.2	0.43	0.4	0.03	0.07	1066	-2.46817	11.1	0.94	39.84	0
2	ASKVLEQLSGQTPVQSK-VVAHTIVKNERR-a3-b8	TEV,scRpl11A_endogenous_Isoform	decoy_reverse_TEV	xlink	decoy intra/inter xl	Lara_191219_B5042_HH_Exp4_6_S5_F2_R2.20149.20149.5_Lara_191219_B5042_HH_Exp4_6_S5_F2_R2.20027.20027.5	39, 35	111	72	Lara_191219_B5042_HH_Exp4_6_S5_F2_R2_matched		3357.87	672.583	5	0.1	0.1	1	6.48	3.12	6.24	0.28	0.17	0.44	0.42	0.02	0.07	1088	-0.00161	9.5	1	37.61	0
3	ASKVLEQLSGQTPVQSK-VVHAITVKNERR-a3-b8	TEV,scRpl11A_endogenous_Isoform	decoy_reverse_scRpl11A_endogenous_Isoform	xlink	decoy intra/inter xl	Lara_191219_B5042_HH_Exp4_6_S5_F2_R2.20149.20149.5_Lara_191219_B5042_HH_Exp4_6_S5_F2_R2.20027.20027.5	39, 35	111	72	Lara_191219_B5042_HH_Exp4_6_S5_F2_R2_matched		3357.87	672.583	5	0.1	0.1	1	6.48	3.12	6.24	0.27	0.17	0.44	0.42	0.02	0.07	1088	-0.00157	9.5	0.21	37.59	0
1	KFTKEQYAAESK-VAAKIAALAGQQ-a4-b4	scRpl5	scRpl5	xlink	intra-protein xl	Lara_191219_B5042_HH_Exp4_6_S5_F2_R1.21122.21122.3_Lara_191219_B5042_HH_Exp4_6_S5_F2_R1.20991.20991.3	262	289	27	Lara_191219_B5042_HH_Exp4_6_S5_F2_R1_matched		2706.46	903.16	3	-0.8	0.8	2	9.43	3.6	7.2	0.48	0.21	0.51	0.12	0.39	0.09	799	-2.19382	24.5	0.91	39.76	0
2	KFTKEQYAAESK-VAAKIAALAGQQ-a1-b4	scRpl5	scRpl5	xlink	intra-protein xl	Lara_191219_B5042_HH_Exp4_6_S5_F2_R1.21122.21122.3_Lara_191219_B5042_HH_Exp4_6_S5_F2_R1.20991.20991.3	259	289	30	Lara_191219_B5042_HH_Exp4_6_S5_F2_R1_matched		2706.46	903.16	3	-0.8	0.8	2	9.09	3.45	6.91	0.45	0.21	0.52	0.11	0.4	0.09	805	-2.19382	24.5	0.92	39.16	0
3	FTKEQYAAESKK-VAAKIAALAGQQ-a11-b4	scRpl5	scRpl5	xlink	intra-protein xl	Lara_191219_B5042_HH_Exp4_6_S5_F2_R1.21122.21122.3_Lara_191219_B5042_HH_Exp4_6_S5_F2_R1.20991.20991.3	270	289	19	Lara_191219_B5042_HH_Exp4_6_S5_F2_R1_matched		2706.46	903.16	3	-0.8	0.8	2	7.66	3.11	6.21	0.55	0.22	0.49	0.09	0.4	0.09	766	-2.19382	18.2	0.54	36.03	0
1	GTVGNSHKTTK-GTVGNSHKTTK-a8-b8	TEV,scRpl11A_endogenous_Isoform	TEV,scRpl11A_endogenous_Isoform	xlink	intra/inter xl	Lara_191219_B5043_HH_Exp4_6_S5_F3_R2.02929.02929.4_Lara_191219_B5043_HH_Exp4_6_S5_F3_R2.02887.02887.4	157, 153	157, 153	0	Lara_191219_B5043_HH_Exp4_6_S5_F3_R2_matched		2395.24	599.819	4	-0.5	0.5	3	11.39	4.41	8.82	0.37	0.22	0.49	0.24	0.24	0.09	578	-2.46817	44.2	0.72	39.64	0
2	GTVGNSHKTTK-TTKTHSGNGVK-a8-b3	TEV,scRpl11A_endogenous_Isoform	decoy_reverse_TEV	xlink	decoy intra/inter xl	Lara_191219_B5043_HH_Exp4_6_S5_F3_R2.02929.02929.4_Lara_191219_B5043_HH_Exp4_6_S5_F3_R2.02887.02887.4	157, 153	22	135	Lara_191219_B5043_HH_Exp4_6_S5_F3_R2_matched		2395.24	599.819	4	-0.5	0.5	2	6.15	2.34	4.68	0.31	0.19	0.49	0.47	0.01	0.09	578	-0.00161	22.3	0.99	28.57	0
3	GTVGNSHKTTK-TTKNGGSHTVK-a8-b3	TEV,scRpl11A_endogenous_Isoform	decoy_reverse_scRpl11A_endogenous_Isoform	xlink	decoy intra/inter xl	Lara_191219_B5043_HH_Exp4_6_S5_F3_R2.02929.02929.4_Lara_191219_B5043_HH_Exp4_6_S5_F3_R2.02887.02887.4	157, 153	22	135	Lara_191219_B5043_HH_Exp4_6_S5_F3_R2_matched		2395.24	599.819	4	-0.5	0.5	2	6.44	2.37	4.74	0.31	0.15	0.49	0.47	0.01	0.09	580	-0.00157	22.5	0.41	28.16	0
1	VLEQLSGQTPVQSKAR-ADPAFKPTEK-a14-b6	TEV,scRpl11A_endogenous_Isoform	scRpl5	xlink	inter-protein xl	Lara_191219_B5042_HH_Exp4_6_S5_F2_R1.19111.19111.3_Lara_191219_B5042_HH_Exp4_6_S5_F2_R1.18999.18999.3	53, 49	254	201	Lara_191219_B5042_HH_Exp4_6_S5_F2_R1_matched		2980.58	994.535	3	-1.5	1.5	3	8.22	3.13	6.26	0.51	0.29	0.52	0.41	0.11	0.09	818	-0.00203	14.6	0	39.62	0
1	DESSKVITK-KAGSNDNNK-a5-b1	scSyo1	scSyo1	xlink	intra-protein xl	Lara_191219_B5043_HH_Exp4_6_S5_F3_R2.06680.06680.3_Lara_191219_B5043_HH_Exp4_6_S5_F3_R2.06603.06603.3	323	20	303	Lara_191219_B5043_HH_Exp4_6_S5_F3_R2_matched		2090.05	697.69	3	-1	1	4	9.78	3.57	7.14	0.36	0.28	0.33	0.19	0.14	0.06	697	-1.93048	30.9	0	39.55	0
1	RTLQKLGLDETYK-VITKIK-a5-b4	scRpl5	scSyo1	xlink	inter-protein xl	Lara_191219_B5042_HH_Exp4_6_S5_F2_R2.20145.20145.5_Lara_191219_B5042_HH_Exp4_6_S5_F2_R2.20025.20025.5	112	327	215	Lara_191219_B5042_HH_Exp4_6_S5_F2_R2_matched		2402.41	481.49	5	-2.5	2.5	1	9	3.32	6.64	0.21	0.4	0.54	0.52	0.02	0.08	658	-0.00378	19.6	0.9	39.51	0
2	RTLQKLGLDETYK-IKVITK-a5-b2	scRpl5	decoy_reverse_scSyo1	xlink	decoy inter-protein xl	Lara_191219_B5042_HH_Exp4_6_S5_F2_R2.20145.20145.5_Lara_191219_B5042_HH_Exp4_6_S5_F2_R2.20025.20025.5	112	294	182	Lara_191219_B5042_HH_Exp4_6_S5_F2_R2_matched		2402.41	481.49	5	-2.5	2.5	1	7.4	2.74	5.49	0.18	0.39	0.52	0.52	0.01	0.07	638	-0.00378	18.3	0.31	35.65	0.018
3	MIRTVKPKNAR-AKQLHTVR-a8-b2	scRpf2	decoy_reverse_scRpl5	xlink	decoy inter-protein xl	Lara_191219_B5042_HH_Exp4_6_S5_F2_R2.20145.20145.5_Lara_191219_B5042_HH_Exp4_6_S5_F2_R2.20025.20025.5	8	257	249	Lara_191219_B5042_HH_Exp4_6_S5_F2_R2_matched		2402.41	481.49	5	1.3	1.3	1	3.67	0.83	1.67	0.11	0.03	0.12	0.11	0.01	0.02	148	-0.00435	2.8	0	10.98	0.305
1	DLKIEKLVLNISVGESGDR-K3-155	TEV,scRpl11A_endogenous_Isoform	-	monolink	monolink	Lara_191219_B5042_HH_Exp4_6_S5_F2_R2.24348.24348.4_Lara_191219_B5042_HH_Exp4_6_S5_F2_R2.24204.24204.4	17, 13	n/a	-	Lara_191219_B5042_HH_Exp4_6_S5_F2_R2_matched		2239.25	560.821	4	3.8	3.8	3	11.51	2.99	2.99	0.32	0.27	0.43	0.43	0	0.11	486	0	10.1	0.34	39.49	0
2	DLKIEKLVLNISVGESGDR-K6-155	TEV,scRpl11A_endogenous_Isoform	-	monolink	monolink	Lara_191219_B5042_HH_Exp4_6_S5_F2_R2.24348.24348.4_Lara_191219_B5042_HH_Exp4_6_S5_F2_R2.24204.24204.4	20, 16	n/a	-	Lara_191219_B5042_HH_Exp4_6_S5_F2_R2_matched		2239.25	560.821	4	3.8	3.8	3	11.51	2.89	2.89	0.33	0.24	0.43	0.43	0	0.11	478	0	10	0.34	38.6	0
3	DRYLEQKVK-LVTQHKAK-a7-b6	decoy_reverse_scRpl11A_endogenous_Isoform	scRpl5	xlink	decoy inter-protein xl	Lara_191219_B5042_HH_Exp4_6_S5_F2_R2.24348.24348.4_Lara_191219_B5042_HH_Exp4_6_S5_F2_R2.24204.24204.4	88	41	47	Lara_191219_B5042_HH_Exp4_6_S5_F2_R2_matched		2239.25	560.821	4	-7.2	7.2	1	3.72	0.58	1.16	0.09	0.22	0.04	0.04	0.01	0.01	50	-0.00215	2.9	0.74	13.24	0.172
1	VLEQLSGQTPVQSKAR-K14-155	TEV,scRpl11A_endogenous_Isoform	-	monolink	monolink	Lara_191219_B5042_HH_Exp4_6_S5_F2_R2.17636.17636.3_Lara_191219_B5042_HH_Exp4_6_S5_F2_R2.17542.17542.3	53, 49	n/a	-	Lara_191219_B5042_HH_Exp4_6_S5_F2_R2_matched		1895.05	632.691	3	-0.2	0.2	3	11.08	3.53	3.53	0.19	0.26	0.38	0.38	0	0.12	546	0	33.4	0	39.27	0
1	KAGSNDNNK-IKDYNAK-a1-b2	scSyo1	scSyo1	xlink	intra-protein xl	Lara_191219_B5043_HH_Exp4_6_S5_F3_R1.04863.04863.3_Lara_191219_B5043_HH_Exp4_6_S5_F3_R1.04768.04768.3	20	329	309	Lara_191219_B5043_HH_Exp4_6_S5_F3_R1_matched		1934.97	645.998	3	0.4	0.4	2	10.22	3.56	7.13	0.42	0.43	0.41	0.27	0.13	0.07	445	-1.93048	40.9	0.78	39.26	0
2	KAGSNDNNK-YADNKIK-a1-b5	scSyo1	decoy_reverse_scSyo1	xlink	decoy intra-protein xl	Lara_191219_B5043_HH_Exp4_6_S5_F3_R1.04863.04863.3_Lara_191219_B5043_HH_Exp4_6_S5_F3_R1.04768.04768.3	20	292	272	Lara_191219_B5043_HH_Exp4_6_S5_F3_R1_matched		1934.97	645.998	3	0.4	0.4	2	7.91	2.59	5.17	0.41	0.34	0.32	0.26	0.05	0.05	344	-0.00513	32.7	0	30.7	0
1	GTVGNSHKTTK-NEKQQR-a8-b3	TEV,scRpl11A_endogenous_Isoform	Flag-scRrs1	xlink	inter-protein xl	Lara_191219_B5043_HH_Exp4_6_S5_F3_R2.02797.02797.3_Lara_191219_B5043_HH_Exp4_6_S5_F3_R2.02758.02758.3	157, 153	215	58	Lara_191219_B5043_HH_Exp4_6_S5_F3_R2_matched		2068.07	690.363	3	-0.1	0.1	1	9.47	3.95	7.9	0.76	0.17	0.55	0.46	0.09	0.09	768	-0.00229	46	0.46	39.25	0
2	TTKTHSGNGVK-NEKQQR-a3-b3	decoy_reverse_TEV	Flag-scRrs1	xlink	decoy inter-protein xl	Lara_191219_B5043_HH_Exp4_6_S5_F3_R2.02797.02797.3_Lara_191219_B5043_HH_Exp4_6_S5_F3_R2.02758.02758.3	22	215	193	Lara_191219_B5043_HH_Exp4_6_S5_F3_R2_matched		2068.07	690.363	3	-0.1	0.1	1	6.03	1.74	3.47	0.45	0.1	0.11	0.03	0.08	0.02	153	-0.00248	21.4	0	18.12	0.063
1	DAKSSAYSSR-NPELKER-a3-b5	scRpl5	scSyo1	xlink	inter-protein xl	Lara_191219_B5043_HH_Exp4_6_S5_F3_R2.10817.10817.3_Lara_191219_B5043_HH_Exp4_6_S5_F3_R2.10706.10706.3	8	595	587	Lara_191219_B5043_HH_Exp4_6_S5_F3_R2_matched		2093.04	698.688	3	0.4	0.4	2	9.73	3.94	7.87	0.38	0.23	0.46	0.24	0.22	0.09	721	-0.00378	30.3	0.25	39.2	0
2	SSSYSAKDAK-KYNPTYK-a7-b1	decoy_reverse_scRpl5	decoy_reverse_scRpl5	xlink	decoy intra-protein xl	Lara_191219_B5043_HH_Exp4_6_S5_F3_R2.10817.10817.3_Lara_191219_B5043_HH_Exp4_6_S5_F3_R2.10706.10706.3	290	249	41	Lara_191219_B5043_HH_Exp4_6_S5_F3_R2_matched		2093.04	698.688	3	3.8	3.8	1	3.28	0.85	1.71	0.08	0.04	0.07	0.05	0.02	0.01	108	-2.23079	3.8	0	9.65	0.152
1	IHTPSPDMVTEAHKKPK-K14-155	scRpf2	-	monolink	monolink	Lara_191219_B5042_HH_Exp4_6_S5_F2_R2.11614.11614.4_Lara_191219_B5042_HH_Exp4_6_S5_F2_R2.11554.11554.4	250	n/a	-	Lara_191219_B5042_HH_Exp4_6_S5_F2_R2_matched		2070.09	518.531	4	-0.7	0.7	2	10.99	3.99	3.99	0.3	0.27	0.41	0.41	0	0.12	525	0	8.8	0	39.13	0
2	IHTPSPDMVTEAHKKPK-K15-155	scRpf2	-	monolink	monolink	Lara_191219_B5042_HH_Exp4_6_S5_F2_R2.11614.11614.4_Lara_191219_B5042_HH_Exp4_6_S5_F2_R2.11554.11554.4	251	n/a	-	Lara_191219_B5042_HH_Exp4_6_S5_F2_R2_matched		2070.09	518.531	4	-0.7	0.7	1	10.9	3.97	3.97	0.3	0.26	0.41	0.41	0	0.12	525	0	8.8	0	38.7	0
3	IHTPSPDMVTEAHKKPK-K17-155	scRpf2	-	monolink	monolink	Lara_191219_B5042_HH_Exp4_6_S5_F2_R2.11614.11614.4_Lara_191219_B5042_HH_Exp4_6_S5_F2_R2.11554.11554.4	253	n/a	-	Lara_191219_B5042_HH_Exp4_6_S5_F2_R2_matched		2070.09	518.531	4	-0.7	0.7	1	10.58	3.94	3.94	0.31	0.28	0.41	0.41	0	0.12	525	0	8.8	0	38.63	0
1	DAKSSAYSSR-KAGSNDNNK-a3-b1	scRpl5	scSyo1	xlink	inter-protein xl	Lara_191219_B5043_HH_Exp4_6_S5_F3_R1.04917.04917.3_Lara_191219_B5043_HH_Exp4_6_S5_F3_R1.04824.04824.3	8	20	12	Lara_191219_B5043_HH_Exp4_6_S5_F3_R1_matched		2155.02	719.347	3	1	1	2	9.23	2.68	5.37	0.32	0.42	0.54	0.4	0.14	0.1	544	-0.00378	30.1	0	39.02	0
1	IKSLTR-LSKEER-a2-b3	Flag-scRrs1	scRpl5	xlink	inter-protein xl	Lara_191219_B5043_HH_Exp4_6_S5_F3_R2.11698.11698.4_Lara_191219_B5043_HH_Exp4_6_S5_F3_R2.11563.11563.4	73	279	206	Lara_191219_B5043_HH_Exp4_6_S5_F3_R2_matched		1614.93	404.74	4	-1.8	1.8	3	8.87	4.29	8.59	0.21	0.59	0.33	0.17	0.16	0.06	431	-0.00314	24.3	0.35	39.01	0
2	KDPMKK-SLKQTR-a5-b3	decoy_reverse_scRpf2	decoy_reverse_scRpl5	xlink	decoy inter-protein xl	Lara_191219_B5043_HH_Exp4_6_S5_F3_R2.11698.11698.4_Lara_191219_B5043_HH_Exp4_6_S5_F3_R2.11563.11563.4	291	22	269	Lara_191219_B5043_HH_Exp4_6_S5_F3_R2_matched		1614.93	404.74	4	9.2	9.2	1	4.15	1.28	2.57	0.12	0.12	0.1	0	0.1	0.02	131	-0.00452	2.8	0.62	13.65	0.148
3	KDPMKK-SLKQTR-a1-b3	decoy_reverse_scRpf2	decoy_reverse_scRpl5	xlink	decoy inter-protein xl	Lara_191219_B5043_HH_Exp4_6_S5_F3_R2.11698.11698.4_Lara_191219_B5043_HH_Exp4_6_S5_F3_R2.11563.11563.4	287	22	265	Lara_191219_B5043_HH_Exp4_6_S5_F3_R2_matched		1614.93	404.74	4	9.2	9.2	1	3.32	1.14	2.28	0.07	0.08	0.1	0	0.1	0.02	128	-0.00452	2.1	0.76	11.06	0.293
1	VFGALKGASDGGLYVPHSENR-KFTKEQYAAESK-a6-b4	scRpl5	scRpl5	xlink	intra-protein xl	Lara_191219_B5042_HH_Exp4_6_S5_F2_R1.21123.21123.5_Lara_191219_B5042_HH_Exp4_6_S5_F2_R1.21054.21054.5	164	262	98	Lara_191219_B5042_HH_Exp4_6_S5_F2_R1_matched		3739.88	748.985	5	-0.2	0.2	2	7.89	2.56	5.12	0.23	0.3	0.39	0.35	0.05	0.06	872	-2.19382	5.7	0.91	38.94	0
2	VFGALKGASDGGLYVPHSENR-KFTKEQYAAESK-a6-b1	scRpl5	scRpl5	xlink	intra-protein xl	Lara_191219_B5042_HH_Exp4_6_S5_F2_R1.21123.21123.5_Lara_191219_B5042_HH_Exp4_6_S5_F2_R1.21054.21054.5	164	259	95	Lara_191219_B5042_HH_Exp4_6_S5_F2_R1_matched		3739.88	748.985	5	-0.2	0.2	2	7.48	2.46	4.91	0.2	0.27	0.39	0.35	0.05	0.06	872	-2.19382	5.7	0.95	37.48	0
3	VFGALKGASDGGLYVPHSENR-FTKEQYAAESKK-a6-b3	scRpl5	scRpl5	xlink	intra-protein xl	Lara_191219_B5042_HH_Exp4_6_S5_F2_R1.21123.21123.5_Lara_191219_B5042_HH_Exp4_6_S5_F2_R1.21054.21054.5	164	262	98	Lara_191219_B5042_HH_Exp4_6_S5_F2_R1_matched		3739.88	748.985	5	-0.2	0.2	1	6.85	2.28	4.57	0.23	0.24	0.39	0.35	0.04	0.06	866	-2.19382	3.3	0.96	35.58	0
1	ASKVLEQLSGQTPVQSK-GPKAEEILER-a3-b3	TEV,scRpl11A_endogenous_Isoform	TEV,scRpl11A_endogenous_Isoform	xlink	intra/inter xl	Lara_191219_B5041_HH_Exp4_6_S5_F1_R1.16844.16844.4_Lara_191219_B5041_HH_Exp4_6_S5_F1_R1.16724.16724.4	39, 35	79, 75	40	Lara_191219_B5041_HH_Exp4_6_S5_F1_R1_matched		3077.66	770.423	4	0.6	0.6	1	8.19	3.38	6.76	0.22	0.32	0.48	0.37	0.11	0.08	797	-2.46817	14.4	0.78	38.93	0
2	ASKVLEQLSGQTPVQSK-EKAEGLPIER-a3-b2	TEV,scRpl11A_endogenous_Isoform	decoy_reverse_scRpl11A_endogenous_Isoform	xlink	decoy intra/inter xl	Lara_191219_B5041_HH_Exp4_6_S5_F1_R1.16844.16844.4_Lara_191219_B5041_HH_Exp4_6_S5_F1_R1.16724.16724.4	39, 35	95	56	Lara_191219_B5041_HH_Exp4_6_S5_F1_R1_matched		3077.66	770.423	4	0.6	0.6	2	5.97	2.25	4.51	0.19	0.2	0.44	0.42	0.01	0.06	724	-0.00157	6.1	0	30.41	0
1	NEKIAVHVTVR-EGKTDYYQR-a3-b3	TEV,scRpl11A_endogenous_Isoform	scRpl5	xlink	inter-protein xl	Lara_191219_B5043_HH_Exp4_6_S5_F3_R1.16858.16858.5_Lara_191219_B5043_HH_Exp4_6_S5_F3_R1.16786.16786.5	68, 64	27	41	Lara_191219_B5043_HH_Exp4_6_S5_F3_R1_matched		2561.32	513.272	5	-1.3	1.3	1	8.22	3.39	6.79	0.13	0.51	0.38	0.19	0.19	0.07	593	-0.00203	20.6	0.62	38.93	0
2	VVHAITVKNER-EGKTDYYQR-a8-b3	decoy_reverse_scRpl11A_endogenous_Isoform	scRpl5	xlink	decoy inter-protein xl	Lara_191219_B5043_HH_Exp4_6_S5_F3_R1.16858.16858.5_Lara_191219_B5043_HH_Exp4_6_S5_F3_R1.16786.16786.5	111	27	84	Lara_191219_B5043_HH_Exp4_6_S5_F3_R1_matched		2561.32	513.272	5	-1.3	1.3	1	5.25	1.99	3.98	0.13	0.34	0.2	0.01	0.19	0.04	313	-0.00215	9.3	0.94	23.97	0.032
3	NEKIAVHVTVR-YYQDTKEGR-a3-b6	TEV,scRpl11A_endogenous_Isoform	decoy_reverse_scRpl5	xlink	decoy inter-protein xl	Lara_191219_B5043_HH_Exp4_6_S5_F3_R1.16858.16858.5_Lara_191219_B5043_HH_Exp4_6_S5_F3_R1.16786.16786.5	68, 64	271	203	Lara_191219_B5043_HH_Exp4_6_S5_F3_R1_matched		2561.32	513.272	5	-1.3	1.3	1	4.86	1.7	3.39	0.09	0.31	0.2	0.19	0.01	0.03	318	-0.00195	12.3	0.95	22.5	0.042
1	NEKIAVHVTVR-K3-156	TEV,scRpl11A_endogenous_Isoform	-	monolink	monolink	Lara_191219_B5043_HH_Exp4_6_S5_F3_R1.18557.18557.3_Lara_191219_B5043_HH_Exp4_6_S5_F3_R1.17529.17529.3	68, 64	n/a	-	Lara_191219_B5043_HH_Exp4_6_S5_F3_R1_matched		1420.8	474.609	3	-1.1	1.1	13	8.99	4.06	4.06	0.19	0.42	0.3	0.3	0	0.14	554	0	23.1	0.08	38.85	0
2	VVHAITVKNER-K8-156	decoy_reverse_scRpl11A_endogenous_Isoform	-	monolink	decoy monolink	Lara_191219_B5043_HH_Exp4_6_S5_F3_R1.18557.18557.3_Lara_191219_B5043_HH_Exp4_6_S5_F3_R1.17529.17529.3	111	n/a	-	Lara_191219_B5043_HH_Exp4_6_S5_F3_R1_matched		1420.8	474.609	3	-1.1	1.1	8	1.23	0.18	0.18	0	0.01	0.01	0.01	0	0	13	0	0.8	0	2.98	0.348
1	IVESLSALQAAEQQPQLKPAGK-ASKVLEQLSGQTPVQSK-a18-b3	scSyo1	TEV,scRpl11A_endogenous_Isoform	xlink	inter-protein xl	Lara_191219_B5041_HH_Exp4_6_S5_F1_R2.18486.18486.4_Lara_191219_B5041_HH_Exp4_6_S5_F1_R2.18452.18452.4	149	39, 35	110	Lara_191219_B5041_HH_Exp4_6_S5_F1_R2_matched		4242.32	1061.59	4	1.2	1.2	2	7.04	2.64	5.28	0.17	0.28	0.33	0.22	0.12	0.06	977	-0.00275	5.5	0.13	38.7	0
2	TYVRAKPGESTSLQVVQLQKASR-LGKDNGLMEDVIKK-a6-b3	decoy_reverse_TEV	decoy_reverse_scRpf2	xlink	decoy inter-protein xl	Lara_191219_B5041_HH_Exp4_6_S5_F1_R2.18486.18486.4_Lara_191219_B5041_HH_Exp4_6_S5_F1_R2.18452.18452.4	126	74	52	Lara_191219_B5041_HH_Exp4_6_S5_F1_R2_matched		4242.32	1061.59	4	2.8	2.8	1	1.02	0.47	0.95	0.09	-0.07	0.08	0.04	0.04	0.01	224	-0.00373	0.4	0	4.88	0.63
3	TYVRAKPGESTSLQVVQLQKASR-LGKDNGLMEDVIKK-a6-b13	decoy_reverse_TEV	decoy_reverse_scRpf2	xlink	decoy inter-protein xl	Lara_191219_B5041_HH_Exp4_6_S5_F1_R2.18486.18486.4_Lara_191219_B5041_HH_Exp4_6_S5_F1_R2.18452.18452.4	126	84	42	Lara_191219_B5041_HH_Exp4_6_S5_F1_R2_matched		4242.32	1061.59	4	2.8	2.8	1	1.22	0.43	0.86	0.06	-0.05	0.05	0.04	0.01	0.01	151	-0.00373	0.5	0	4.31	0.659
1	GTVGNSHKTTK-DAKSSAYSSR-a8-b3	TEV,scRpl11A_endogenous_Isoform	scRpl5	xlink	inter-protein xl	Lara_191219_B5042_HH_Exp4_6_S5_F2_R1.05483.05483.3_Lara_191219_B5042_HH_Exp4_6_S5_F2_R1.05394.05394.3	157, 153	8	149	Lara_191219_B5042_HH_Exp4_6_S5_F2_R1_matched		2337.16	780.06	3	0.2	0.2	2	8.3	3.74	7.49	0.44	0.23	0.45	0.23	0.22	0.08	851	-0.00203	25.3	0.63	38.68	0
2	DAKSSAYSSR-TDYYQRKR-a3-b7	scRpl5	scRpl5	xlink	intra-protein xl	Lara_191219_B5042_HH_Exp4_6_S5_F2_R1.05483.05483.3_Lara_191219_B5042_HH_Exp4_6_S5_F2_R1.05394.05394.3	8	34	26	Lara_191219_B5042_HH_Exp4_6_S5_F2_R1_matched		2337.16	780.06	3	9.2	9.2	3	5.52	1.9	3.8	0.17	0.21	0.24	0.22	0.02	0.04	448	-2.19382	15.5	0	24.38	0.009
1	AGKMIYDEASGEWVPK-VKGTDNELIDPR-a3-b2	Flag-scRrs1	Flag-scRrs1	xlink	intra-protein xl	Lara_191219_B5042_HH_Exp4_6_S5_F2_R2.25703.25703.4_Lara_191219_B5042_HH_Exp4_6_S5_F2_R2.25559.25559.4	153	189	36	Lara_191219_B5042_HH_Exp4_6_S5_F2_R2_matched		3273.63	819.414	4	1.1	1.1	2	8.91	2.81	5.63	0.19	0.38	0.42	0.2	0.22	0.08	634	-2.09151	24.6	0.19	38.54	0
2	KNDIHPFEDMSPLEFFSEK-GIKPKER-a1-b3	scRpf2	Flag-scRrs1	xlink	inter-protein xl	Lara_191219_B5042_HH_Exp4_6_S5_F2_R2.25703.25703.4_Lara_191219_B5042_HH_Exp4_6_S5_F2_R2.25559.25559.4	63	146	83	Lara_191219_B5042_HH_Exp4_6_S5_F2_R2_matched		3273.63	819.414	4	-3.5	3.5	1	2.21	0.51	1.03	0.05	0.07	0.05	0.04	0.01	0.01	79	-0.00511	1.4	0	7.47	0.542
3	KNDIHPFEDMSPLEFFSEK-GIKPKER-a1-b5	scRpf2	Flag-scRrs1	xlink	inter-protein xl	Lara_191219_B5042_HH_Exp4_6_S5_F2_R2.25703.25703.4_Lara_191219_B5042_HH_Exp4_6_S5_F2_R2.25559.25559.4	63	148	85	Lara_191219_B5042_HH_Exp4_6_S5_F2_R2_matched		3273.63	819.414	4	-3.5	3.5	1	1.45	0.16	0.32	0.04	0.04	0.04	0.04	0	0.01	62	-0.00511	0.3	0	5.05	0.627
1	GTVGNSHKTTK-NKNPELKER-a8-b7	TEV,scRpl11A_endogenous_Isoform	scSyo1	xlink	inter-protein xl	Lara_191219_B5043_HH_Exp4_6_S5_F3_R2.05124.05124.4_Lara_191219_B5043_HH_Exp4_6_S5_F3_R2.05036.05036.4	157, 153	595	438	Lara_191219_B5043_HH_Exp4_6_S5_F3_R2_matched		2393.26	599.324	4	-0.7	0.7	1	8.59	3.3	6.6	0.34	0.19	0.49	0.27	0.22	0.09	864	-0.00275	18.3	0.7	38.48	0
2	DAKSSAYSSR-REAKLVENVK-a3-b4	scRpl5	scRpf2	xlink	inter-protein xl	Lara_191219_B5043_HH_Exp4_6_S5_F3_R2.05124.05124.4_Lara_191219_B5043_HH_Exp4_6_S5_F3_R2.05036.05036.4	8	22	14	Lara_191219_B5043_HH_Exp4_6_S5_F3_R2_matched		2393.26	599.324	4	4	4	2	6.78	1.84	3.69	0.19	0.24	0.24	0.05	0.19	0.04	417	-0.00454	7.2	0.85	26.95	0.022
3	TTKTHSGNGVK-NKNPELKER-a3-b7	decoy_reverse_TEV	scSyo1	xlink	decoy inter-protein xl	Lara_191219_B5043_HH_Exp4_6_S5_F3_R2.05124.05124.4_Lara_191219_B5043_HH_Exp4_6_S5_F3_R2.05036.05036.4	22	595	573	Lara_191219_B5043_HH_Exp4_6_S5_F3_R2_matched		2393.26	599.324	4	-0.7	0.7	1	5.34	1.85	3.71	0.12	0.18	0.24	0.02	0.22	0.05	419	-0.00299	5.3	1	22.88	0.042
1	VKGTDNELIDPR-K2-156	Flag-scRrs1	-	monolink	monolink	Lara_191219_B5043_HH_Exp4_6_S5_F3_R2.20647.20647.3_Lara_191219_B5043_HH_Exp4_6_S5_F3_R2.20419.20419.3	189	n/a	-	Lara_191219_B5043_HH_Exp4_6_S5_F3_R2_matched		1511.78	504.935	3	-0.7	0.7	1	9.71	2.71	2.71	0.21	0.37	0.6	0.6	0	0.25	426	0	29.9	0	38.46	0
1	GPKAEEILER-LDFKIGR-a3-b4	TEV,scRpl11A_endogenous_Isoform	scRpf2	xlink	inter-protein xl	Lara_191219_B5042_HH_Exp4_6_S5_F2_R1.26079.26079.4_Lara_191219_B5042_HH_Exp4_6_S5_F2_R1.26001.26001.4	79, 75	233	154	Lara_191219_B5042_HH_Exp4_6_S5_F2_R1_matched		2126.17	532.55	4	-1.6	1.6	3	10.66	3.59	7.18	0.42	0.33	0.54	0.13	0.41	0.11	444	-0.00331	30.7	0.75	38.44	0
2	EKAEGLPIER-LDFKIGR-a2-b4	decoy_reverse_scRpl11A_endogenous_Isoform	scRpf2	xlink	decoy inter-protein xl	Lara_191219_B5042_HH_Exp4_6_S5_F2_R1.26079.26079.4_Lara_191219_B5042_HH_Exp4_6_S5_F2_R1.26001.26001.4	95	233	138	Lara_191219_B5042_HH_Exp4_6_S5_F2_R1_matched		2126.17	532.55	4	-1.6	1.6	3	7.61	2.81	5.62	0.31	0.25	0.45	0.04	0.41	0.1	369	-0.0035	22.7	0.95	28.95	0.035
3	AEEEPGLKIR-LDFKIGR-a8-b4	decoy_reverse_TEV	scRpf2	xlink	decoy inter-protein xl	Lara_191219_B5042_HH_Exp4_6_S5_F2_R1.26079.26079.4_Lara_191219_B5042_HH_Exp4_6_S5_F2_R1.26001.26001.4	101	233	132	Lara_191219_B5042_HH_Exp4_6_S5_F2_R1_matched		2126.17	532.55	4	-1.6	1.6	2	7.22	2.74	5.48	0.36	0.21	0.44	0.04	0.41	0.1	368	-0.00359	21.7	0	27.46	0.023
1	VFGALKGASDGGLYVPHSENR-SKIESK-a6-b2	scRpl5	scSyo1	xlink	inter-protein xl	Lara_191219_B5042_HH_Exp4_6_S5_F2_R1.20876.20876.5_Lara_191219_B5042_HH_Exp4_6_S5_F2_R1.20804.20804.5	164	155	9	Lara_191219_B5042_HH_Exp4_6_S5_F2_R1_matched		3001.55	601.318	5	-0.3	0.3	1	8.34	3.43	6.86	0.15	0.32	0.32	0.25	0.06	0.06	781	-0.00378	6.6	0.88	38.35	0
2	VFGALKGASDGGLYVPHSENR-EISKSK-a6-b4	scRpl5	decoy_reverse_scSyo1	xlink	decoy inter-protein xl	Lara_191219_B5042_HH_Exp4_6_S5_F2_R1.20876.20876.5_Lara_191219_B5042_HH_Exp4_6_S5_F2_R1.20804.20804.5	164	466	302	Lara_191219_B5042_HH_Exp4_6_S5_F2_R1_matched		3001.55	601.318	5	-0.3	0.3	1	7.22	2.45	4.9	0.13	0.31	0.27	0.25	0.02	0.04	669	-0.00378	3.8	0.43	33.61	0.027
3	YSEPDNLASGGVGHKFVGALR-SKIESK-a15-b2	decoy_reverse_scRpl5	scSyo1	xlink	decoy inter-protein xl	Lara_191219_B5042_HH_Exp4_6_S5_F2_R1.20876.20876.5_Lara_191219_B5042_HH_Exp4_6_S5_F2_R1.20804.20804.5	134	155	21	Lara_191219_B5042_HH_Exp4_6_S5_F2_R1_matched		3001.55	601.318	5	-0.3	0.3	1	3.53	1.7	3.41	0.06	0.16	0.08	0.02	0.06	0.03	196	-0.00362	4.5	0.76	14.32	0.136
1	ASKVLEQLSGQTPVQSK-REAKLVENVK-a3-b4	TEV,scRpl11A_endogenous_Isoform	scRpf2	xlink	inter-protein xl	Lara_191219_B5041_HH_Exp4_6_S5_F1_R2.12888.12888.4_Lara_191219_B5041_HH_Exp4_6_S5_F1_R2.12792.12792.4	39, 35	22	17	Lara_191219_B5041_HH_Exp4_6_S5_F1_R2_matched		3121.73	781.441	4	-0.1	0.1	2	7.23	3.25	6.49	0.32	0.2	0.44	0.4	0.04	0.07	1002	-0.00331	5.7	0	38.14	0
1	VAAKIAALAGQQ-QTKLSK-a4-b3	scRpl5	scRpl5	xlink	intra-protein xl	Lara_191219_B5042_HH_Exp4_6_S5_F2_R1.20769.20769.3_Lara_191219_B5042_HH_Exp4_6_S5_F2_R1.20594.20594.3	289	276	13	Lara_191219_B5042_HH_Exp4_6_S5_F2_R1_matched		1981.15	661.393	3	-1.1	1.1	1	8.7	3.74	7.48	0.36	0.32	0.54	0.4	0.13	0.09	669	-2.19382	14.6	0.47	38.11	0
2	DTNVVNKK-KPEKGIKK-a7-b1	scSyo1	decoy_reverse_Flag-scRrs1	xlink	decoy inter-protein xl	Lara_191219_B5042_HH_Exp4_6_S5_F2_R1.20769.20769.3_Lara_191219_B5042_HH_Exp4_6_S5_F2_R1.20594.20594.3	35	77	42	Lara_191219_B5042_HH_Exp4_6_S5_F2_R1_matched		1981.15	661.393	3	-1.1	1.1	1	4.46	1.65	3.3	0.25	0.11	0.24	0.12	0.12	0.04	305	-0.0041	6.6	0.88	17.78	0.052
3	KNDVNVTK-KPEKGIKK-a1-b1	decoy_reverse_scSyo1	decoy_reverse_Flag-scRrs1	xlink	decoy inter-protein xl	Lara_191219_B5042_HH_Exp4_6_S5_F2_R1.20769.20769.3_Lara_191219_B5042_HH_Exp4_6_S5_F2_R1.20594.20594.3	586	77	509	Lara_191219_B5042_HH_Exp4_6_S5_F2_R1_matched		1981.15	661.393	3	-1.1	1.1	1	4.33	1.48	2.95	0.27	0.05	0.21	0.1	0.11	0.04	264	-0.0041	6.6	0.98	15.56	0.1
1	RTLQKLGLDETYK-K5-156	scRpl5	-	monolink	monolink	Lara_191219_B5043_HH_Exp4_6_S5_F3_R2.23344.23344.3_Lara_191219_B5043_HH_Exp4_6_S5_F3_R2.22559.22559.3	112	n/a	-	Lara_191219_B5043_HH_Exp4_6_S5_F3_R2_matched		1719.94	574.321	3	-0.4	0.4	2	11.16	2.38	2.38	0.37	0.46	0.42	0.42	0	0.16	183	0	38.2	0	37.99	0
2	RTLQKLGLDETYK-K13-156	scRpl5	-	monolink	monolink	Lara_191219_B5043_HH_Exp4_6_S5_F3_R2.23344.23344.3_Lara_191219_B5043_HH_Exp4_6_S5_F3_R2.22559.22559.3	120	n/a	-	Lara_191219_B5043_HH_Exp4_6_S5_F3_R2_matched		1719.94	574.321	3	-0.4	0.4	2	2.88	0.26	0.26	0.04	0.16	0.03	0.03	0	0.01	12	0	2.1	0	9.52	0.162
1	ITYDQCNKMIHSVCHSINNIDPVQLVNDINNPVEIGPATSK-K8-156	scSyo1	-	monolink	monolink	Lara_191219_B5041_HH_Exp4_6_S5_F1_R2.19871.19871.4_Lara_191219_B5041_HH_Exp4_6_S5_F1_R2.19967.19967.4	285	n/a	-	Lara_191219_B5041_HH_Exp4_6_S5_F1_R2_matched		4803.35	1201.85	4	4.1	4.1	1	9.63	2.99	2.99	0.29	0.16	0.42	0.42	0	0.05	784	0	2.7	0	37.88	0
2	ITYDQCNKMIHSVCHSINNIDPVQLVNDINNPVEIGPATSK-K41-156	scSyo1	-	monolink	monolink	Lara_191219_B5041_HH_Exp4_6_S5_F1_R2.19871.19871.4_Lara_191219_B5041_HH_Exp4_6_S5_F1_R2.19967.19967.4	318	n/a	-	Lara_191219_B5041_HH_Exp4_6_S5_F1_R2_matched		4803.35	1201.85	4	4.1	4.1	1	0.64	0.08	0.08	0	0	0.01	0.01	0	0	15	0	0.1	0	1.53	0.388
1	ASKVLEQLSGQTPVQSK-VLEQLSGQTPVQSKAR-a3-b14	TEV,scRpl11A_endogenous_Isoform	TEV,scRpl11A_endogenous_Isoform	xlink	intra/inter xl	Lara_191219_B5041_HH_Exp4_6_S5_F1_R1.15616.15616.4_Lara_191219_B5041_HH_Exp4_6_S5_F1_R1.15554.15554.4	39, 35	53, 49	14	Lara_191219_B5041_HH_Exp4_6_S5_F1_R1_matched		3677	920.259	4	0.8	0.8	15	7.67	2.65	5.3	0.18	0.22	0.41	0.26	0.15	0.07	918	-2.46817	11.1	0.22	37.84	0
2	SIALSSISVLCEDAHMRQLLLKEK-KPEKGIK-a22-b1	scSyo1	decoy_reverse_Flag-scRrs1	xlink	decoy inter-protein xl	Lara_191219_B5041_HH_Exp4_6_S5_F1_R1.15616.15616.4_Lara_191219_B5041_HH_Exp4_6_S5_F1_R1.15554.15554.4	74	77	3	Lara_191219_B5041_HH_Exp4_6_S5_F1_R1_matched		3677	920.259	4	-6.3	6.3	1	1.79	0.81	1.62	0.1	0.01	0.1	0.06	0.05	0.03	231	-0.0041	2.7	0.75	8.42	0.452
3	VQLSQNVLPPDNLLSKK-YGTFRFNMNITKR-a16-b12	decoy_reverse_scSyo1	decoy_reverse_scRpf2	xlink	decoy inter-protein xl	Lara_191219_B5041_HH_Exp4_6_S5_F1_R1.15616.15616.4_Lara_191219_B5041_HH_Exp4_6_S5_F1_R1.15554.15554.4	585	248	337	Lara_191219_B5041_HH_Exp4_6_S5_F1_R1_matched		3677	920.259	4	7.2	7.2	1	1.03	0.35	0.7	0.04	0.03	0.08	0.07	0.01	0.01	184	-0.0064	0.7	0.69	6.3	0.582
1	DAKSSAYSSR-NMKNAL-a3-b3	scRpl5	Flag-scRrs1	xlink	inter-protein xl	Lara_191219_B5043_HH_Exp4_6_S5_F3_R2.17022.17022.3_Lara_191219_B5043_HH_Exp4_6_S5_F3_R2.16949.16949.3	8	222	214	Lara_191219_B5043_HH_Exp4_6_S5_F3_R2_matched		1897.92	633.648	3	0	0	2	9.56	3.85	7.7	0.39	0.28	0.4	0.23	0.17	0.07	613	-0.00314	40.9	0	37.82	0
1	VFGALKGASDGGLYVPHSENR-VKGTDNELIDPR-a6-b2	scRpl5	Flag-scRrs1	xlink	inter-protein xl	Lara_191219_B5042_HH_Exp4_6_S5_F2_R2.25384.25384.4_Lara_191219_B5042_HH_Exp4_6_S5_F2_R2.25280.25280.4	164	189	25	Lara_191219_B5042_HH_Exp4_6_S5_F2_R2_matched		3666.87	917.725	4	1.3	1.3	1	9.53	2.11	4.21	0.26	0.42	0.56	0.25	0.31	0.11	429	-0.00314	25.7	0.55	37.55	0
2	YSEPDNLASGGVGHKFVGALR-VKGTDNELIDPR-a15-b2	decoy_reverse_scRpl5	Flag-scRrs1	xlink	decoy inter-protein xl	Lara_191219_B5042_HH_Exp4_6_S5_F2_R2.25384.25384.4_Lara_191219_B5042_HH_Exp4_6_S5_F2_R2.25280.25280.4	134	189	55	Lara_191219_B5042_HH_Exp4_6_S5_F2_R2_matched		3666.87	917.725	4	1.3	1.3	1	5.77	1.44	2.88	0.21	0.14	0.35	0.03	0.32	0.08	269	-0.00301	17.4	0.23	20.84	0.046
3	WVTSEFDKTTKNGGSHTVK-TLQKLGLDETYK-a8-b4	decoy_reverse_scRpl11A_endogenous_Isoform	scRpl5	xlink	decoy inter-protein xl	Lara_191219_B5042_HH_Exp4_6_S5_F2_R2.25384.25384.4_Lara_191219_B5042_HH_Exp4_6_S5_F2_R2.25280.25280.4	19	112	93	Lara_191219_B5042_HH_Exp4_6_S5_F2_R2_matched		3666.87	917.725	4	-2.5	2.5	1	1.66	0.32	0.65	0.12	0	0.08	0.08	0	0.01	60	-0.00215	0.4	0.93	4.79	0.643
1	DAKSSAYSSR-IHMGKQDLGK-a3-b5	scRpl5	scRpf2	xlink	inter-protein xl	Lara_191219_B5043_HH_Exp4_6_S5_F3_R1.13102.13102.4_Lara_191219_B5043_HH_Exp4_6_S5_F3_R1.12992.12992.4	8	279	271	Lara_191219_B5043_HH_Exp4_6_S5_F3_R1_matched		2334.17	584.549	4	0.9	0.9	4	8.06	3.36	6.72	0.3	0.22	0.35	0.32	0.03	0.06	852	-0.00454	8.2	0.16	37.52	0
2	EPTKDPAAFR-KLYDDAVDK-a4-b1	decoy_reverse_scRpl5	decoy_reverse_TEV	xlink	decoy inter-protein xl	Lara_191219_B5043_HH_Exp4_6_S5_F3_R1.13102.13102.4_Lara_191219_B5043_HH_Exp4_6_S5_F3_R1.12992.12992.4	44	1	43	Lara_191219_B5043_HH_Exp4_6_S5_F3_R1_matched		2334.17	584.549	4	-3.6	3.6	1	1.84	0.35	0.69	0	0.09	0.01	0.01	0	0	26	-0.00211	1.3	0	6.03	0.598
1	VFGALKGASDGGLYVPHSENR-LSKEER-a6-b3	scRpl5	scRpl5	xlink	intra-protein xl	Lara_191219_B5042_HH_Exp4_6_S5_F2_R2.21275.21275.4_Lara_191219_B5042_HH_Exp4_6_S5_F2_R2.21185.21185.4	164	279	115	Lara_191219_B5042_HH_Exp4_6_S5_F2_R2_matched		3071.57	768.9	4	0.5	0.5	2	9.1	2.82	5.65	0.47	0.41	0.58	0.53	0.05	0.08	474	-2.19382	15.5	0.24	37.52	0
2	MSAKAQNPMRDLK-TTKNGGSHTVKCR-a4-b3	scRpl11A_endogenous_Isoform	decoy_reverse_scRpl11A_endogenous_Isoform	xlink	decoy intra-protein xl	Lara_191219_B5042_HH_Exp4_6_S5_F2_R2.21275.21275.4_Lara_191219_B5042_HH_Exp4_6_S5_F2_R2.21185.21185.4	4	22	18	Lara_191219_B5042_HH_Exp4_6_S5_F2_R2_matched		3071.57	768.9	4	8.6	8.6	2	3.21	0.78	1.55	0.12	0.05	0.08	0.05	0.03	0.01	65	-0.00157	1.2	0.76	9.16	0.149
3	MSAKAQNPMRDLK-TTKNGGSHTVKCR-a4-b11	scRpl11A_endogenous_Isoform	decoy_reverse_scRpl11A_endogenous_Isoform	xlink	decoy intra-protein xl	Lara_191219_B5042_HH_Exp4_6_S5_F2_R2.21275.21275.4_Lara_191219_B5042_HH_Exp4_6_S5_F2_R2.21185.21185.4	4	30	26	Lara_191219_B5042_HH_Exp4_6_S5_F2_R2_matched		3071.57	768.9	4	8.6	8.6	2	2.44	0.58	1.17	0.12	0.09	0.08	0.07	0.01	0.01	63	-0.00157	0.9	0.84	8.27	0.185
1	ASKVLEQLSGQTPVQSK-DAKSSAYSSR-a3-b3	TEV,scRpl11A_endogenous_Isoform	scRpl5	xlink	inter-protein xl	Lara_191219_B5042_HH_Exp4_6_S5_F2_R2.19031.19031.4_Lara_191219_B5042_HH_Exp4_6_S5_F2_R2.18938.18938.4	39, 35	8	31	Lara_191219_B5042_HH_Exp4_6_S5_F2_R2_matched		3007.55	752.894	4	-0.4	0.4	1	6.44	3.23	6.47	0.16	0.22	0.28	0.2	0.07	0.05	1054	-0.00203	9.7	0	37.45	0
1	GPKAEEILER-NEKQQR-a3-b3	TEV,scRpl11A_endogenous_Isoform	Flag-scRrs1	xlink	inter-protein xl	Lara_191219_B5043_HH_Exp4_6_S5_F3_R1.13445.13445.3_Lara_191219_B5043_HH_Exp4_6_S5_F3_R1.13313.13313.3	79, 75	215	136	Lara_191219_B5043_HH_Exp4_6_S5_F3_R1_matched		2080.09	694.372	3	0.3	0.3	4	10.41	2.9	5.8	0.51	0.4	0.45	0.38	0.07	0.07	344	-0.00229	40.6	0.51	37.45	0
2	EKAEGLPIER-NEKQQR-a2-b3	decoy_reverse_scRpl11A_endogenous_Isoform	Flag-scRrs1	xlink	decoy inter-protein xl	Lara_191219_B5043_HH_Exp4_6_S5_F3_R1.13445.13445.3_Lara_191219_B5043_HH_Exp4_6_S5_F3_R1.13313.13313.3	95	215	120	Lara_191219_B5043_HH_Exp4_6_S5_F3_R1_matched		2080.09	694.372	3	0.3	0.3	2	6.6	1.26	2.53	0.27	0.18	0.09	0.03	0.06	0.02	72	-0.00242	22.4	0.81	19.03	0.055
3	AEEEPGLKIR-NEKQQR-a8-b3	decoy_reverse_TEV	Flag-scRrs1	xlink	decoy inter-protein xl	Lara_191219_B5043_HH_Exp4_6_S5_F3_R1.13445.13445.3_Lara_191219_B5043_HH_Exp4_6_S5_F3_R1.13313.13313.3	101	215	114	Lara_191219_B5043_HH_Exp4_6_S5_F3_R1_matched		2080.09	694.372	3	0.3	0.3	1	5.67	1.1	2.2	0.27	0.11	0.07	0.02	0.06	0.02	56	-0.00248	18.6	0	15.34	0.113
1	ASKVLEQLSGQTPVQSK-VKGTDNELIDPR-a3-b2	TEV,scRpl11A_endogenous_Isoform	Flag-scRrs1	xlink	inter-protein xl	Lara_191219_B5042_HH_Exp4_6_S5_F2_R1.23227.23227.4_Lara_191219_B5042_HH_Exp4_6_S5_F2_R1.23128.23128.4	39, 35	189	150	Lara_191219_B5042_HH_Exp4_6_S5_F2_R1_matched		3292.75	824.195	4	-1	1	3	7.62	2.79	5.58	0.13	0.26	0.39	0.26	0.13	0.07	867	-0.00229	14.6	0.3	37.44	0
2	DAGSNNNKRPNLLR-KNVELDIMGDKLGR-a8-b11	decoy_reverse_scSyo1	scRpf2	xlink	decoy inter-protein xl	Lara_191219_B5042_HH_Exp4_6_S5_F2_R1.23227.23227.4_Lara_191219_B5042_HH_Exp4_6_S5_F2_R1.23128.23128.4	601	271	330	Lara_191219_B5042_HH_Exp4_6_S5_F2_R1_matched		3292.75	824.195	4	5.2	5.2	2	2.12	0.7	1.41	0.06	0.1	0.11	0.05	0.06	0.02	247	-0.00616	1.3	0.82	11.13	0.27
3	AGSNDNNKDTNVVNKK-AARVAAKIAALAGQQ-a8-b7	scSyo1	scRpl5	xlink	inter-protein xl	Lara_191219_B5042_HH_Exp4_6_S5_F2_R1.23227.23227.4_Lara_191219_B5042_HH_Exp4_6_S5_F2_R1.23128.23128.4	28	289	261	Lara_191219_B5042_HH_Exp4_6_S5_F2_R1_matched		3292.75	824.195	4	-0.2	0.2	1	2.24	0.73	1.47	0.12	0.05	0.08	0.04	0.03	0.01	173	-0.00378	1.4	0.76	9.12	0.398
1	TTKEDTVSWFK-CKGTVGNSHK-a3-b2	TEV,scRpl11A_endogenous_Isoform	TEV,scRpl11A_endogenous_Isoform	xlink	intra/inter xl	Lara_191219_B5043_HH_Exp4_6_S5_F3_R2.17824.17824.4_Lara_191219_B5043_HH_Exp4_6_S5_F3_R2.17650.17650.4	160, 156	149, 145	11	Lara_191219_B5043_HH_Exp4_6_S5_F3_R2_matched		2565.25	642.321	4	-0.1	0.1	2	8.25	3.71	7.42	0.2	0.31	0.28	0.23	0.04	0.05	745	-2.46817	20.3	0.39	37.38	0
2	WVTSEFDKTTK-CKGTVGNSHK-a8-b2	decoy_reverse_scRpl11A_endogenous_Isoform	TEV,scRpl11A_endogenous_Isoform	xlink	decoy intra/inter xl	Lara_191219_B5043_HH_Exp4_6_S5_F3_R2.17824.17824.4_Lara_191219_B5043_HH_Exp4_6_S5_F3_R2.17650.17650.4	19	149, 145	130	Lara_191219_B5043_HH_Exp4_6_S5_F3_R2_matched		2565.25	642.321	4	-0.1	0.1	1	4.41	1.33	2.66	0.09	0.13	0.06	0.02	0.04	0.01	154	-0.00157	3.2	0.89	14.68	0
3	WSFVETDKTTK-CKGTVGNSHK-a8-b2	decoy_reverse_TEV	TEV,scRpl11A_endogenous_Isoform	xlink	decoy intra/inter xl	Lara_191219_B5043_HH_Exp4_6_S5_F3_R2.17824.17824.4_Lara_191219_B5043_HH_Exp4_6_S5_F3_R2.17650.17650.4	19	149, 145	130	Lara_191219_B5043_HH_Exp4_6_S5_F3_R2_matched		2565.25	642.321	4	-0.1	0.1	1	3.96	1.22	2.45	0.08	0.11	0.05	0.02	0.03	0.01	140	-0.00161	2.5	0.51	13	0
1	REAKLVENVK-EGKTDYYQR-a4-b3	scRpf2	scRpl5	xlink	inter-protein xl	Lara_191219_B5043_HH_Exp4_6_S5_F3_R2.13752.13752.3_Lara_191219_B5043_HH_Exp4_6_S5_F3_R2.13650.13650.3	22	27	5	Lara_191219_B5043_HH_Exp4_6_S5_F3_R2_matched		2481.28	828.103	3	-0.9	0.9	1	9.51	2.93	5.85	0.54	0.28	0.36	0.19	0.17	0.07	582	-0.00454	23.6	1	37.3	0
2	REGKTDYYQR-EAKLVENVK-a4-b3	scRpl5	scRpf2	xlink	inter-protein xl	Lara_191219_B5043_HH_Exp4_6_S5_F3_R2.13752.13752.3_Lara_191219_B5043_HH_Exp4_6_S5_F3_R2.13650.13650.3	27	22	5	Lara_191219_B5043_HH_Exp4_6_S5_F3_R2_matched		2481.28	828.103	3	-0.9	0.9	1	9.33	2.86	5.71	0.51	0.29	0.37	0.17	0.19	0.07	589	-0.00454	27.9	0	37.29	0
1	GPKAEEILER-IHMGKQDLGK-a3-b5	TEV,scRpl11A_endogenous_Isoform	scRpf2	xlink	inter-protein xl	Lara_191219_B5042_HH_Exp4_6_S5_F2_R1.19210.19210.4_Lara_191219_B5042_HH_Exp4_6_S5_F2_R1.19054.19054.4	79, 75	279	200	Lara_191219_B5042_HH_Exp4_6_S5_F2_R1_matched		2404.28	602.077	4	-0.7	0.7	1	8.12	3.92	7.85	0.24	0.25	0.37	0.21	0.16	0.07	798	-0.00331	19	0.51	37.12	0
2	AEEEPGLKIR-IHMGKQDLGK-a8-b5	decoy_reverse_TEV	scRpf2	xlink	decoy inter-protein xl	Lara_191219_B5042_HH_Exp4_6_S5_F2_R1.19210.19210.4_Lara_191219_B5042_HH_Exp4_6_S5_F2_R1.19054.19054.4	101	279	178	Lara_191219_B5042_HH_Exp4_6_S5_F2_R1_matched		2404.28	602.077	4	-0.7	0.7	1	4.52	2.04	4.08	0.21	0.08	0.2	0.04	0.16	0.04	421	-0.00359	5	0.93	19.11	0.055
3	EKAEGLPIER-IHMGKQDLGK-a2-b5	decoy_reverse_scRpl11A_endogenous_Isoform	scRpf2	xlink	decoy inter-protein xl	Lara_191219_B5042_HH_Exp4_6_S5_F2_R1.19210.19210.4_Lara_191219_B5042_HH_Exp4_6_S5_F2_R1.19054.19054.4	95	279	184	Lara_191219_B5042_HH_Exp4_6_S5_F2_R1_matched		2404.28	602.077	4	-0.7	0.7	1	4.4	1.79	3.58	0.16	0.06	0.18	0.02	0.16	0.03	386	-0.0035	5	0.61	17.79	0.052
1	VFGALKGASDGGLYVPHSENR-IHMGKQDLGK-a6-b5	scRpl5	scRpf2	xlink	inter-protein xl	Lara_191219_B5042_HH_Exp4_6_S5_F2_R1.22735.22735.5_Lara_191219_B5042_HH_Exp4_6_S5_F2_R1.22626.22626.5	164	279	115	Lara_191219_B5042_HH_Exp4_6_S5_F2_R1_matched		3436.76	688.36	5	0.9	0.9	1	7.46	2.57	5.15	0.21	0.34	0.4	0.36	0.04	0.06	767	-0.00454	6.5	0.27	37.12	0
2	YSEPDNLASGGVGHKFVGALR-IHMGKQDLGK-a15-b5	decoy_reverse_scRpl5	scRpf2	xlink	decoy inter-protein xl	Lara_191219_B5042_HH_Exp4_6_S5_F2_R1.22735.22735.5_Lara_191219_B5042_HH_Exp4_6_S5_F2_R1.22626.22626.5	134	279	145	Lara_191219_B5042_HH_Exp4_6_S5_F2_R1_matched		3436.76	688.36	5	0.9	0.9	1	2.89	0.91	1.82	0.07	0.08	0.07	0.04	0.03	0.01	134	-0.00435	1.4	0.88	10.14	0.38
3	DAKSSAYSSRFQTPFR-LGRIHMGKQDLGK-a3-b8	scRpl5	scRpf2	xlink	inter-protein xl	Lara_191219_B5042_HH_Exp4_6_S5_F2_R1.22735.22735.5_Lara_191219_B5042_HH_Exp4_6_S5_F2_R1.22626.22626.5	8	279	271	Lara_191219_B5042_HH_Exp4_6_S5_F2_R1_matched		3436.76	688.36	5	-2.4	2.4	1	2.73	0.62	1.24	0.09	0.04	0.07	0.04	0.03	0.01	129	-0.00454	1.3	0.84	8.94	0.398
1	TTTGARVFGALKGASDGGLYVPHSENR-K12-156	scRpl5	-	monolink	monolink	Lara_191219_B5042_HH_Exp4_6_S5_F2_R2.20010.20010.4_Lara_191219_B5042_HH_Exp4_6_S5_F2_R2.19909.19909.4	164	n/a	-	Lara_191219_B5042_HH_Exp4_6_S5_F2_R2_matched		2916.47	730.126	4	0.5	0.5	1	9.73	2.98	2.98	0.12	0.32	0.34	0.34	0	0.06	553	0	5.4	0.13	37.06	0
2	MAFQKDAKSSAYSSR-EEKIKSLTR-a8-b3	scRpl5	Flag-scRrs1	xlink	inter-protein xl	Lara_191219_B5042_HH_Exp4_6_S5_F2_R2.20010.20010.4_Lara_191219_B5042_HH_Exp4_6_S5_F2_R2.19909.19909.4	8	71	63	Lara_191219_B5042_HH_Exp4_6_S5_F2_R2_matched		2916.47	730.126	4	-9.2	9.2	1	1.51	0.24	0.47	0	0.05	0.02	0.02	0	0	32	-0.00314	0.9	0.85	4.72	0.643
3	MAFQKDAKSSAYSSR-EEKIKSLTR-a8-b5	scRpl5	Flag-scRrs1	xlink	inter-protein xl	Lara_191219_B5042_HH_Exp4_6_S5_F2_R2.20010.20010.4_Lara_191219_B5042_HH_Exp4_6_S5_F2_R2.19909.19909.4	8	73	65	Lara_191219_B5042_HH_Exp4_6_S5_F2_R2_matched		2916.47	730.126	4	-9.2	9.2	1	1.66	0.26	0.51	0	0.02	0.02	0.02	0	0	32	-0.00314	0.9	0.91	4.41	0.646
1	NEKIAVHVTVR-KAGSNDNNK-a3-b1	TEV,scRpl11A_endogenous_Isoform	scSyo1	xlink	inter-protein xl	Lara_191219_B5042_HH_Exp4_6_S5_F2_R1.11156.11156.5_Lara_191219_B5042_HH_Exp4_6_S5_F2_R1.11101.11101.5	68, 64	20	48	Lara_191219_B5042_HH_Exp4_6_S5_F2_R1_matched		2349.24	470.856	5	-0.3	0.3	1	8.3	2.79	5.57	0.15	0.38	0.27	0.13	0.14	0.05	642	-0.00275	17.8	0.65	37.02	0
2	VVHAITVKNER-KAGSNDNNK-a8-b1	decoy_reverse_scRpl11A_endogenous_Isoform	scSyo1	xlink	decoy inter-protein xl	Lara_191219_B5042_HH_Exp4_6_S5_F2_R1.11156.11156.5_Lara_191219_B5042_HH_Exp4_6_S5_F2_R1.11101.11101.5	111	20	91	Lara_191219_B5042_HH_Exp4_6_S5_F2_R1_matched		2349.24	470.856	5	-0.3	0.3	1	5.78	1.86	3.72	0.11	0.26	0.15	0.01	0.14	0.03	360	-0.00291	13.7	0.67	24.11	0.032
3	GDLQKIGMHR-QDLGKLQTR-a5-b5	decoy_reverse_scRpf2	scRpf2	xlink	decoy intra-protein xl	Lara_191219_B5042_HH_Exp4_6_S5_F2_R1.11156.11156.5_Lara_191219_B5042_HH_Exp4_6_S5_F2_R1.11101.11101.5	66	284	218	Lara_191219_B5042_HH_Exp4_6_S5_F2_R1_matched		2349.24	470.856	5	-8.2	8.2	1	4.07	1.37	2.74	0.12	0.12	0.11	0.05	0.06	0.02	268	-0.00769	3.7	0.89	16.04	0.066
1	ASKVLEQLSGQTPVQSK-TLQKLGLDETYK-a3-b4	TEV,scRpl11A_endogenous_Isoform	scRpl5	xlink	inter-protein xl	Lara_191219_B5041_HH_Exp4_6_S5_F1_R1.18391.18391.4_Lara_191219_B5041_HH_Exp4_6_S5_F1_R1.18386.18386.4	39, 35	112	73	Lara_191219_B5041_HH_Exp4_6_S5_F1_R1_matched		3344.81	837.21	4	0	0	2	7.64	2.66	5.33	0.26	0.24	0.43	0.28	0.14	0.08	846	-0.00203	11.2	0.12	36.96	0
2	YGEVKLFQLIVNSEIIQK-CKGTVGNSHK-a5-b2	decoy_reverse_scSyo1	TEV,scRpl11A_endogenous_Isoform	xlink	decoy inter-protein xl	Lara_191219_B5041_HH_Exp4_6_S5_F1_R1.18391.18391.4_Lara_191219_B5041_HH_Exp4_6_S5_F1_R1.18386.18386.4	416	149, 145	267	Lara_191219_B5041_HH_Exp4_6_S5_F1_R1_matched		3344.81	837.21	4	8.2	8.2	1	1.34	0.34	0.69	0.09	-0.01	0.04	0.03	0.01	0.01	84	-0.00275	0.7	0.99	4.3	0.659
3	INEIFQVISQLLKYGVEK-CKGTVGNSHK-a13-b2	scSyo1	TEV,scRpl11A_endogenous_Isoform	xlink	inter-protein xl	Lara_191219_B5041_HH_Exp4_6_S5_F1_R1.18391.18391.4_Lara_191219_B5041_HH_Exp4_6_S5_F1_R1.18386.18386.4	205	149, 145	56	Lara_191219_B5041_HH_Exp4_6_S5_F1_R1_matched		3344.81	837.21	4	8.2	8.2	1	1.49	0.33	0.65	0.08	-0.01	0.03	0.02	0.01	0.01	67	-0.00275	0.8	0	4.26	0.665
1	EAKLVENVK-RALVKR-a3-b5	scRpf2	scRpf2	xlink	intra-protein xl	Lara_191219_B5043_HH_Exp4_6_S5_F3_R2.12527.12527.3_Lara_191219_B5043_HH_Exp4_6_S5_F3_R2.12407.12407.3	22	18	4	Lara_191219_B5043_HH_Exp4_6_S5_F3_R2_matched		1908.15	637.058	3	-0.7	0.7	1	7.56	3.52	7.04	0.4	0.18	0.4	0.3	0.1	0.07	904	-1.77211	29.4	0	36.9	0
1	ASKVLEQLSGQTPVQSK-ADPAFKPTEK-a3-b6	TEV,scRpl11A_endogenous_Isoform	scRpl5	xlink	inter-protein xl	Lara_191219_B5042_HH_Exp4_6_S5_F2_R1.21965.21965.3_Lara_191219_B5042_HH_Exp4_6_S5_F2_R1.21876.21876.3	39, 35	254	215	Lara_191219_B5042_HH_Exp4_6_S5_F2_R1_matched		3039.61	1014.21	3	-1.7	1.7	2	7.68	2.92	5.84	0.4	0.29	0.41	0.29	0.12	0.07	756	-0.00203	12.1	0.3	36.76	0
2	KNVELDIMGDKLGR-MVDKNKNPELK-a11-b6	scRpf2	scSyo1	xlink	inter-protein xl	Lara_191219_B5042_HH_Exp4_6_S5_F2_R1.21965.21965.3_Lara_191219_B5042_HH_Exp4_6_S5_F2_R1.21876.21876.3	271	590	319	Lara_191219_B5042_HH_Exp4_6_S5_F2_R1_matched		3039.61	1014.21	3	-0.7	0.7	1	2.37	0.87	1.73	0.2	0.09	0.11	0.06	0.05	0.02	210	-0.00616	1.9	0.88	11.08	0.293
3	KNVELDIMGDKLGR-MVDKNKNPELK-a1-b6	scRpf2	scSyo1	xlink	inter-protein xl	Lara_191219_B5042_HH_Exp4_6_S5_F2_R1.21965.21965.3_Lara_191219_B5042_HH_Exp4_6_S5_F2_R1.21876.21876.3	261	590	329	Lara_191219_B5042_HH_Exp4_6_S5_F2_R1_matched		3039.61	1014.21	3	-0.7	0.7	1	2.21	0.83	1.66	0.18	0.09	0.09	0.05	0.04	0.02	171	-0.00616	1.6	0.98	10.02	0.398
1	VFGALKGASDGGLYVPHSENR-RLVTQHKAK-a6-b7	scRpl5	scRpl5	xlink	intra-protein xl	Lara_191219_B5043_HH_Exp4_6_S5_F3_R1.16898.16898.6_Lara_191219_B5043_HH_Exp4_6_S5_F3_R1.16805.16805.6	164	41	123	Lara_191219_B5043_HH_Exp4_6_S5_F3_R1_matched		3390.81	566.143	6	-2.1	2.1	2	6.49	2.4	4.79	0.16	0.45	0.39	0.39	0	0.05	745	-2.19382	11.1	0.38	36.75	0
2	YGEVKLFQLIVNSEIIQK-MSAKAQNPMR-a5-b4	decoy_reverse_scSyo1	scRpl11A_endogenous_Isoform	xlink	decoy inter-protein xl	Lara_191219_B5043_HH_Exp4_6_S5_F3_R1.16898.16898.6_Lara_191219_B5043_HH_Exp4_6_S5_F3_R1.16805.16805.6	416	4	412	Lara_191219_B5043_HH_Exp4_6_S5_F3_R1_matched		3390.81	566.143	6	1.3	1.3	1	2.69	0.87	1.73	0.04	0.21	0.12	0.09	0.03	0.02	218	-0.00275	1.4	0	14.06	0.14
1	IHTPSPDMVTEAHKKPK-K17-155	scRpf2	-	monolink	monolink	Lara_191219_B5042_HH_Exp4_6_S5_F2_R1.11424.11424.4_Lara_191219_B5042_HH_Exp4_6_S5_F2_R1.11357.11357.4	253	n/a	-	Lara_191219_B5042_HH_Exp4_6_S5_F2_R1_matched		2070.09	518.53	4	-2.7	2.7	1	11.15	3.72	3.72	0.26	0.17	0.39	0.39	0	0.12	492	0	9	0	36.69	0
2	IHTPSPDMVTEAHKKPK-K14-155	scRpf2	-	monolink	monolink	Lara_191219_B5042_HH_Exp4_6_S5_F2_R1.11424.11424.4_Lara_191219_B5042_HH_Exp4_6_S5_F2_R1.11357.11357.4	250	n/a	-	Lara_191219_B5042_HH_Exp4_6_S5_F2_R1_matched		2070.09	518.53	4	-2.7	2.7	1	10.97	3.73	3.73	0.25	0.17	0.39	0.39	0	0.11	487	0	8.8	0	36.12	0
3	IHTPSPDMVTEAHKKPK-K15-155	scRpf2	-	monolink	monolink	Lara_191219_B5042_HH_Exp4_6_S5_F2_R1.11424.11424.4_Lara_191219_B5042_HH_Exp4_6_S5_F2_R1.11357.11357.4	251	n/a	-	Lara_191219_B5042_HH_Exp4_6_S5_F2_R1_matched		2070.09	518.53	4	-2.7	2.7	2	10.88	3.7	3.7	0.25	0.16	0.39	0.39	0	0.11	487	0	8.8	0	35.75	0
1	FAAKKGIKPK-K4-K5	Flag-scRrs1	-	intralink	intralink	Lara_191219_B5043_HH_Exp4_6_S5_F3_R2.12569.12569.3_Lara_191219_B5043_HH_Exp4_6_S5_F3_R2.12533.12533.3	142	n/a	-	Lara_191219_B5043_HH_Exp4_6_S5_F3_R2_matched		1224.76	409.26	3	-1.4	1.4	2	8.72	1.94	1.94	0.21	0.47	0.7	0.7	0	0.35	244	0	7.4	0	36.64	0
2	FAAKKGIKPK-K4-K8	Flag-scRrs1	-	intralink	intralink	Lara_191219_B5043_HH_Exp4_6_S5_F3_R2.12569.12569.3_Lara_191219_B5043_HH_Exp4_6_S5_F3_R2.12533.12533.3	142	n/a	-	Lara_191219_B5043_HH_Exp4_6_S5_F3_R2_matched		1224.76	409.26	3	-1.4	1.4	2	8.06	2.17	2.17	0.19	0.3	0.67	0.67	0	0.33	231	0	13.9	0	31.11	0
3	FAAKKGIKPK-K5-K8	Flag-scRrs1	-	intralink	intralink	Lara_191219_B5043_HH_Exp4_6_S5_F3_R2.12569.12569.3_Lara_191219_B5043_HH_Exp4_6_S5_F3_R2.12533.12533.3	143	n/a	-	Lara_191219_B5043_HH_Exp4_6_S5_F3_R2_matched		1224.76	409.26	3	-1.4	1.4	1	7.26	1.78	1.78	0.17	0.27	0.67	0.67	0	0.33	231	0	10.2	0	28.89	0
1	ASKVLEQLSGQTPVQSK-ADPAFKPTEKK-a3-b10	TEV,scRpl11A_endogenous_Isoform	scRpl5	xlink	inter-protein xl	Lara_191219_B5041_HH_Exp4_6_S5_F1_R1.12646.12646.4_Lara_191219_B5041_HH_Exp4_6_S5_F1_R1.12559.12559.4	39, 35	258	219	Lara_191219_B5041_HH_Exp4_6_S5_F1_R1_matched		3167.71	792.935	4	0.1	0.1	3	7.3	3.02	6.04	0.21	0.2	0.39	0.33	0.06	0.06	927	-0.00203	5.3	0.27	36.61	0
2	ASKVLEQLSGQTPVQSK-ADPAFKPTEKK-a3-b6	TEV,scRpl11A_endogenous_Isoform	scRpl5	xlink	inter-protein xl	Lara_191219_B5041_HH_Exp4_6_S5_F1_R1.12646.12646.4_Lara_191219_B5041_HH_Exp4_6_S5_F1_R1.12559.12559.4	39, 35	254	215	Lara_191219_B5041_HH_Exp4_6_S5_F1_R1_matched		3167.71	792.935	4	0.1	0.1	3	7.02	2.95	5.9	0.21	0.19	0.39	0.33	0.06	0.06	916	-0.00203	5	0.28	35.61	0.018
3	AGSNDNNKDTNVVNKK-MIRTVKPKNAR-a8-b8	scSyo1	scRpf2	xlink	inter-protein xl	Lara_191219_B5041_HH_Exp4_6_S5_F1_R1.12646.12646.4_Lara_191219_B5041_HH_Exp4_6_S5_F1_R1.12559.12559.4	28	8	20	Lara_191219_B5041_HH_Exp4_6_S5_F1_R1_matched		3167.71	792.935	4	7.9	7.9	2	2.18	0.72	1.43	0.04	0.03	0.11	0.1	0.01	0.02	263	-0.00616	0.9	0	9.95	0.397
1	VLEQLSGQTPVQSKAR-EAKLVENVK-a14-b3	TEV,scRpl11A_endogenous_Isoform	scRpf2	xlink	inter-protein xl	Lara_191219_B5041_HH_Exp4_6_S5_F1_R1.12845.12845.4_Lara_191219_B5041_HH_Exp4_6_S5_F1_R1.12763.12763.4	53, 49	22	31	Lara_191219_B5041_HH_Exp4_6_S5_F1_R1_matched		2906.61	727.66	4	0.1	0.1	1	7.34	3.45	6.9	0.17	0.19	0.24	0.18	0.05	0.04	949	-0.00331	6	0.49	36.56	0
2	AKSEQGSLVPVQLTQK-LEVNVKEAR-a2-b6	decoy_reverse_scRpl11A_endogenous_Isoform	decoy_reverse_scRpf2	xlink	decoy inter-protein xl	Lara_191219_B5041_HH_Exp4_6_S5_F1_R1.12845.12845.4_Lara_191219_B5041_HH_Exp4_6_S5_F1_R1.12763.12763.4	126	323	197	Lara_191219_B5041_HH_Exp4_6_S5_F1_R1_matched		2906.61	727.66	4	0.1	0.1	1	3.37	1.89	3.78	0.19	0.07	0.12	0.11	0.02	0.02	494	-0.00363	2.2	0	17.78	0.052
1	CKGTVGNSHK-DAKSSAYSSR-a2-b3	TEV,scRpl11A_endogenous_Isoform	scRpl5	xlink	inter-protein xl	Lara_191219_B5043_HH_Exp4_6_S5_F3_R2.06262.06262.3_Lara_191219_B5043_HH_Exp4_6_S5_F3_R2.06186.06186.3	149, 145	8	141	Lara_191219_B5043_HH_Exp4_6_S5_F3_R2_matched		2295.09	766.038	3	0	0	4	7.16	3.4	6.81	0.22	0.34	0.37	0.15	0.22	0.07	765	-0.00203	18	0.34	36.54	0
2	NGGSHTVKCR-SSSYSAKDAK-a8-b7	decoy_reverse_scRpl11A_endogenous_Isoform	decoy_reverse_scRpl5	xlink	decoy inter-protein xl	Lara_191219_B5043_HH_Exp4_6_S5_F3_R2.06262.06262.3_Lara_191219_B5043_HH_Exp4_6_S5_F3_R2.06186.06186.3	30	290	260	Lara_191219_B5043_HH_Exp4_6_S5_F3_R2_matched		2295.09	766.038	3	0	0	3	3.13	1.52	3.03	0.14	0.07	0.11	0.04	0.07	0.02	235	-0.00206	2.8	0.86	12.49	0.241
3	SSSYSAKDAK-THSGNGVKCR-a7-b8	decoy_reverse_scRpl5	decoy_reverse_TEV	xlink	decoy inter-protein xl	Lara_191219_B5043_HH_Exp4_6_S5_F3_R2.06262.06262.3_Lara_191219_B5043_HH_Exp4_6_S5_F3_R2.06186.06186.3	290	30	260	Lara_191219_B5043_HH_Exp4_6_S5_F3_R2_matched		2295.09	766.038	3	0	0	2	2.86	1.4	2.8	0.12	0.06	0.09	0.07	0.02	0.02	179	-0.00211	2.5	0	10.75	0.323
1	DAKSSAYSSR-EQYAAESKK-a3-b8	scRpl5	scRpl5	xlink	intra-protein xl	Lara_191219_B5043_HH_Exp4_6_S5_F3_R2.09361.09361.3_Lara_191219_B5043_HH_Exp4_6_S5_F3_R2.09205.09205.3	8	270	262	Lara_191219_B5043_HH_Exp4_6_S5_F3_R2_matched		2261.08	754.701	3	-0.6	0.6	2	7.13	3.41	6.83	0.4	0.15	0.33	0.11	0.22	0.06	974	-2.19382	17.7	0.58	36.53	0
2	DAKSSAYSSR-KSYAEEAQK-a3-b1	scRpl5	decoy_reverse_scRpl5	xlink	decoy intra-protein xl	Lara_191219_B5043_HH_Exp4_6_S5_F3_R2.09361.09361.3_Lara_191219_B5043_HH_Exp4_6_S5_F3_R2.09205.09205.3	8	28	20	Lara_191219_B5043_HH_Exp4_6_S5_F3_R2_matched		2261.08	754.701	3	-0.6	0.6	2	4.88	2.19	4.38	0.12	0.17	0.14	0.1	0.04	0.02	398	-0.00267	9.4	0	21.1	0.025
1	AGKMIYDEASGEWVPK-EGKTDYYQR-a3-b3	Flag-scRrs1	scRpl5	xlink	inter-protein xl	Lara_191219_B5042_HH_Exp4_6_S5_F2_R1.22822.22822.3_Lara_191219_B5042_HH_Exp4_6_S5_F2_R1.22714.22714.3	153	27	126	Lara_191219_B5042_HH_Exp4_6_S5_F2_R1_matched		3076.45	1026.49	3	1.6	1.6	1	7.07	3.09	6.18	0.25	0.41	0.35	0.28	0.08	0.06	696	-0.00314	20.7	0	36.45	0
1	VLEQLSGQTPVQSKAR-TTKEDTVSWFK-a14-b3	TEV,scRpl11A_endogenous_Isoform	TEV,scRpl11A_endogenous_Isoform	xlink	intra/inter xl	Lara_191219_B5042_HH_Exp4_6_S5_F2_R1.26019.26019.4_Lara_191219_B5042_HH_Exp4_6_S5_F2_R1.25961.25961.4	53, 49	160, 156	107	Lara_191219_B5042_HH_Exp4_6_S5_F2_R1_matched		3218.68	805.677	4	-1.2	1.2	1	6.7	2.53	5.06	0.29	0.22	0.33	0.31	0.02	0.05	954	-2.46817	8.5	0.14	36.43	0
2	MSAKAQNPMRDLK-YEDGTLLKLTQRR-a4-b8	scRpl11A_endogenous_Isoform	decoy_reverse_scRpl5	xlink	decoy inter-protein xl	Lara_191219_B5042_HH_Exp4_6_S5_F2_R1.26019.26019.4_Lara_191219_B5042_HH_Exp4_6_S5_F2_R1.25961.25961.4	4	186	182	Lara_191219_B5042_HH_Exp4_6_S5_F2_R1_matched		3218.68	805.677	4	-3.7	3.7	1	1.67	0.4	0.8	0	0.04	0.02	0.01	0.01	0	58	-0.00195	0.7	0	5.2	0.607
1	REAKLVENVK-LVTQHKAK-a4-b6	scRpf2	scRpl5	xlink	inter-protein xl	Lara_191219_B5042_HH_Exp4_6_S5_F2_R1.08307.08307.5_Lara_191219_B5042_HH_Exp4_6_S5_F2_R1.08214.08214.5	22	41	19	Lara_191219_B5042_HH_Exp4_6_S5_F2_R1_matched		2246.31	450.27	5	-1.1	1.1	2	8.46	3.02	6.05	0.2	0.33	0.53	0.44	0.09	0.09	612	-0.00454	13.5	0.83	36.41	0
2	AKQLHTVRK-EAKLVENVK-a2-b3	decoy_reverse_scRpl5	scRpf2	xlink	decoy inter-protein xl	Lara_191219_B5042_HH_Exp4_6_S5_F2_R1.08307.08307.5_Lara_191219_B5042_HH_Exp4_6_S5_F2_R1.08214.08214.5	257	22	235	Lara_191219_B5042_HH_Exp4_6_S5_F2_R1_matched		2246.31	450.27	5	-1.1	1.1	1	6.32	2.52	5.04	0.15	0.34	0.44	0.01	0.44	0.08	512	-0.00435	8.6	0.7	30.3	0.04
3	DESSKVITKIK-GIKKAFAK-a5-b4	scSyo1	decoy_reverse_Flag-scRrs1	xlink	decoy inter-protein xl	Lara_191219_B5042_HH_Exp4_6_S5_F2_R1.08307.08307.5_Lara_191219_B5042_HH_Exp4_6_S5_F2_R1.08214.08214.5	323	84	239	Lara_191219_B5042_HH_Exp4_6_S5_F2_R1_matched		2246.31	450.27	5	-7.3	7.3	1	5.08	1.49	2.97	0.16	0.2	0.28	0.26	0.02	0.04	324	-0.0041	2.8	0.85	21.15	0.047
1	GTVGNSHKTTK-LVTQHKAK-a8-b6	TEV,scRpl11A_endogenous_Isoform	scRpl5	xlink	inter-protein xl	Lara_191219_B5043_HH_Exp4_6_S5_F3_R1.03350.03350.4_Lara_191219_B5043_HH_Exp4_6_S5_F3_R1.03276.03276.4	157, 153	41	116	Lara_191219_B5043_HH_Exp4_6_S5_F3_R1_matched		2190.21	548.561	4	-0.2	0.2	3	10.09	2.53	5.06	0.31	0.33	0.47	0.23	0.24	0.09	421	-0.00203	17.3	0.6	36.4	0
2	LVTQHKAK-TDYYQRKR-a6-b7	scRpl5	scRpl5	xlink	intra-protein xl	Lara_191219_B5043_HH_Exp4_6_S5_F3_R1.03350.03350.4_Lara_191219_B5043_HH_Exp4_6_S5_F3_R1.03276.03276.4	41	34	7	Lara_191219_B5043_HH_Exp4_6_S5_F3_R1_matched		2190.21	548.561	4	9.4	9.4	1	6.19	1.41	2.83	0.21	0.19	0.28	0.25	0.02	0.05	248	-2.19382	9.4	0.99	21.81	0.017
3	TTKNGGSHTVK-LVTQHKAK-a3-b6	decoy_reverse_scRpl11A_endogenous_Isoform	scRpl5	xlink	decoy inter-protein xl	Lara_191219_B5043_HH_Exp4_6_S5_F3_R1.03350.03350.4_Lara_191219_B5043_HH_Exp4_6_S5_F3_R1.03276.03276.4	22	41	19	Lara_191219_B5043_HH_Exp4_6_S5_F3_R1_matched		2190.21	548.561	4	-0.2	0.2	1	6.16	1.4	2.79	0.18	0.19	0.26	0.02	0.24	0.06	238	-0.00215	9.8	0.68	21.66	0.047
1	EAKLVENVK-TVKPKNAR-a3-b3	scRpf2	scRpf2	xlink	intra-protein xl	Lara_191219_B5042_HH_Exp4_6_S5_F2_R1.09284.09284.4_Lara_191219_B5042_HH_Exp4_6_S5_F2_R1.09174.09174.4	22	6	16	Lara_191219_B5042_HH_Exp4_6_S5_F2_R1_matched		2079.2	520.809	4	-0.4	0.4	1	9.32	2.52	5.04	0.31	0.48	0.32	0.27	0.05	0.06	351	-1.77211	26.6	0.39	36.37	0
2	EAKLVENVK-TVKPKNAR-a3-b5	scRpf2	scRpf2	xlink	intra-protein xl	Lara_191219_B5042_HH_Exp4_6_S5_F2_R1.09284.09284.4_Lara_191219_B5042_HH_Exp4_6_S5_F2_R1.09174.09174.4	22	8	14	Lara_191219_B5042_HH_Exp4_6_S5_F2_R1_matched		2079.2	520.809	4	-0.4	0.4	1	8.89	2.34	4.68	0.23	0.5	0.31	0.27	0.04	0.05	343	-1.77211	18.8	0.39	35.6	0
3	LTQKGDLQK-KARPNAKK-a4-b7	decoy_reverse_scRpf2	decoy_reverse_scRpf2	xlink	decoy intra-protein xl	Lara_191219_B5042_HH_Exp4_6_S5_F2_R1.09284.09284.4_Lara_191219_B5042_HH_Exp4_6_S5_F2_R1.09174.09174.4	61	338	277	Lara_191219_B5042_HH_Exp4_6_S5_F2_R1_matched		2079.2	520.809	4	-5.8	5.8	1	3.89	0.63	1.26	0.11	0.22	0.06	0	0.06	0.01	64	-1.73933	2.2	0	14.01	0.076
1	KNVELDIMGDK-RALVKR-a1-b5	scRpf2	scRpf2	xlink	intra-protein xl	Lara_191219_B5043_HH_Exp4_6_S5_F3_R2.19653.19653.4_Lara_191219_B5043_HH_Exp4_6_S5_F3_R2.19556.19556.4	261	18	243	Lara_191219_B5043_HH_Exp4_6_S5_F3_R2_matched		2140.2	536.058	4	-0.9	0.9	1	7.35	3.61	7.22	0.32	0.33	0.46	0.44	0.02	0.07	736	-1.77211	19	0.2	36.35	0
2	AKQLHTVRK-WGYKGANK-a2-b4	decoy_reverse_scRpl5	Flag-scRrs1	xlink	decoy inter-protein xl	Lara_191219_B5043_HH_Exp4_6_S5_F3_R2.19653.19653.4_Lara_191219_B5043_HH_Exp4_6_S5_F3_R2.19556.19556.4	257	170	87	Lara_191219_B5043_HH_Exp4_6_S5_F3_R2_matched		2140.2	536.058	4	5.3	5.3	1	1.9	0.35	0.69	0.08	0.09	0.04	0.04	0	0.01	68	-0.00301	1	0.87	7.23	0.541
3	EKLENPKNK-MKRLTQK-a7-b2	decoy_reverse_scSyo1	decoy_reverse_scRpf2	xlink	decoy inter-protein xl	Lara_191219_B5043_HH_Exp4_6_S5_F3_R2.19653.19653.4_Lara_191219_B5043_HH_Exp4_6_S5_F3_R2.19556.19556.4	31	56	25	Lara_191219_B5043_HH_Exp4_6_S5_F3_R2_matched		2140.2	536.058	4	-0.9	0.9	1	1.6	0.31	0.63	0.01	0.13	0.01	0	0.01	0	19	-0.0064	1	0	6.29	0.588
1	GPKAEEILER-WEKFAAK-a3-b3	TEV,scRpl11A_endogenous_Isoform	Flag-scRrs1	xlink	inter-protein xl	Lara_191219_B5043_HH_Exp4_6_S5_F3_R1.22832.22832.4_Lara_191219_B5043_HH_Exp4_6_S5_F3_R1.22743.22743.4	79, 75	138	59	Lara_191219_B5043_HH_Exp4_6_S5_F3_R1_matched		2157.14	540.294	4	-0.9	0.9	1	9.2	3.35	6.7	0.28	0.37	0.38	0.25	0.13	0.07	489	-0.00229	32	0.59	36.28	0
2	EKAEGLPIER-WEKFAAK-a2-b3	decoy_reverse_scRpl11A_endogenous_Isoform	Flag-scRrs1	xlink	decoy inter-protein xl	Lara_191219_B5043_HH_Exp4_6_S5_F3_R1.22832.22832.4_Lara_191219_B5043_HH_Exp4_6_S5_F3_R1.22743.22743.4	95	138	43	Lara_191219_B5043_HH_Exp4_6_S5_F3_R1_matched		2157.14	540.294	4	-0.9	0.9	1	6	1.79	3.57	0.12	0.23	0.17	0.04	0.13	0.03	220	-0.00242	17.3	0.82	21.34	0.047
3	AEEEPGLKIR-WEKFAAK-a8-b3	decoy_reverse_TEV	Flag-scRrs1	xlink	decoy inter-protein xl	Lara_191219_B5043_HH_Exp4_6_S5_F3_R1.22832.22832.4_Lara_191219_B5043_HH_Exp4_6_S5_F3_R1.22743.22743.4	101	138	37	Lara_191219_B5043_HH_Exp4_6_S5_F3_R1_matched		2157.14	540.294	4	-0.9	0.9	1	4.92	1.64	3.28	0.18	0.14	0.16	0.03	0.13	0.03	212	-0.00248	15.3	0.75	17.42	0.067
1	VAAKIAALAGQQ-FTKEQYAAESK-a4-b3	scRpl5	scRpl5	xlink	intra-protein xl	Lara_191219_B5042_HH_Exp4_6_S5_F2_R1.23539.23539.3_Lara_191219_B5042_HH_Exp4_6_S5_F2_R1.23418.23418.3	289	262	27	Lara_191219_B5042_HH_Exp4_6_S5_F2_R1_matched		2578.36	860.462	3	-0.9	0.9	2	8.91	3.47	6.94	0.41	0.2	0.38	0.27	0.11	0.07	690	-2.19382	20.9	0.74	36.21	0
2	VAAKIAALAGQQ-SYAEEAQKFTK-a4-b8	scRpl5	decoy_reverse_scRpl5	xlink	decoy intra-protein xl	Lara_191219_B5042_HH_Exp4_6_S5_F2_R1.23539.23539.3_Lara_191219_B5042_HH_Exp4_6_S5_F2_R1.23418.23418.3	289	36	253	Lara_191219_B5042_HH_Exp4_6_S5_F2_R1_matched		2578.36	860.462	3	-0.9	0.9	1	6.34	2.92	5.85	0.34	0.08	0.35	0.26	0.08	0.06	622	-0.00267	13.4	0.58	26.95	0
3	DESSKVITKIK-DADDVYLKQK-a5-b8	scSyo1	decoy_reverse_scRpl11A_endogenous_Isoform	xlink	decoy inter-protein xl	Lara_191219_B5042_HH_Exp4_6_S5_F2_R1.23539.23539.3_Lara_191219_B5042_HH_Exp4_6_S5_F2_R1.23418.23418.3	323	9	314	Lara_191219_B5042_HH_Exp4_6_S5_F2_R1_matched		2578.36	860.462	3	-4.8	4.8	1	3.6	1.87	3.73	0.25	-0.02	0.24	0.13	0.11	0.04	431	-0.00291	2.4	0.81	15.7	0.098
1	DESSKVITKIK-K5-K9	scSyo1	-	intralink	intralink	Lara_191219_B5043_HH_Exp4_6_S5_F3_R2.23577.23577.3_Lara_191219_B5043_HH_Exp4_6_S5_F3_R2.23420.23420.3	323	n/a	-	Lara_191219_B5043_HH_Exp4_6_S5_F3_R2_matched		1384.78	462.601	3	-1.5	1.5	2	9.81	3.95	3.95	0.27	0.31	0.34	0.34	0	0.15	424	0	8.2	0.64	36.18	0
2	IKVITKESDSK-K2-K11	decoy_reverse_scSyo1	-	intralink	decoy intralink	Lara_191219_B5043_HH_Exp4_6_S5_F3_R2.23577.23577.3_Lara_191219_B5043_HH_Exp4_6_S5_F3_R2.23420.23420.3	294	n/a	-	Lara_191219_B5043_HH_Exp4_6_S5_F3_R2_matched		1384.78	462.601	3	-1.5	1.5	2	10.22	1.53	1.53	0.15	0	0.09	0.09	0	0.04	118	0	0	0.92	23.2	0
3	DESSKVITKIK-K5-K11	scSyo1	-	intralink	intralink	Lara_191219_B5043_HH_Exp4_6_S5_F3_R2.23577.23577.3_Lara_191219_B5043_HH_Exp4_6_S5_F3_R2.23420.23420.3	323	n/a	-	Lara_191219_B5043_HH_Exp4_6_S5_F3_R2_matched		1384.78	462.601	3	-1.5	1.5	2	6.63	2.19	2.19	0.16	0.24	0.09	0.09	0	0.04	118	0	16	0.8	21.35	0
1	ASKVLEQLSGQTPVQSK-CKGTVGNSHK-a3-b2	TEV,scRpl11A_endogenous_Isoform	TEV,scRpl11A_endogenous_Isoform	xlink	intra/inter xl	Lara_191219_B5042_HH_Exp4_6_S5_F2_R2.15280.15280.4_Lara_191219_B5042_HH_Exp4_6_S5_F2_R2.15216.15216.4	39, 35	149, 145	110	Lara_191219_B5042_HH_Exp4_6_S5_F2_R2_matched		3023.57	756.901	4	1	1	1	8.02	2.76	5.52	0.23	0.3	0.4	0.37	0.02	0.06	703	-2.46817	11.6	0	36.16	0
1	VFGALKGASDGGLYVPHSENR-NMKNAL-a6-b3	scRpl5	Flag-scRrs1	xlink	inter-protein xl	Lara_191219_B5042_HH_Exp4_6_S5_F2_R1.26700.26700.4_Lara_191219_B5042_HH_Exp4_6_S5_F2_R1.26690.26690.4	164	222	58	Lara_191219_B5042_HH_Exp4_6_S5_F2_R1_matched		3000.51	751.136	4	0.4	0.4	1	9.01	2.54	5.07	0.32	0.39	0.34	0.21	0.13	0.08	463	-0.00314	17.2	0.4	36.12	0
2	YSEPDNLASGGVGHKFVGALR-NMKNAL-a15-b3	decoy_reverse_scRpl5	Flag-scRrs1	xlink	decoy inter-protein xl	Lara_191219_B5042_HH_Exp4_6_S5_F2_R1.26700.26700.4_Lara_191219_B5042_HH_Exp4_6_S5_F2_R1.26690.26690.4	134	222	88	Lara_191219_B5042_HH_Exp4_6_S5_F2_R1_matched		3000.51	751.136	4	0.4	0.4	1	4.34	1.17	2.34	0.15	0.06	0.14	0	0.14	0.06	188	-0.00301	12.6	0	14.39	0.136
1	VLEQLSGQTPVQSKAR-DAKSSAYSSR-a14-b3	TEV,scRpl11A_endogenous_Isoform	scRpl5	xlink	inter-protein xl	Lara_191219_B5042_HH_Exp4_6_S5_F2_R1.15988.15988.3_Lara_191219_B5042_HH_Exp4_6_S5_F2_R1.15903.15903.3	53, 49	8	45	Lara_191219_B5042_HH_Exp4_6_S5_F2_R1_matched		2948.52	983.849	3	1.3	1.3	4	8.67	2.66	5.32	0.62	0.27	0.41	0.3	0.12	0.07	603	-0.00203	26.1	0	36.11	0
1	GPKAEEILER-YNTPKYR-a3-b5	TEV,scRpl11A_endogenous_Isoform	scRpl5	xlink	inter-protein xl	Lara_191219_B5043_HH_Exp4_6_S5_F3_R1.17788.17788.3_Lara_191219_B5043_HH_Exp4_6_S5_F3_R1.17655.17655.3	79, 75	48	31	Lara_191219_B5043_HH_Exp4_6_S5_F3_R1_matched		2219.16	740.727	3	-0.5	0.5	1	10.01	3.41	6.81	0.41	0.19	0.58	0.24	0.34	0.11	544	-0.00203	23.4	0.64	36.07	0
2	AEEEPGLKIR-YNTPKYR-a8-b5	decoy_reverse_TEV	scRpl5	xlink	decoy inter-protein xl	Lara_191219_B5043_HH_Exp4_6_S5_F3_R1.17788.17788.3_Lara_191219_B5043_HH_Exp4_6_S5_F3_R1.17655.17655.3	101	48	53	Lara_191219_B5043_HH_Exp4_6_S5_F3_R1_matched		2219.16	740.727	3	-0.5	0.5	1	6.7	2.06	4.13	0.28	0.1	0.36	0.02	0.33	0.08	334	-0.00221	10.7	1	23.06	0.043
3	EKAEGLPIER-YNTPKYR-a2-b5	decoy_reverse_scRpl11A_endogenous_Isoform	scRpl5	xlink	decoy inter-protein xl	Lara_191219_B5043_HH_Exp4_6_S5_F3_R1.17788.17788.3_Lara_191219_B5043_HH_Exp4_6_S5_F3_R1.17655.17655.3	95	48	47	Lara_191219_B5043_HH_Exp4_6_S5_F3_R1_matched		2219.16	740.727	3	-0.5	0.5	1	6.69	2.07	4.14	0.25	0.1	0.35	0.02	0.33	0.08	332	-0.00215	10.7	0.41	22.97	0.043
1	IEKLVLNISVGESGDR-VLEQLSGQTPVQSKAR-a3-b14	TEV,scRpl11A_endogenous_Isoform	TEV,scRpl11A_endogenous_Isoform	xlink	intra/inter xl	Lara_191219_B5042_HH_Exp4_6_S5_F2_R1.26971.26971.4_Lara_191219_B5042_HH_Exp4_6_S5_F2_R1.26948.26948.4	20, 16	53, 49	33	Lara_191219_B5042_HH_Exp4_6_S5_F2_R1_matched		3605.96	902.498	4	-0.6	0.6	4	7.35	2.66	5.32	0.22	0.22	0.37	0.19	0.18	0.07	862	-2.46817	10.8	0.32	36.05	0
2	AKSEQGSLVPVQLTQKASR-IEKDLRMNPQAK-a2-b3	decoy_reverse_scRpl11A_endogenous_Isoform	decoy_reverse_TEV	xlink	decoy inter-protein xl	Lara_191219_B5042_HH_Exp4_6_S5_F2_R1.26971.26971.4_Lara_191219_B5042_HH_Exp4_6_S5_F2_R1.26948.26948.4	126	162	36	Lara_191219_B5042_HH_Exp4_6_S5_F2_R1_matched		3605.96	902.498	4	1.2	1.2	1	1.96	0.68	1.36	0.14	0.07	0.13	0.09	0.04	0.02	300	-0.0017	0.9	1	11.37	0.276
3	AKSEQGSLVPVQLTQKASR-IEKDLRQNMAPK-a2-b3	decoy_reverse_scRpl11A_endogenous_Isoform	decoy_reverse_scRpl11A_endogenous_Isoform	xlink	decoy intra-protein xl	Lara_191219_B5042_HH_Exp4_6_S5_F2_R1.26971.26971.4_Lara_191219_B5042_HH_Exp4_6_S5_F2_R1.26948.26948.4	126	162	36	Lara_191219_B5042_HH_Exp4_6_S5_F2_R1_matched		3605.96	902.498	4	1.2	1.2	1	1.96	0.68	1.36	0.14	0.07	0.13	0.09	0.04	0.02	300	-2.4199	0.9	0.76	11.37	0.116
1	QDLGKLQTR-LDFKIGR-a5-b4	scRpf2	scRpf2	xlink	intra-protein xl	Lara_191219_B5043_HH_Exp4_6_S5_F3_R1.23193.23193.4_Lara_191219_B5043_HH_Exp4_6_S5_F3_R1.23101.23101.4	284	233	51	Lara_191219_B5043_HH_Exp4_6_S5_F3_R1_matched		2043.15	511.794	4	-0.6	0.6	2	9.46	4.2	8.39	0.42	0.37	0.31	0.11	0.2	0.06	428	-1.77211	27.1	0.42	35.98	0
2	ARPNAKKTVR-DYNAKR-a6-b5	decoy_reverse_scRpf2	scSyo1	xlink	decoy inter-protein xl	Lara_191219_B5043_HH_Exp4_6_S5_F3_R1.23193.23193.4_Lara_191219_B5043_HH_Exp4_6_S5_F3_R1.23101.23101.4	338	334	4	Lara_191219_B5043_HH_Exp4_6_S5_F3_R1_matched		2043.15	511.794	4	6.2	6.2	1	3.73	1.36	2.73	0.18	0.18	0.13	0.09	0.03	0.02	175	-0.0064	2.9	0.94	15.09	0.111
3	FNRKDPMK-QLLLKEK-a4-b5	decoy_reverse_scRpf2	scSyo1	xlink	decoy inter-protein xl	Lara_191219_B5043_HH_Exp4_6_S5_F3_R1.23193.23193.4_Lara_191219_B5043_HH_Exp4_6_S5_F3_R1.23101.23101.4	287	74	213	Lara_191219_B5043_HH_Exp4_6_S5_F3_R1_matched		2043.15	511.794	4	-4.2	4.2	1	3.42	0.93	1.86	0.2	0.23	0.07	0.02	0.05	0.01	98	-0.0064	5.9	0.96	14.14	0.136
1	TLQKLGLDETYK-ADPAFKPTEK-a4-b6	scRpl5	scRpl5	xlink	intra-protein xl	Lara_191219_B5043_HH_Exp4_6_S5_F3_R2.23038.23038.3_Lara_191219_B5043_HH_Exp4_6_S5_F3_R2.22996.22996.3	112	254	142	Lara_191219_B5043_HH_Exp4_6_S5_F3_R2_matched		2648.39	883.805	3	-0.9	0.9	8	10.16	2.11	4.22	0.45	0.3	0.68	0.14	0.54	0.13	363	-2.19382	25.6	0	35.86	0
1	RTLQKLGLDETYK-KNDVNVTK-a5-b1	scRpl5	decoy_reverse_scSyo1	xlink	decoy inter-protein xl	Lara_191219_B5042_HH_Exp4_6_S5_F2_R1.20031.20031.5_Lara_191219_B5042_HH_Exp4_6_S5_F2_R1.19948.19948.5	112	586	474	Lara_191219_B5042_HH_Exp4_6_S5_F2_R1_matched		2618.43	524.694	5	0.7	0.7	1	7.12	2.85	5.7	0.28	0.36	0.64	0.64	0.01	0.1	672	-0.00378	16.3	0.5	35.73	0.018
2	DAGSNNNKRPNLLR-TVKPKNAR-a8-b3	decoy_reverse_scSyo1	scRpf2	xlink	decoy inter-protein xl	Lara_191219_B5042_HH_Exp4_6_S5_F2_R1.20031.20031.5_Lara_191219_B5042_HH_Exp4_6_S5_F2_R1.19948.19948.5	601	6	595	Lara_191219_B5042_HH_Exp4_6_S5_F2_R1_matched		2618.43	524.694	5	-2.5	2.5	1	5.16	0.88	1.76	0.15	0.21	0.13	0.12	0.01	0.02	141	-0.00616	4	0.89	17.87	0.057
3	EKLVPIILNK-RYYQDTKEGR-a2-b7	scSyo1	decoy_reverse_scRpl5	xlink	decoy inter-protein xl	Lara_191219_B5042_HH_Exp4_6_S5_F2_R1.20031.20031.5_Lara_191219_B5042_HH_Exp4_6_S5_F2_R1.19948.19948.5	76	271	195	Lara_191219_B5042_HH_Exp4_6_S5_F2_R1_matched		2618.43	524.694	5	-5.1	5.1	1	4.07	0.75	1.49	0.12	0.19	0.17	0.13	0.04	0.03	178	-0.00362	2.5	0.98	15.96	0.098
1	KPKQLEMKTK-K3-K8	scRpf2	-	intralink	intralink	Lara_191219_B5043_HH_Exp4_6_S5_F3_R1.12137.12137.3_Lara_191219_B5043_HH_Exp4_6_S5_F3_R1.11964.11964.3	253	n/a	-	Lara_191219_B5043_HH_Exp4_6_S5_F3_R1_matched		1367.78	456.935	3	-1.4	1.4	1	11.19	4.44	4.44	0.43	0.21	0.28	0.28	0	0.14	343	0	8	0.66	35.55	0
2	KPKQLEMKTK-K1-K8	scRpf2	-	intralink	intralink	Lara_191219_B5043_HH_Exp4_6_S5_F3_R1.12137.12137.3_Lara_191219_B5043_HH_Exp4_6_S5_F3_R1.11964.11964.3	251	n/a	-	Lara_191219_B5043_HH_Exp4_6_S5_F3_R1_matched		1367.78	456.935	3	-1.4	1.4	1	9.39	3.76	3.76	0.29	0.2	0.18	0.18	0	0.09	221	0	0	0.82	28.65	0
3	KPKQLEMKTK-K3-K10	scRpf2	-	intralink	intralink	Lara_191219_B5043_HH_Exp4_6_S5_F3_R1.12137.12137.3_Lara_191219_B5043_HH_Exp4_6_S5_F3_R1.11964.11964.3	253	n/a	-	Lara_191219_B5043_HH_Exp4_6_S5_F3_R1_matched		1367.78	456.935	3	-1.4	1.4	1	9.39	3.62	3.62	0.29	0.09	0.19	0.19	0	0.1	233	0	22.2	0.89	26.66	0
1	NKNPELK-NEKQQR-a2-b3	scSyo1	Flag-scRrs1	xlink	inter-protein xl	Lara_191219_B5043_HH_Exp4_6_S5_F3_R2.05944.05944.3_Lara_191219_B5043_HH_Exp4_6_S5_F3_R2.05847.05847.3	590	215	375	Lara_191219_B5043_HH_Exp4_6_S5_F3_R2_matched		1780.94	594.655	3	-0.7	0.7	1	8.97	4.8	9.59	0.38	0.25	0.29	0.13	0.16	0.05	602	-0.00426	21.2	0	35.51	0.017
1	EDTVSWFKQKYDADVLDK-K8-K10	TEV,scRpl11A_endogenous_Isoform	-	intralink	intralink	Lara_191219_B5042_HH_Exp4_6_S5_F2_R2.28838.28838.3_Lara_191219_B5042_HH_Exp4_6_S5_F2_R2.28807.28807.3	168, 164	n/a	-	Lara_191219_B5042_HH_Exp4_6_S5_F2_R2_matched		2324.12	775.716	3	1.4	1.4	7	10.14	2.32	2.32	0.27	0.26	0.58	0.58	0	0.16	404	0	11.9	0.14	35.5	0
2	EDTVSWFKQKYDADVLDK-K8-K18	TEV,scRpl11A_endogenous_Isoform	-	intralink	intralink	Lara_191219_B5042_HH_Exp4_6_S5_F2_R2.28838.28838.3_Lara_191219_B5042_HH_Exp4_6_S5_F2_R2.28807.28807.3	168, 164	n/a	-	Lara_191219_B5042_HH_Exp4_6_S5_F2_R2_matched		2324.12	775.716	3	1.4	1.4	3	7.4	2.62	2.62	0.27	0.14	0.48	0.48	0	0.13	336	0	19.5	0.19	25.99	0
3	EDTVSWFKQKYDADVLDK-K10-K18	TEV,scRpl11A_endogenous_Isoform	-	intralink	intralink	Lara_191219_B5042_HH_Exp4_6_S5_F2_R2.28838.28838.3_Lara_191219_B5042_HH_Exp4_6_S5_F2_R2.28807.28807.3	170, 166	n/a	-	Lara_191219_B5042_HH_Exp4_6_S5_F2_R2_matched		2324.12	775.716	3	1.4	1.4	2	5.76	1.96	1.96	0.24	0.15	0.48	0.48	0	0.13	336	0	20.5	0.22	22.83	0
1	TTKEDTVSWFK-DAKSSAYSSR-a3-b3	TEV,scRpl11A_endogenous_Isoform	scRpl5	xlink	inter-protein xl	Lara_191219_B5043_HH_Exp4_6_S5_F3_R2.22160.22160.3_Lara_191219_B5043_HH_Exp4_6_S5_F3_R2.22089.22089.3	160, 156	8	152	Lara_191219_B5043_HH_Exp4_6_S5_F3_R2_matched		2549.23	850.751	3	0	0	1	7.75	3.2	6.4	0.3	0.4	0.47	0.21	0.27	0.09	549	-0.00203	29.7	0.58	35.44	0.017
2	WVTSEFDKTTK-DAKSSAYSSR-a8-b3	decoy_reverse_scRpl11A_endogenous_Isoform	scRpl5	xlink	decoy inter-protein xl	Lara_191219_B5043_HH_Exp4_6_S5_F3_R2.22160.22160.3_Lara_191219_B5043_HH_Exp4_6_S5_F3_R2.22089.22089.3	19	8	11	Lara_191219_B5043_HH_Exp4_6_S5_F3_R2_matched		2549.23	850.751	3	0	0	1	5.04	1.86	3.71	0.2	0.16	0.28	0.05	0.23	0.05	326	-0.00215	13.6	0.95	20.43	0.051
3	WSFVETDKTTK-DAKSSAYSSR-a8-b3	decoy_reverse_TEV	scRpl5	xlink	decoy inter-protein xl	Lara_191219_B5043_HH_Exp4_6_S5_F3_R2.22160.22160.3_Lara_191219_B5043_HH_Exp4_6_S5_F3_R2.22089.22089.3	19	8	11	Lara_191219_B5043_HH_Exp4_6_S5_F3_R2_matched		2549.23	850.751	3	0	0	1	4.74	1.78	3.56	0.16	0.16	0.28	0.05	0.23	0.05	319	-0.00221	13.4	0	19.47	0.061
1	ADPAFKPTEKK-DAKSSAYSSR-a6-b3	scRpl5	scRpl5	xlink	intra-protein xl	Lara_191219_B5042_HH_Exp4_6_S5_F2_R1.10843.10843.4_Lara_191219_B5042_HH_Exp4_6_S5_F2_R1.10742.10742.4	254	8	246	Lara_191219_B5042_HH_Exp4_6_S5_F2_R1_matched		2439.23	610.814	4	-0.7	0.7	1	7.18	3.58	7.15	0.2	0.31	0.38	0.09	0.3	0.07	731	-2.19382	15	0.37	35.31	0
2	ADPAFKPTEKK-DAKSSAYSSR-a10-b3	scRpl5	scRpl5	xlink	intra-protein xl	Lara_191219_B5042_HH_Exp4_6_S5_F2_R1.10843.10843.4_Lara_191219_B5042_HH_Exp4_6_S5_F2_R1.10742.10742.4	258	8	250	Lara_191219_B5042_HH_Exp4_6_S5_F2_R1_matched		2439.23	610.814	4	-0.7	0.7	1	6.58	3.27	6.53	0.2	0.29	0.36	0.06	0.29	0.07	681	-2.19382	14.8	0.4	32.74	0
3	KEPTKDPAAFR-SSSYSAKDAK-a5-b7	decoy_reverse_scRpl5	decoy_reverse_scRpl5	xlink	decoy intra-protein xl	Lara_191219_B5042_HH_Exp4_6_S5_F2_R1.10843.10843.4_Lara_191219_B5042_HH_Exp4_6_S5_F2_R1.10742.10742.4	44	290	246	Lara_191219_B5042_HH_Exp4_6_S5_F2_R1_matched		2439.23	610.814	4	-0.7	0.7	1	2.86	1.16	2.33	0.13	0.14	0.11	0	0.11	0.02	207	-2.23079	2	0.95	13	0.081
1	EAKLVENVK-WEKFAAK-a3-b3	scRpf2	Flag-scRrs1	xlink	inter-protein xl	Lara_191219_B5043_HH_Exp4_6_S5_F3_R1.20320.20320.4_Lara_191219_B5043_HH_Exp4_6_S5_F3_R1.20183.20183.4	22	138	116	Lara_191219_B5043_HH_Exp4_6_S5_F3_R1_matched		2045.12	512.288	4	-0.3	0.3	1	8.62	2.45	4.91	0.23	0.54	0.33	0.31	0.02	0.05	309	-0.00511	21.3	0.4	35.3	0.017
2	LVTQHKAK-YNPTYKAK-a6-b6	scRpl5	decoy_reverse_scRpl5	xlink	decoy intra-protein xl	Lara_191219_B5043_HH_Exp4_6_S5_F3_R1.20320.20320.4_Lara_191219_B5043_HH_Exp4_6_S5_F3_R1.20183.20183.4	41	255	214	Lara_191219_B5043_HH_Exp4_6_S5_F3_R1_matched		2045.12	512.288	4	-5.8	5.8	1	4.36	0.65	1.3	0.08	0.2	0.04	0.03	0.01	0.01	40	-0.00267	3.5	0.72	13.97	0.083
3	VITKESDSK-QQKNEKK-a4-b6	decoy_reverse_scSyo1	decoy_reverse_Flag-scRrs1	xlink	decoy inter-protein xl	Lara_191219_B5043_HH_Exp4_6_S5_F3_R1.20320.20320.4_Lara_191219_B5043_HH_Exp4_6_S5_F3_R1.20183.20183.4	298	14	284	Lara_191219_B5043_HH_Exp4_6_S5_F3_R1_matched		2045.12	512.288	4	9.1	9.1	1	3.35	0.28	0.56	0.08	0.14	0.01	0.01	0	0	13	-0.0041	3	0.72	10.08	0.398
1	ASKVLEQLSGQTPVQSK-ASKVLEQLSGQTPVQSK-a3-b3	TEV,scRpl11A_endogenous_Isoform	TEV,scRpl11A_endogenous_Isoform	xlink	intra/inter xl	Lara_191219_B5041_HH_Exp4_6_S5_F1_R1.17735.17735.4_Lara_191219_B5041_HH_Exp4_6_S5_F1_R1.17659.17659.4	39, 35	39, 35	0	Lara_191219_B5041_HH_Exp4_6_S5_F1_R1_matched		3736.03	935.015	4	1.2	1.2	4	10.42	2.69	5.38	0.16	0.28	0.36	0.18	0.18	0.07	414	-2.46817	8.5	0.71	35.2	0
2	LTRASKVLEQLSGQTPVQSK-KSYAEEAQKFTK-a6-b9	TEV,scRpl11A_endogenous_Isoform	decoy_reverse_scRpl5	xlink	decoy inter-protein xl	Lara_191219_B5041_HH_Exp4_6_S5_F1_R1.17735.17735.4_Lara_191219_B5041_HH_Exp4_6_S5_F1_R1.17659.17659.4	39, 35	36	3	Lara_191219_B5041_HH_Exp4_6_S5_F1_R1_matched		3736.03	935.015	4	6.8	6.8	1	5.7	1.33	2.66	0.15	0.22	0.38	0.35	0.04	0.06	439	-0.00195	3.7	0.98	25	0.034
3	LTRASKVLEQLSGQTPVQSK-KFTKEQYAAESK-a6-b4	TEV,scRpl11A_endogenous_Isoform	scRpl5	xlink	inter-protein xl	Lara_191219_B5041_HH_Exp4_6_S5_F1_R1.17735.17735.4_Lara_191219_B5041_HH_Exp4_6_S5_F1_R1.17659.17659.4	39, 35	262	223	Lara_191219_B5041_HH_Exp4_6_S5_F1_R1_matched		3736.03	935.015	4	6.8	6.8	2	5.78	1.55	3.11	0.14	0.2	0.37	0.32	0.06	0.06	427	-0.00203	4.7	0.98	24.49	0.032
1	IVESLSALQAAEQQPQLKPAGK-VLEQLSGQTPVQSKAR-a18-b14	scSyo1	TEV,scRpl11A_endogenous_Isoform	xlink	inter-protein xl	Lara_191219_B5041_HH_Exp4_6_S5_F1_R2.18013.18013.4_Lara_191219_B5041_HH_Exp4_6_S5_F1_R2.18012.18012.4	149	53, 49	96	Lara_191219_B5041_HH_Exp4_6_S5_F1_R2_matched		4183.28	1046.83	4	-1.1	1.1	2	7.81	2.06	4.13	0.21	0.2	0.36	0.29	0.06	0.06	788	-0.00275	7.7	0.04	35.15	0.016
2	LVPIILNKLLNDSNSDIVVESFGLLR-GNAKYWIADK-a8-b4	scSyo1	decoy_reverse_Flag-scRrs1	xlink	decoy inter-protein xl	Lara_191219_B5041_HH_Exp4_6_S5_F1_R2.18013.18013.4_Lara_191219_B5041_HH_Exp4_6_S5_F1_R2.18012.18012.4	84	56	28	Lara_191219_B5041_HH_Exp4_6_S5_F1_R2_matched		4183.28	1046.83	4	-3	3	1	0.95	0.2	0.4	-0.03	-0.03	0.01	0.01	0	0	24	-0.0041	0.3	0	1.54	0.675
1	ASKVLEQLSGQTPVQSK-NMKNAL-a3-b3	TEV,scRpl11A_endogenous_Isoform	Flag-scRrs1	xlink	inter-protein xl	Lara_191219_B5042_HH_Exp4_6_S5_F2_R2.26052.26052.3_Lara_191219_B5042_HH_Exp4_6_S5_F2_R2.25906.25906.3	39, 35	222	183	Lara_191219_B5042_HH_Exp4_6_S5_F2_R2_matched		2626.4	876.475	3	1.1	1.1	1	6.85	2.29	4.58	0.34	0.28	0.37	0.34	0.03	0.05	772	-0.00229	14	0.21	34.85	0.016
2	LGKDNGLMEDVIKK-KNEKQQR-a3-b1	decoy_reverse_scRpf2	Flag-scRrs1	xlink	decoy inter-protein xl	Lara_191219_B5042_HH_Exp4_6_S5_F2_R2.26052.26052.3_Lara_191219_B5042_HH_Exp4_6_S5_F2_R2.25906.25906.3	74	212	138	Lara_191219_B5042_HH_Exp4_6_S5_F2_R2_matched		2626.4	876.475	3	-3.2	3.2	1	1.85	0.58	1.16	0.16	0.05	0.06	0.01	0.04	0.01	119	-0.00531	2.9	0	7.47	0.542
3	LGKDNGLMEDVIKK-KNEKQQR-a13-b1	decoy_reverse_scRpf2	Flag-scRrs1	xlink	decoy inter-protein xl	Lara_191219_B5042_HH_Exp4_6_S5_F2_R2.26052.26052.3_Lara_191219_B5042_HH_Exp4_6_S5_F2_R2.25906.25906.3	84	212	128	Lara_191219_B5042_HH_Exp4_6_S5_F2_R2_matched		2626.4	876.475	3	-3.2	3.2	1	1.68	0.54	1.08	0.09	0.03	0.05	0.01	0.04	0.01	110	-0.00531	2.8	0	6.44	0.58
1	GPKAEEILER-KGIKPK-a3-b1	TEV,scRpl11A_endogenous_Isoform	Flag-scRrs1	xlink	inter-protein xl	Lara_191219_B5042_HH_Exp4_6_S5_F2_R2.14107.14107.4_Lara_191219_B5042_HH_Exp4_6_S5_F2_R2.14040.14040.4	79, 75	143	64	Lara_191219_B5042_HH_Exp4_6_S5_F2_R2_matched		1948.14	488.042	4	0.1	0.1	1	8.06	3.46	6.92	0.31	0.3	0.3	0.25	0.05	0.05	611	-0.00229	22.8	0.42	34.75	0.016
2	GPKAEEILER-KGIKPK-a3-b4	TEV,scRpl11A_endogenous_Isoform	Flag-scRrs1	xlink	inter-protein xl	Lara_191219_B5042_HH_Exp4_6_S5_F2_R2.14107.14107.4_Lara_191219_B5042_HH_Exp4_6_S5_F2_R2.14040.14040.4	79, 75	146	67	Lara_191219_B5042_HH_Exp4_6_S5_F2_R2_matched		1948.14	488.042	4	0.1	0.1	1	8	3.33	6.66	0.33	0.27	0.28	0.25	0.03	0.04	578	-0.00229	22.1	0.44	33.34	0.026
3	AEEEPGLKIR-KGIKPK-a8-b1	decoy_reverse_TEV	Flag-scRrs1	xlink	decoy inter-protein xl	Lara_191219_B5042_HH_Exp4_6_S5_F2_R2.14107.14107.4_Lara_191219_B5042_HH_Exp4_6_S5_F2_R2.14040.14040.4	101	143	42	Lara_191219_B5042_HH_Exp4_6_S5_F2_R2_matched		1948.14	488.042	4	0.1	0.1	1	3.8	1.34	2.67	0.13	0.22	0.05	0.02	0.03	0.01	111	-0.00248	3.5	0.91	14.57	0.132
1	KNEKQQR-NMKNAL-a4-b3	Flag-scRrs1	Flag-scRrs1	xlink	intra-protein xl	Lara_191219_B5043_HH_Exp4_6_S5_F3_R1.09629.09629.3_Lara_191219_B5043_HH_Exp4_6_S5_F3_R1.09606.09606.3	215	222	7	Lara_191219_B5043_HH_Exp4_6_S5_F3_R1_matched		1756.92	586.649	3	-0.6	0.6	2	9.85	2.79	5.57	0.61	0.27	0.52	0.04	0.48	0.1	374	-2.09151	35.1	0	34.74	0
2	KNEKQQR-NMKNAL-a1-b3	Flag-scRrs1	Flag-scRrs1	xlink	intra-protein xl	Lara_191219_B5043_HH_Exp4_6_S5_F3_R1.09629.09629.3_Lara_191219_B5043_HH_Exp4_6_S5_F3_R1.09606.09606.3	212	222	10	Lara_191219_B5043_HH_Exp4_6_S5_F3_R1_matched		1756.92	586.649	3	-0.6	0.6	2	7.52	2.5	4.99	0.47	0.16	0.51	0.03	0.48	0.1	366	-2.09151	31.5	0	27.19	0
1	IVESLSALQAAEQQPQLKPAGKSK-VLEQLSGQTPVQSKAR-a22-b14	scSyo1	TEV,scRpl11A_endogenous_Isoform	xlink	inter-protein xl	Lara_191219_B5041_HH_Exp4_6_S5_F1_R2.16076.16076.4_Lara_191219_B5041_HH_Exp4_6_S5_F1_R2.16023.16023.4	153	53, 49	100	Lara_191219_B5041_HH_Exp4_6_S5_F1_R2_matched		4398.42	1100.61	4	2.6	2.6	1	8	2.74	5.48	0.31	0.17	0.46	0.13	0.33	0.09	730	-0.00275	9.8	0.17	34.63	0.016
2	IVESLSALQAAEQQPQLKPAGKSK-VLEQLSGQTPVQSKAR-a18-b14	scSyo1	TEV,scRpl11A_endogenous_Isoform	xlink	inter-protein xl	Lara_191219_B5041_HH_Exp4_6_S5_F1_R2.16076.16076.4_Lara_191219_B5041_HH_Exp4_6_S5_F1_R2.16023.16023.4	149	53, 49	96	Lara_191219_B5041_HH_Exp4_6_S5_F1_R2_matched		4398.42	1100.61	4	2.6	2.6	1	7.46	2.63	5.26	0.28	0.11	0.44	0.12	0.33	0.09	708	-0.00275	9.7	0.19	31.74	0.022
3	AEGLPIERVVHAITVKNER-AEGLPIERVVHAITVKNER-a16-b16	decoy_reverse_scRpl11A_endogenous_Isoform	decoy_reverse_scRpl11A_endogenous_Isoform	xlink	decoy intra-protein xl	Lara_191219_B5041_HH_Exp4_6_S5_F1_R2.16076.16076.4_Lara_191219_B5041_HH_Exp4_6_S5_F1_R2.16023.16023.4	111	111	0	Lara_191219_B5041_HH_Exp4_6_S5_F1_R2_matched		4398.42	1100.61	4	-6	6	1	1.88	0.46	0.92	0.09	-0.02	0.08	0.04	0.04	0.01	124	-2.4199	0.8	0.47	5.98	0.228
1	EAKLVENVK-EKPLPK-a3-b2	scRpf2	Flag-scRrs1	xlink	inter-protein xl	Lara_191219_B5042_HH_Exp4_6_S5_F2_R2.15499.15499.4_Lara_191219_B5042_HH_Exp4_6_S5_F2_R2.15386.15386.4	22	125	103	Lara_191219_B5042_HH_Exp4_6_S5_F2_R2_matched		1877.09	470.28	4	-0.3	0.3	3	7.6	2.76	5.52	0.17	0.59	0.32	0.28	0.04	0.05	330	-0.00511	16	0	34.57	0.015
1	KAGSNDNNK-AKYNTPK-a1-b2	scSyo1	scRpl5	xlink	inter-protein xl	Lara_191219_B5043_HH_Exp4_6_S5_F3_R2.04813.04813.3_Lara_191219_B5043_HH_Exp4_6_S5_F3_R2.04721.04721.3	20	43	23	Lara_191219_B5043_HH_Exp4_6_S5_F3_R2_matched		1904.96	635.994	3	0.1	0.1	2	10.4	2.83	5.65	0.23	0.31	0.25	0.18	0.07	0.04	346	-0.00378	32.5	0	34.47	0.015
1	KLQPLLQNLSSVVPNDR-K1-155	scSyo1	-	monolink	monolink	Lara_191219_B5042_HH_Exp4_6_S5_F2_R1.28061.28061.3_Lara_191219_B5042_HH_Exp4_6_S5_F2_R1.28048.28048.3	36	n/a	-	Lara_191219_B5042_HH_Exp4_6_S5_F2_R1_matched		2075.17	692.733	3	-0.7	0.7	7	8.25	2.08	2.08	0.31	0.25	0.48	0.48	0	0.14	564	0	10.6	0	34.42	0
1	KAGSNDNNK-LDFKIGR-a1-b4	scSyo1	scRpf2	xlink	inter-protein xl	Lara_191219_B5043_HH_Exp4_6_S5_F3_R1.15493.15493.4_Lara_191219_B5043_HH_Exp4_6_S5_F3_R1.15384.15384.4	20	233	213	Lara_191219_B5043_HH_Exp4_6_S5_F3_R1_matched		1932	484.008	4	-2.1	2.1	1	8.88	3.89	7.77	0.34	0.33	0.22	0.07	0.16	0.04	466	-0.00616	29.2	0.49	34.42	0.015
2	AMTKWEK-QQKNEKK-a4-b3	Flag-scRrs1	decoy_reverse_Flag-scRrs1	xlink	decoy intra-protein xl	Lara_191219_B5043_HH_Exp4_6_S5_F3_R1.15493.15493.4_Lara_191219_B5043_HH_Exp4_6_S5_F3_R1.15384.15384.4	135	11	124	Lara_191219_B5043_HH_Exp4_6_S5_F3_R1_matched		1932	484.008	4	-5.9	5.9	1	3.97	1.24	2.48	0.09	0.25	0.09	0.07	0.02	0.02	186	-0.0034	4.6	0	17	0.067
3	AMTKWEK-QQKNEKK-a4-b6	Flag-scRrs1	decoy_reverse_Flag-scRrs1	xlink	decoy intra-protein xl	Lara_191219_B5043_HH_Exp4_6_S5_F3_R1.15493.15493.4_Lara_191219_B5043_HH_Exp4_6_S5_F3_R1.15384.15384.4	135	14	121	Lara_191219_B5043_HH_Exp4_6_S5_F3_R1_matched		1932	484.008	4	-5.9	5.9	1	2.68	0.84	1.67	0.09	0.11	0.07	0.07	0	0.01	147	-0.0034	2.6	0	10.76	0.151
1	ASKVLEQLSGQTPVQSK-QKYDADVLDK-a3-b2	TEV,scRpl11A_endogenous_Isoform	TEV,scRpl11A_endogenous_Isoform	xlink	intra/inter xl	Lara_191219_B5042_HH_Exp4_6_S5_F2_R1.23373.23373.4_Lara_191219_B5042_HH_Exp4_6_S5_F2_R1.23323.23323.4	39, 35	170, 166	131	Lara_191219_B5042_HH_Exp4_6_S5_F2_R1_matched		3130.64	783.668	4	0.3	0.3	2	6.89	2.87	5.75	0.25	0.27	0.34	0.31	0.03	0.05	760	-2.46817	6.1	0.16	34.28	0
2	RTLQKLGLDETYK-KSYAEEAQKFTK-a5-b9	scRpl5	decoy_reverse_scRpl5	xlink	decoy intra-protein xl	Lara_191219_B5042_HH_Exp4_6_S5_F2_R1.23373.23373.4_Lara_191219_B5042_HH_Exp4_6_S5_F2_R1.23323.23323.4	112	36	76	Lara_191219_B5042_HH_Exp4_6_S5_F2_R1_matched		3130.64	783.668	4	-4.6	4.6	1	1.44	0.34	0.69	0.04	0.07	0.03	0.02	0.01	0.01	67	-0.00267	0.9	0.89	5.61	0.222
3	RTLQKLGLDETYK-FTKEQYAAESKK-a5-b3	scRpl5	scRpl5	xlink	intra-protein xl	Lara_191219_B5042_HH_Exp4_6_S5_F2_R1.23373.23373.4_Lara_191219_B5042_HH_Exp4_6_S5_F2_R1.23323.23323.4	112	262	150	Lara_191219_B5042_HH_Exp4_6_S5_F2_R1_matched		3130.64	783.668	4	-4.6	4.6	1	1.39	0.33	0.66	0.03	0.04	0.03	0.02	0.01	0.01	64	-2.19382	0.9	0.83	4.99	0.275
1	EGKTDYYQR-NKNPELK-a3-b2	scRpl5	scSyo1	xlink	inter-protein xl	Lara_191219_B5043_HH_Exp4_6_S5_F3_R1.11997.11997.4_Lara_191219_B5043_HH_Exp4_6_S5_F3_R1.11861.11861.4	27	590	563	Lara_191219_B5043_HH_Exp4_6_S5_F3_R1_matched		2138.06	535.523	4	-1.3	1.3	1	7.87	3.34	6.68	0.21	0.38	0.31	0.18	0.13	0.06	524	-0.00378	16.8	0.49	34.27	0.015
2	YYQDTKEGR-NKNPELK-a6-b2	decoy_reverse_scRpl5	scSyo1	xlink	decoy inter-protein xl	Lara_191219_B5043_HH_Exp4_6_S5_F3_R1.11997.11997.4_Lara_191219_B5043_HH_Exp4_6_S5_F3_R1.11861.11861.4	271	590	319	Lara_191219_B5043_HH_Exp4_6_S5_F3_R1_matched		2138.06	535.523	4	-1.3	1.3	1	4.75	1.75	3.51	0.12	0.13	0.14	0	0.13	0.03	226	-0.00362	5.4	0.61	16.83	0.066
3	DAKSSAYSSR-KNEKQQR-a3-b4	scRpl5	Flag-scRrs1	xlink	inter-protein xl	Lara_191219_B5043_HH_Exp4_6_S5_F3_R1.11997.11997.4_Lara_191219_B5043_HH_Exp4_6_S5_F3_R1.11861.11861.4	8	215	207	Lara_191219_B5043_HH_Exp4_6_S5_F3_R1_matched		2138.06	535.523	4	-4.6	4.6	1	2.53	0.55	1.1	0.06	0.2	0.03	0.01	0.01	0	44	-0.00314	1.8	0	10.35	0.376
1	GPKAEEILER-EGKTDYYQR-a3-b3	TEV,scRpl11A_endogenous_Isoform	scRpl5	xlink	inter-protein xl	Lara_191219_B5042_HH_Exp4_6_S5_F2_R2.18746.18746.4_Lara_191219_B5042_HH_Exp4_6_S5_F2_R2.18621.18621.4	79, 75	27	52	Lara_191219_B5042_HH_Exp4_6_S5_F2_R2_matched		2437.21	610.31	4	-1.2	1.2	2	6.96	3.33	6.66	0.1	0.4	0.22	0.1	0.12	0.04	620	-0.00203	20.9	0.64	34.19	0.014
2	EKAEGLPIER-EGKTDYYQR-a2-b3	decoy_reverse_scRpl11A_endogenous_Isoform	scRpl5	xlink	decoy inter-protein xl	Lara_191219_B5042_HH_Exp4_6_S5_F2_R2.18746.18746.4_Lara_191219_B5042_HH_Exp4_6_S5_F2_R2.18621.18621.4	95	27	68	Lara_191219_B5042_HH_Exp4_6_S5_F2_R2_matched		2437.21	610.31	4	-1.2	1.2	2	4.65	2.14	4.27	0.03	0.21	0.15	0.03	0.12	0.03	429	-0.00215	12.7	0.98	21.88	0.047
3	AEEEPGLKIR-EGKTDYYQR-a8-b3	decoy_reverse_TEV	scRpl5	xlink	decoy inter-protein xl	Lara_191219_B5042_HH_Exp4_6_S5_F2_R2.18746.18746.4_Lara_191219_B5042_HH_Exp4_6_S5_F2_R2.18621.18621.4	101	27	74	Lara_191219_B5042_HH_Exp4_6_S5_F2_R2_matched		2437.21	610.31	4	-1.2	1.2	2	4.37	2.16	4.32	0.08	0.18	0.17	0.04	0.12	0.03	473	-0.00221	11.9	0.89	21.49	0.047
1	AGSNDNNKDTNVVNKK-K8-K15	scSyo1	-	intralink	intralink	Lara_191219_B5043_HH_Exp4_6_S5_F3_R2.11705.11705.3_Lara_191219_B5043_HH_Exp4_6_S5_F3_R2.11562.11562.3	28	n/a	-	Lara_191219_B5043_HH_Exp4_6_S5_F3_R2_matched		1854.91	619.31	3	0	0	2	11.48	2.29	2.29	0.41	0.25	0.21	0.21	0	0.07	243	0	22.8	0.44	34.18	0
2	AGSNDNNKDTNVVNKK-K8-K16	scSyo1	-	intralink	intralink	Lara_191219_B5043_HH_Exp4_6_S5_F3_R2.11705.11705.3_Lara_191219_B5043_HH_Exp4_6_S5_F3_R2.11562.11562.3	28	n/a	-	Lara_191219_B5043_HH_Exp4_6_S5_F3_R2_matched		1854.91	619.31	3	0	0	4	11.31	2.16	2.16	0.32	0.25	0.16	0.16	0	0.05	184	0	38.3	0.46	32.35	0
3	AGSNDNNKDTNVVNKK-K15-K16	scSyo1	-	intralink	intralink	Lara_191219_B5043_HH_Exp4_6_S5_F3_R2.11705.11705.3_Lara_191219_B5043_HH_Exp4_6_S5_F3_R2.11562.11562.3	35	n/a	-	Lara_191219_B5043_HH_Exp4_6_S5_F3_R2_matched		1854.91	619.31	3	0	0	3	7.78	1.87	1.87	0.23	0.15	0.16	0.16	0	0.05	185	0	16.7	0.65	23.09	0
1	EAKLVENVK-AKYNTPK-a3-b2	scRpf2	scRpl5	xlink	inter-protein xl	Lara_191219_B5043_HH_Exp4_6_S5_F3_R2.13472.13472.4_Lara_191219_B5043_HH_Exp4_6_S5_F3_R2.13378.13378.4	22	43	21	Lara_191219_B5043_HH_Exp4_6_S5_F3_R2_matched		1987.1	497.782	4	-0.3	0.3	2	8.39	2.85	5.69	0.2	0.44	0.26	0.22	0.04	0.04	404	-0.00454	17.6	0.29	34.16	0.014
2	KARPNAKK-MAFQKDAK-a7-b5	decoy_reverse_scRpf2	scRpl5	xlink	decoy inter-protein xl	Lara_191219_B5043_HH_Exp4_6_S5_F3_R2.13472.13472.4_Lara_191219_B5043_HH_Exp4_6_S5_F3_R2.13378.13378.4	338	5	333	Lara_191219_B5043_HH_Exp4_6_S5_F3_R2_matched		1987.1	497.782	4	-2.7	2.7	1	2.55	0.5	1	0.16	0.14	0.04	0.04	0	0.01	66	-0.00472	1.6	0.93	9.78	0.421
3	ATMKPALKPK-DYNAKR-a4-b5	decoy_reverse_Flag-scRrs1	scSyo1	xlink	decoy inter-protein xl	Lara_191219_B5043_HH_Exp4_6_S5_F3_R2.13472.13472.4_Lara_191219_B5043_HH_Exp4_6_S5_F3_R2.13378.13378.4	95	334	239	Lara_191219_B5043_HH_Exp4_6_S5_F3_R2_matched		1987.1	497.782	4	3	3	1	2.61	0.47	0.93	0.08	0.15	0.02	0.01	0.01	0	26	-0.0041	1.9	0.83	9.12	0.398
1	EAKLVENVK-VKEYQLR-a3-b2	scRpf2	TEV,scRpl11A_endogenous_Isoform	xlink	inter-protein xl	Lara_191219_B5042_HH_Exp4_6_S5_F2_R2.17169.17169.4_Lara_191219_B5042_HH_Exp4_6_S5_F2_R2.17082.17082.4	22	91, 87	69	Lara_191219_B5042_HH_Exp4_6_S5_F2_R2_matched		2101.18	526.302	4	-0.5	0.5	1	8.43	3.04	6.07	0.22	0.43	0.34	0.27	0.07	0.06	379	-0.00331	19.2	0.33	34	0.014
2	KTKMQLKPEK-NKMVDK-a7-b2	decoy_reverse_scRpf2	decoy_reverse_scSyo1	xlink	decoy inter-protein xl	Lara_191219_B5042_HH_Exp4_6_S5_F2_R2.17169.17169.4_Lara_191219_B5042_HH_Exp4_6_S5_F2_R2.17082.17082.4	91	33	58	Lara_191219_B5042_HH_Exp4_6_S5_F2_R2_matched		2101.18	526.302	4	6.3	6.3	1	2.75	0.61	1.22	0.08	0.14	0.11	0.1	0.01	0.02	124	-0.0064	2.6	0.94	11.09	0.293
3	WGYKGANKK-TVKPKNAR-a4-b3	Flag-scRrs1	scRpf2	xlink	inter-protein xl	Lara_191219_B5042_HH_Exp4_6_S5_F2_R2.17169.17169.4_Lara_191219_B5042_HH_Exp4_6_S5_F2_R2.17082.17082.4	170	6	164	Lara_191219_B5042_HH_Exp4_6_S5_F2_R2_matched		2101.18	526.302	4	-1.2	1.2	1	3.44	0.8	1.6	0.17	0.09	0.06	0.01	0.05	0.01	64	-0.00511	3	0.94	10.37	0.376
1	VKEYQLR-VITKIK-a2-b4	TEV,scRpl11A_endogenous_Isoform	scSyo1	xlink	inter-protein xl	Lara_191219_B5043_HH_Exp4_6_S5_F3_R1.16476.16476.4_Lara_191219_B5043_HH_Exp4_6_S5_F3_R1.16351.16351.4	91, 87	327	236	Lara_191219_B5043_HH_Exp4_6_S5_F3_R1_matched		1773.07	444.276	4	-1.5	1.5	1	8.76	2.6	5.19	0.26	0.42	0.61	0.19	0.41	0.11	304	-0.00275	19.5	0	33.77	0.028
1	TVKPKNAR-EKLENPK-a3-b2	scRpf2	decoy_reverse_scSyo1	xlink	decoy inter-protein xl	Lara_191219_B5043_HH_Exp4_6_S5_F3_R1.07731.07731.4_Lara_191219_B5043_HH_Exp4_6_S5_F3_R1.07656.07656.4	6	26	20	Lara_191219_B5043_HH_Exp4_6_S5_F3_R1_matched		1907.09	477.781	4	5	5	2	8.85	3.28	6.56	0.6	0.16	0.3	0.23	0.07	0.05	597	-0.00616	17.3	0.75	33.75	0.028
2	TVKPKNAR-EKLENPK-a5-b2	scRpf2	decoy_reverse_scSyo1	xlink	decoy inter-protein xl	Lara_191219_B5043_HH_Exp4_6_S5_F3_R1.07731.07731.4_Lara_191219_B5043_HH_Exp4_6_S5_F3_R1.07656.07656.4	8	26	18	Lara_191219_B5043_HH_Exp4_6_S5_F3_R1_matched		1907.09	477.781	4	5	5	2	7.42	2.78	5.56	0.49	0.05	0.26	0.19	0.07	0.05	526	-0.00616	10.7	0.94	26.98	0.022
3	LSKEERAAR-EKPLPK-a3-b2	scRpl5	Flag-scRrs1	xlink	inter-protein xl	Lara_191219_B5043_HH_Exp4_6_S5_F3_R1.07731.07731.4_Lara_191219_B5043_HH_Exp4_6_S5_F3_R1.07656.07656.4	279	125	154	Lara_191219_B5043_HH_Exp4_6_S5_F3_R1_matched		1907.09	477.781	4	5	5	1	6.73	2.13	4.26	0.31	0.2	0.19	0.11	0.07	0.03	377	-0.00314	10	0.68	25.43	0.042
1	ITYDQCNKMIHSVCHSINNIDPVQLVNDINNPVEIGPATSK-K8-155	scSyo1	-	monolink	monolink	Lara_191219_B5041_HH_Exp4_6_S5_F1_R1.19961.19961.4_Lara_191219_B5041_HH_Exp4_6_S5_F1_R1.19967.19967.4	285	n/a	-	Lara_191219_B5041_HH_Exp4_6_S5_F1_R1_matched		4802.35	1201.6	4	0.2	0.2	1	9	2.19	2.19	0.3	0.13	0.44	0.44	0	0.05	645	0	2.2	0.06	33.69	0
2	ITYDQCNKMIHSVCHSINNIDPVQLVNDINNPVEIGPATSK-K41-155	scSyo1	-	monolink	monolink	Lara_191219_B5041_HH_Exp4_6_S5_F1_R1.19961.19961.4_Lara_191219_B5041_HH_Exp4_6_S5_F1_R1.19967.19967.4	318	n/a	-	Lara_191219_B5041_HH_Exp4_6_S5_F1_R1_matched		4802.35	1201.6	4	0.2	0.2	1	0.38	0.04	0.04	-0.02	0.05	0.01	0.01	0	0	17	0	0.1	0.98	2.19	0.375
3	CILVDGHANNVPMSQPHPVEDIVNSITINSINKQTYIDNCK-K41-155	decoy_reverse_scSyo1	-	monolink	decoy monolink	Lara_191219_B5041_HH_Exp4_6_S5_F1_R1.19961.19961.4_Lara_191219_B5041_HH_Exp4_6_S5_F1_R1.19967.19967.4	344	n/a	-	Lara_191219_B5041_HH_Exp4_6_S5_F1_R1_matched		4802.35	1201.6	4	0.2	0.2	1	0.69	0.1	0.1	-0.02	0.02	0.02	0.02	0	0	24	0	0.1	0	2.14	0.375
1	AGKMIYDEASGEWVPK-GIKPKER-a3-b3	Flag-scRrs1	Flag-scRrs1	xlink	intra-protein xl	Lara_191219_B5042_HH_Exp4_6_S5_F2_R1.18806.18806.4_Lara_191219_B5042_HH_Exp4_6_S5_F2_R1.18744.18744.4	153	146	7	Lara_191219_B5042_HH_Exp4_6_S5_F2_R1_matched		2744.43	687.115	4	2.6	2.6	2	7.53	3.05	6.09	0.29	0.3	0.36	0.32	0.03	0.05	612	-2.09151	9.2	0.23	33.69	0
2	AGKMIYDEASGEWVPK-GIKPKER-a3-b5	Flag-scRrs1	Flag-scRrs1	xlink	intra-protein xl	Lara_191219_B5042_HH_Exp4_6_S5_F2_R1.18806.18806.4_Lara_191219_B5042_HH_Exp4_6_S5_F2_R1.18744.18744.4	153	148	5	Lara_191219_B5042_HH_Exp4_6_S5_F2_R1_matched		2744.43	687.115	4	2.6	2.6	2	7.04	2.8	5.59	0.29	0.3	0.36	0.33	0.03	0.05	612	-2.09151	8.7	0.24	32.73	0
3	KFTKEQYAAESK-DRYLEQKVK-a4-b7	scRpl5	decoy_reverse_scRpl11A_endogenous_Isoform	xlink	decoy inter-protein xl	Lara_191219_B5042_HH_Exp4_6_S5_F2_R1.18806.18806.4_Lara_191219_B5042_HH_Exp4_6_S5_F2_R1.18744.18744.4	262	88	174	Lara_191219_B5042_HH_Exp4_6_S5_F2_R1_matched		2744.43	687.115	4	-3.9	3.9	1	1.82	0.52	1.04	0.01	0.13	0.04	0.01	0.03	0.01	73	-0.00215	1.3	0.94	7.78	0.531
1	VFGALKGASDGGLYVPHSENR-YNTPKYR-a6-b5	scRpl5	scRpl5	xlink	intra-protein xl	Lara_191219_B5042_HH_Exp4_6_S5_F2_R1.21971.21971.3_Lara_191219_B5042_HH_Exp4_6_S5_F2_R1.21902.21902.3	164	48	116	Lara_191219_B5042_HH_Exp4_6_S5_F2_R1_matched		3251.63	1084.88	3	-1.8	1.8	2	8.22	1.73	3.46	0.64	0.4	0.54	0.48	0.05	0.08	356	-2.19382	16.2	0.22	33.68	0
2	YSEPDNLASGGVGHKFVGALR-YNTPKYR-a15-b5	decoy_reverse_scRpl5	scRpl5	xlink	decoy intra-protein xl	Lara_191219_B5042_HH_Exp4_6_S5_F2_R1.21971.21971.3_Lara_191219_B5042_HH_Exp4_6_S5_F2_R1.21902.21902.3	134	48	86	Lara_191219_B5042_HH_Exp4_6_S5_F2_R1_matched		3251.63	1084.88	3	-1.8	1.8	2	3.19	0.8	1.61	0.35	-0.03	0.07	0.03	0.04	0.02	48	-0.00267	3.4	0.89	7.53	0.157
3	MIYDEASGEWVPKWGYK-SYKLKVYR-a13-b5	Flag-scRrs1	decoy_reverse_scRpf2	xlink	decoy inter-protein xl	Lara_191219_B5042_HH_Exp4_6_S5_F2_R1.21971.21971.3_Lara_191219_B5042_HH_Exp4_6_S5_F2_R1.21902.21902.3	166	140	26	Lara_191219_B5042_HH_Exp4_6_S5_F2_R1_matched		3251.63	1084.88	3	-1.9	1.9	1	2.39	0.58	1.16	0.22	0.03	0.06	0.02	0.04	0.02	41	-0.00531	1.5	0	6.72	0.567
1	VLEQLSGQTPVQSKAR-ADPAFKPTEKK-a14-b10	TEV,scRpl11A_endogenous_Isoform	scRpl5	xlink	inter-protein xl	Lara_191219_B5041_HH_Exp4_6_S5_F1_R2.10710.10710.4_Lara_191219_B5041_HH_Exp4_6_S5_F1_R2.10638.10638.4	53, 49	258	205	Lara_191219_B5041_HH_Exp4_6_S5_F1_R2_matched		3108.68	778.179	4	0.6	0.6	1	6.58	3.26	6.52	0.35	0.17	0.46	0.39	0.07	0.08	842	-0.00203	9	0	33.67	0.027
2	VLEQLSGQTPVQSKAR-ADPAFKPTEKK-a14-b6	TEV,scRpl11A_endogenous_Isoform	scRpl5	xlink	inter-protein xl	Lara_191219_B5041_HH_Exp4_6_S5_F1_R2.10710.10710.4_Lara_191219_B5041_HH_Exp4_6_S5_F1_R2.10638.10638.4	53, 49	254	201	Lara_191219_B5041_HH_Exp4_6_S5_F1_R2_matched		3108.68	778.179	4	0.6	0.6	1	5.93	2.87	5.75	0.33	0.13	0.46	0.42	0.04	0.07	846	-0.00203	8.6	0	31.5	0.022
1	GPKAEEILER-LVTQHKAK-a3-b6	TEV,scRpl11A_endogenous_Isoform	scRpl5	xlink	inter-protein xl	Lara_191219_B5042_HH_Exp4_6_S5_F2_R1.13260.13260.4_Lara_191219_B5042_HH_Exp4_6_S5_F2_R1.13174.13174.4	79, 75	41	38	Lara_191219_B5042_HH_Exp4_6_S5_F2_R1_matched		2202.24	551.567	4	-0.5	0.5	2	8.83	3.05	6.1	0.33	0.22	0.41	0.2	0.21	0.08	535	-0.00203	15.7	0.62	33.6	0.027
2	EKAEGLPIER-LVTQHKAK-a2-b6	decoy_reverse_scRpl11A_endogenous_Isoform	scRpl5	xlink	decoy inter-protein xl	Lara_191219_B5042_HH_Exp4_6_S5_F2_R1.13260.13260.4_Lara_191219_B5042_HH_Exp4_6_S5_F2_R1.13174.13174.4	95	41	54	Lara_191219_B5042_HH_Exp4_6_S5_F2_R1_matched		2202.24	551.567	4	-0.5	0.5	2	5.8	1.63	3.26	0.21	0.12	0.24	0.03	0.21	0.05	313	-0.00215	6.7	0.74	20.67	0.051
3	AEEEPGLKIR-LVTQHKAK-a8-b6	decoy_reverse_TEV	scRpl5	xlink	decoy inter-protein xl	Lara_191219_B5042_HH_Exp4_6_S5_F2_R1.13260.13260.4_Lara_191219_B5042_HH_Exp4_6_S5_F2_R1.13174.13174.4	101	41	60	Lara_191219_B5042_HH_Exp4_6_S5_F2_R1_matched		2202.24	551.567	4	-0.5	0.5	1	4.52	1.42	2.85	0.22	-0.01	0.23	0.01	0.21	0.05	294	-0.00221	4.4	0	15.24	0.113
1	AGSNDNNKDTNVVNK-IKDYNAK-a8-b2	scSyo1	scSyo1	xlink	intra-protein xl	Lara_191219_B5042_HH_Exp4_6_S5_F2_R1.09127.09127.4_Lara_191219_B5042_HH_Exp4_6_S5_F2_R1.09017.09017.4	28	329	301	Lara_191219_B5042_HH_Exp4_6_S5_F2_R1_matched		2577.27	645.325	4	0.2	0.2	2	7.71	3.48	6.96	0.29	0.2	0.28	0.22	0.06	0.05	717	-1.93048	24.1	0.41	33.59	0
2	NDVNVTKDAGSNNNK-IKDYNAK-a7-b2	decoy_reverse_scSyo1	scSyo1	xlink	decoy intra-protein xl	Lara_191219_B5042_HH_Exp4_6_S5_F2_R1.09127.09127.4_Lara_191219_B5042_HH_Exp4_6_S5_F2_R1.09017.09017.4	593	329	264	Lara_191219_B5042_HH_Exp4_6_S5_F2_R1_matched		2577.27	645.325	4	0.2	0.2	2	3.49	1.37	2.73	0.16	0.09	0.09	0.04	0.05	0.02	241	-0.00513	5.7	0.84	13.73	0.075
3	RYYQDTKEGR-SYKSDQGGKR-a7-b9	decoy_reverse_scRpl5	scRpf2	xlink	decoy inter-protein xl	Lara_191219_B5042_HH_Exp4_6_S5_F2_R1.09127.09127.4_Lara_191219_B5042_HH_Exp4_6_S5_F2_R1.09017.09017.4	271	216	55	Lara_191219_B5042_HH_Exp4_6_S5_F2_R1_matched		2577.27	645.325	4	4	4	2	2.51	0.96	1.92	0.13	0.09	0.09	0.04	0.04	0.02	226	-0.00435	1.8	0.9	11.51	0.263
1	GPKAEEILER-EAKLVENVK-a3-b3	TEV,scRpl11A_endogenous_Isoform	scRpf2	xlink	inter-protein xl	Lara_191219_B5042_HH_Exp4_6_S5_F2_R2.20576.20576.4_Lara_191219_B5042_HH_Exp4_6_S5_F2_R2.20457.20457.4	79, 75	22	57	Lara_191219_B5042_HH_Exp4_6_S5_F2_R2_matched		2307.27	577.825	4	0.5	0.5	3	7.52	2.96	5.91	0.11	0.44	0.27	0.07	0.21	0.05	463	-0.00331	17.3	0.75	33.49	0.026
2	EKAEGLPIER-EAKLVENVK-a2-b3	decoy_reverse_scRpl11A_endogenous_Isoform	scRpf2	xlink	decoy inter-protein xl	Lara_191219_B5042_HH_Exp4_6_S5_F2_R2.20576.20576.4_Lara_191219_B5042_HH_Exp4_6_S5_F2_R2.20457.20457.4	95	22	73	Lara_191219_B5042_HH_Exp4_6_S5_F2_R2_matched		2307.27	577.825	4	0.5	0.5	1	5.74	2.28	4.56	0.1	0.27	0.24	0.03	0.21	0.04	401	-0.0035	9.3	0.37	25.03	0.034
3	KPDMKRFNR-KYADNKIK-a1-b1	scRpf2	decoy_reverse_scSyo1	xlink	decoy inter-protein xl	Lara_191219_B5042_HH_Exp4_6_S5_F2_R2.20576.20576.4_Lara_191219_B5042_HH_Exp4_6_S5_F2_R2.20457.20457.4	54	287	233	Lara_191219_B5042_HH_Exp4_6_S5_F2_R2_matched		2307.27	577.825	4	7.6	7.6	2	1.77	0.52	1.03	0.07	0.14	0.08	0.07	0.01	0.01	133	-0.00616	1	0.88	9.3	0.425
1	DAKSSAYSSR-VKEYQLR-a3-b2	scRpl5	TEV,scRpl11A_endogenous_Isoform	xlink	inter-protein xl	Lara_191219_B5043_HH_Exp4_6_S5_F3_R1.13518.13518.3_Lara_191219_B5043_HH_Exp4_6_S5_F3_R1.13378.13378.3	8	91, 87	83	Lara_191219_B5043_HH_Exp4_6_S5_F3_R1_matched		2143.09	715.372	3	0.5	0.5	1	7.93	2.72	5.44	0.34	0.32	0.48	0.42	0.06	0.08	507	-0.00203	23.4	0	33.42	0.026
1	DAKSSAYSSR-QTKLSK-a3-b3	scRpl5	scRpl5	xlink	intra-protein xl	Lara_191219_B5043_HH_Exp4_6_S5_F3_R2.09207.09207.3_Lara_191219_B5043_HH_Exp4_6_S5_F3_R2.09096.09096.3	8	276	268	Lara_191219_B5043_HH_Exp4_6_S5_F3_R2_matched		1911.99	638.338	3	-0.2	0.2	1	7.29	2.81	5.62	0.32	0.39	0.26	0.2	0.06	0.04	510	-2.19382	21.9	0	33.19	0
1	TLQKLGLDETYK-VITKIK-a4-b4	scRpl5	scSyo1	xlink	inter-protein xl	Lara_191219_B5042_HH_Exp4_6_S5_F2_R2.22972.22972.4_Lara_191219_B5042_HH_Exp4_6_S5_F2_R2.22868.22868.4	112	327	215	Lara_191219_B5042_HH_Exp4_6_S5_F2_R2_matched		2246.31	562.586	4	-0.5	0.5	2	8.54	2.53	5.06	0.28	0.28	0.39	0.22	0.17	0.08	487	-0.00378	17.4	0.34	33.18	0.026
2	LEVNVKEARK-LVTQHKAK-a6-b6	decoy_reverse_scRpf2	scRpl5	xlink	decoy inter-protein xl	Lara_191219_B5042_HH_Exp4_6_S5_F2_R2.22972.22972.4_Lara_191219_B5042_HH_Exp4_6_S5_F2_R2.22868.22868.4	323	41	282	Lara_191219_B5042_HH_Exp4_6_S5_F2_R2_matched		2246.31	562.586	4	0.7	0.7	1	2.8	0.98	1.95	0.13	0.05	0.18	0.02	0.16	0.04	220	-0.00472	2.8	0.59	11.38	0.276
3	LGTTVLFKK-STLKIKEER-a8-b6	decoy_reverse_scRpf2	decoy_reverse_Flag-scRrs1	xlink	decoy inter-protein xl	Lara_191219_B5042_HH_Exp4_6_S5_F2_R2.22972.22972.4_Lara_191219_B5042_HH_Exp4_6_S5_F2_R2.22868.22868.4	215	155	60	Lara_191219_B5042_HH_Exp4_6_S5_F2_R2_matched		2246.31	562.586	4	-5.5	5.5	1	2.47	0.43	0.86	0.06	0.06	0.02	0.01	0.01	0	25	-0.00511	1.5	0.87	6.76	0.567
1	REGKTDYYQR-EAKLVENVK-a4-b3	scRpl5	scRpf2	xlink	inter-protein xl	Lara_191219_B5043_HH_Exp4_6_S5_F3_R1.13454.13454.3_Lara_191219_B5043_HH_Exp4_6_S5_F3_R1.13343.13343.3	27	22	5	Lara_191219_B5043_HH_Exp4_6_S5_F3_R1_matched		2481.28	828.103	3	-0.8	0.8	1	9.13	3.19	6.39	0.32	0.17	0.31	0.16	0.15	0.06	550	-0.00454	29.6	0.95	33.15	0.026
2	REAKLVENVK-EGKTDYYQR-a4-b3	scRpf2	scRpl5	xlink	inter-protein xl	Lara_191219_B5043_HH_Exp4_6_S5_F3_R1.13454.13454.3_Lara_191219_B5043_HH_Exp4_6_S5_F3_R1.13343.13343.3	22	27	5	Lara_191219_B5043_HH_Exp4_6_S5_F3_R1_matched		2481.28	828.103	3	-0.8	0.8	1	8.66	3.01	6.02	0.3	0.16	0.3	0.15	0.16	0.06	533	-0.00454	24.3	0.75	31.5	0.022
3	YYQDTKEGRR-EAKLVENVK-a6-b3	decoy_reverse_scRpl5	scRpf2	xlink	decoy inter-protein xl	Lara_191219_B5043_HH_Exp4_6_S5_F3_R1.13454.13454.3_Lara_191219_B5043_HH_Exp4_6_S5_F3_R1.13343.13343.3	271	22	249	Lara_191219_B5043_HH_Exp4_6_S5_F3_R1_matched		2481.28	828.103	3	-0.8	0.8	1	7.12	2.44	4.87	0.35	0.08	0.21	0.06	0.15	0.04	371	-0.00435	24.3	0.96	23.73	0.038
1	VKGTDNELIDPR-EKPLPK-a2-b2	Flag-scRrs1	Flag-scRrs1	xlink	intra-protein xl	Lara_191219_B5042_HH_Exp4_6_S5_F2_R1.16968.16968.4_Lara_191219_B5042_HH_Exp4_6_S5_F2_R1.16861.16861.4	189	125	64	Lara_191219_B5042_HH_Exp4_6_S5_F2_R1_matched		2204.2	552.058	4	-1.2	1.2	2	6.53	2.7	5.4	0.31	0.23	0.42	0.41	0.01	0.06	767	-2.09151	9	0.44	33.15	0
2	EISKSKAPGK-FNMNITKR-a4-b7	decoy_reverse_scSyo1	decoy_reverse_scRpf2	xlink	decoy inter-protein xl	Lara_191219_B5042_HH_Exp4_6_S5_F2_R1.16968.16968.4_Lara_191219_B5042_HH_Exp4_6_S5_F2_R1.16861.16861.4	466	248	218	Lara_191219_B5042_HH_Exp4_6_S5_F2_R1_matched		2204.2	552.058	4	1.8	1.8	2	2.86	1.26	2.53	0.12	0.17	0.14	0.14	0	0.02	262	-0.0064	1.4	0.96	14.53	0.132
3	EISKSKAPGK-QQFKMVDK-a4-b4	decoy_reverse_scSyo1	scSyo1	xlink	decoy intra-protein xl	Lara_191219_B5042_HH_Exp4_6_S5_F2_R1.16968.16968.4_Lara_191219_B5042_HH_Exp4_6_S5_F2_R1.16861.16861.4	466	584	118	Lara_191219_B5042_HH_Exp4_6_S5_F2_R1_matched		2204.2	552.058	4	6.8	6.8	1	3.61	1.46	2.92	0.15	0.06	0.15	0.14	0.01	0.03	273	-0.00513	2.2	0.92	14	0.076
1	FTKEQYAAESK-QTKLSK-a3-b3	scRpl5	scRpl5	xlink	intra-protein xl	Lara_191219_B5042_HH_Exp4_6_S5_F2_R1.12203.12203.3_Lara_191219_B5042_HH_Exp4_6_S5_F2_R1.12082.12082.3	262	276	14	Lara_191219_B5042_HH_Exp4_6_S5_F2_R1_matched		2142.12	715.048	3	-0.1	0.1	1	9.67	3.26	6.52	0.36	0.23	0.21	0.16	0.05	0.04	430	-2.19382	29.9	0.64	33.14	0
2	SYAEEAQKFTK-QTKLSK-a8-b3	decoy_reverse_scRpl5	scRpl5	xlink	decoy intra-protein xl	Lara_191219_B5042_HH_Exp4_6_S5_F2_R1.12203.12203.3_Lara_191219_B5042_HH_Exp4_6_S5_F2_R1.12082.12082.3	36	276	240	Lara_191219_B5042_HH_Exp4_6_S5_F2_R1_matched		2142.12	715.048	3	-0.1	0.1	1	6.68	2.18	4.35	0.3	0.12	0.12	0.07	0.05	0.02	242	-0.00267	11.9	0	21.18	0.025
1	CKGTVGNSHK-NEKQQR-a2-b3	TEV,scRpl11A_endogenous_Isoform	Flag-scRrs1	xlink	inter-protein xl	Lara_191219_B5043_HH_Exp4_6_S5_F3_R2.02957.02957.3_Lara_191219_B5043_HH_Exp4_6_S5_F3_R2.02934.02934.3	149, 145	215	66	Lara_191219_B5043_HH_Exp4_6_S5_F3_R2_matched		2026	676.342	3	0.5	0.5	1	8.68	3.52	7.04	0.4	0.26	0.28	0.21	0.07	0.05	482	-0.00229	26.6	0.38	33.02	0.026
2	NGGSHTVKCR-KPDMKR-a8-b1	decoy_reverse_scRpl11A_endogenous_Isoform	scRpf2	xlink	decoy inter-protein xl	Lara_191219_B5043_HH_Exp4_6_S5_F3_R2.02957.02957.3_Lara_191219_B5043_HH_Exp4_6_S5_F3_R2.02934.02934.3	30	54	24	Lara_191219_B5043_HH_Exp4_6_S5_F3_R2_matched		2026	676.342	3	-8.7	8.7	1	3.47	1.15	2.31	0.1	0.15	0.07	0.04	0.03	0.01	114	-0.0035	5.7	0.99	12.49	0.241
3	THSGNGVKCR-KPDMKR-a8-b1	decoy_reverse_TEV	scRpf2	xlink	decoy inter-protein xl	Lara_191219_B5043_HH_Exp4_6_S5_F3_R2.02957.02957.3_Lara_191219_B5043_HH_Exp4_6_S5_F3_R2.02934.02934.3	30	54	24	Lara_191219_B5043_HH_Exp4_6_S5_F3_R2_matched		2026	676.342	3	-8.7	8.7	2	3.43	1.14	2.28	0.1	0.14	0.07	0.04	0.03	0.01	120	-0.00359	5.7	0.78	12.39	0.251
1	KLQPLLQNLSSVVPNDR-VITKIK-a1-b4	scSyo1	scSyo1	xlink	intra-protein xl	Lara_191219_B5042_HH_Exp4_6_S5_F2_R1.27284.27284.4_Lara_191219_B5042_HH_Exp4_6_S5_F2_R1.27249.27249.4	36	327	291	Lara_191219_B5042_HH_Exp4_6_S5_F2_R1_matched		2758.63	690.666	4	0	0	1	7.22	1.93	3.86	0.4	0.32	0.52	0.52	0	0.06	563	-1.93048	18.8	0.13	32.99	0
2	LGTTVLFKKDLLFSK-KARPNAKK-a8-b7	decoy_reverse_scRpf2	decoy_reverse_scRpf2	xlink	decoy intra-protein xl	Lara_191219_B5042_HH_Exp4_6_S5_F2_R1.27284.27284.4_Lara_191219_B5042_HH_Exp4_6_S5_F2_R1.27249.27249.4	215	338	123	Lara_191219_B5042_HH_Exp4_6_S5_F2_R1_matched		2758.63	690.666	4	-5.5	5.5	1	1.57	0.09	0.17	0.01	0.05	0	0	0	0	2	-1.73933	0.6	0	4.24	0.289
3	LGTTVLFKKDLLFSK-KARPNAKK-a8-b1	decoy_reverse_scRpf2	decoy_reverse_scRpf2	xlink	decoy intra-protein xl	Lara_191219_B5042_HH_Exp4_6_S5_F2_R1.27284.27284.4_Lara_191219_B5042_HH_Exp4_6_S5_F2_R1.27249.27249.4	215	332	117	Lara_191219_B5042_HH_Exp4_6_S5_F2_R1_matched		2758.63	690.666	4	-5.5	5.5	1	1.31	0.09	0.18	0.05	0.06	0	0	0	0	3	-1.73933	0.6	0	4.02	0.299
1	ADPAFKPTEKK-K6-K10	scRpl5	-	intralink	intralink	Lara_191219_B5043_HH_Exp4_6_S5_F3_R2.17244.17244.3_Lara_191219_B5043_HH_Exp4_6_S5_F3_R2.17059.17059.3	254	n/a	-	Lara_191219_B5043_HH_Exp4_6_S5_F3_R2_matched		1368.73	457.25	3	-1.4	1.4	4	10.13	1.62	1.62	0.24	0.24	0.53	0.53	0	0.24	222	0	8.2	0	32.89	0
2	ADPAFKPTEKK-K6-K11	scRpl5	-	intralink	intralink	Lara_191219_B5043_HH_Exp4_6_S5_F3_R2.17244.17244.3_Lara_191219_B5043_HH_Exp4_6_S5_F3_R2.17059.17059.3	254	n/a	-	Lara_191219_B5043_HH_Exp4_6_S5_F3_R2_matched		1368.73	457.25	3	-1.4	1.4	4	9.66	1.74	1.74	0.21	0.24	0.53	0.53	0	0.24	221	0	13.9	0	31.87	0
3	ADPAFKPTEKK-K10-K11	scRpl5	-	intralink	intralink	Lara_191219_B5043_HH_Exp4_6_S5_F3_R2.17244.17244.3_Lara_191219_B5043_HH_Exp4_6_S5_F3_R2.17059.17059.3	258	n/a	-	Lara_191219_B5043_HH_Exp4_6_S5_F3_R2_matched		1368.73	457.25	3	-1.4	1.4	5	5.52	0.98	0.98	0.19	0.11	0.53	0.53	0	0.24	221	0	12.5	0	20.85	0
1	AKYNTPK-NMKNAL-a2-b3	scRpl5	Flag-scRrs1	xlink	inter-protein xl	Lara_191219_B5043_HH_Exp4_6_S5_F3_R2.16449.16449.3_Lara_191219_B5043_HH_Exp4_6_S5_F3_R2.16342.16342.3	43	222	179	Lara_191219_B5043_HH_Exp4_6_S5_F3_R2_matched		1647.86	550.296	3	-1	1	2	9.01	3.19	6.37	0.45	0.2	0.38	0.06	0.32	0.07	485	-0.00314	33.6	0	32.84	0.025
1	IHMGKQDLGK-LDFKIGR-a5-b4	scRpf2	scRpf2	xlink	intra-protein xl	Lara_191219_B5043_HH_Exp4_6_S5_F3_R1.21365.21365.4_Lara_191219_B5043_HH_Exp4_6_S5_F3_R1.21302.21302.4	279	233	46	Lara_191219_B5043_HH_Exp4_6_S5_F3_R1_matched		2111.16	528.797	4	-0.1	0.1	1	9.54	2.56	5.12	0.38	0.35	0.47	0.09	0.39	0.1	244	-1.77211	30	0.42	32.79	0
2	LEVNVKEAR-KNDVNVTK-a6-b1	decoy_reverse_scRpf2	decoy_reverse_scSyo1	xlink	decoy inter-protein xl	Lara_191219_B5043_HH_Exp4_6_S5_F3_R1.21365.21365.4_Lara_191219_B5043_HH_Exp4_6_S5_F3_R1.21302.21302.4	323	586	263	Lara_191219_B5043_HH_Exp4_6_S5_F3_R1_matched		2111.16	528.797	4	-1.3	1.3	1	3.67	0.62	1.24	0.33	0.2	0.11	0.11	0.01	0.02	59	-0.0064	4.5	0.77	13.71	0.156
3	FNMNITKRK-KYRQTK-a7-b1	decoy_reverse_scRpf2	scRpl5	xlink	decoy inter-protein xl	Lara_191219_B5043_HH_Exp4_6_S5_F3_R1.21365.21365.4_Lara_191219_B5043_HH_Exp4_6_S5_F3_R1.21302.21302.4	248	271	23	Lara_191219_B5043_HH_Exp4_6_S5_F3_R1_matched		2111.16	528.797	4	-5.4	5.4	1	2.95	0.45	0.9	0.1	0.17	0.07	0	0.06	0.02	35	-0.00472	4.7	0.86	10.53	0.36
1	REAKLVENVK-KPKQLEMK-a4-b3	scRpf2	scRpf2	xlink	intra-protein xl	Lara_191219_B5043_HH_Exp4_6_S5_F3_R1.12256.12256.4_Lara_191219_B5043_HH_Exp4_6_S5_F3_R1.12182.12182.4	22	253	231	Lara_191219_B5043_HH_Exp4_6_S5_F3_R1_matched		2323.33	581.84	4	-0.8	0.8	3	8.27	3.11	6.23	0.24	0.28	0.38	0.1	0.28	0.07	498	-1.77211	16.8	0.38	32.74	0
2	REAKLVENVK-KPKQLEMK-a4-b1	scRpf2	scRpf2	xlink	intra-protein xl	Lara_191219_B5043_HH_Exp4_6_S5_F3_R1.12256.12256.4_Lara_191219_B5043_HH_Exp4_6_S5_F3_R1.12182.12182.4	22	251	229	Lara_191219_B5043_HH_Exp4_6_S5_F3_R1_matched		2323.33	581.84	4	-0.8	0.8	3	5.66	2.13	4.27	0.16	0.26	0.3	0.1	0.2	0.06	390	-1.77211	11.7	0.51	24.81	0.009
3	MVDKNKNPELK-QLLLKEK-a6-b5	scSyo1	scSyo1	xlink	intra-protein xl	Lara_191219_B5043_HH_Exp4_6_S5_F3_R1.12256.12256.4_Lara_191219_B5043_HH_Exp4_6_S5_F3_R1.12182.12182.4	590	74	516	Lara_191219_B5043_HH_Exp4_6_S5_F3_R1_matched		2323.33	581.84	4	4	4	1	3.99	1.56	3.12	0.17	0.02	0.14	0.05	0.1	0.03	186	-1.93048	5.7	0.97	12.54	0.079
1	ASKVLEQLSGQTPVQSK-NEKQQR-a3-b3	TEV,scRpl11A_endogenous_Isoform	Flag-scRrs1	xlink	inter-protein xl	Lara_191219_B5042_HH_Exp4_6_S5_F2_R2.15925.15925.3_Lara_191219_B5042_HH_Exp4_6_S5_F2_R2.15986.15986.3	39, 35	215	176	Lara_191219_B5042_HH_Exp4_6_S5_F2_R2_matched		2738.45	913.826	3	-0.9	0.9	1	6.55	2.55	5.11	0.24	0.17	0.31	0.29	0.02	0.04	830	-0.00229	7	0	32.6	0.025
1	VFGALKGASDGGLYVPHSENR-AMTKWEK-a6-b4	scRpl5	Flag-scRrs1	xlink	inter-protein xl	Lara_191219_B5042_HH_Exp4_6_S5_F2_R2.25106.25106.4_Lara_191219_B5042_HH_Exp4_6_S5_F2_R2.25053.25053.4	164	135	29	Lara_191219_B5042_HH_Exp4_6_S5_F2_R2_matched		3203.6	801.908	4	-2.4	2.4	1	7.47	2.16	4.33	0.23	0.34	0.33	0.29	0.04	0.05	519	-0.00314	15.2	0	32.51	0.025
1	REAKLVENVK-NEKQQR-a4-b3	scRpf2	Flag-scRrs1	xlink	inter-protein xl	Lara_191219_B5043_HH_Exp4_6_S5_F3_R2.07977.07977.4_Lara_191219_B5043_HH_Exp4_6_S5_F3_R2.07871.07871.4	22	215	193	Lara_191219_B5043_HH_Exp4_6_S5_F3_R2_matched		2124.16	532.049	4	-1	1	1	8.27	3.13	6.26	0.19	0.37	0.29	0.04	0.25	0.07	383	-0.00511	18.4	0.92	32.41	0.024
2	LEVNVKEARK-NEKQQR-a6-b3	decoy_reverse_scRpf2	Flag-scRrs1	xlink	decoy inter-protein xl	Lara_191219_B5043_HH_Exp4_6_S5_F3_R2.07977.07977.4_Lara_191219_B5043_HH_Exp4_6_S5_F3_R2.07871.07871.4	323	215	108	Lara_191219_B5043_HH_Exp4_6_S5_F3_R2_matched		2124.16	532.049	4	-1	1	1	7.84	3.21	6.42	0.22	0.33	0.26	0.08	0.18	0.06	341	-0.00531	15.4	0.84	29.85	0.037
3	EAKLVENVK-NEKQQRR-a3-b3	scRpf2	Flag-scRrs1	xlink	inter-protein xl	Lara_191219_B5043_HH_Exp4_6_S5_F3_R2.07977.07977.4_Lara_191219_B5043_HH_Exp4_6_S5_F3_R2.07871.07871.4	22	215	193	Lara_191219_B5043_HH_Exp4_6_S5_F3_R2_matched		2124.16	532.049	4	-1	1	1	6.3	1.88	3.75	0.23	0.3	0.22	0.04	0.18	0.04	281	-0.00511	9.6	0.9	25	0.034
1	VLEQLSGQTPVQSKAR-GTVGNSHKTTK-a14-b8	TEV,scRpl11A_endogenous_Isoform	TEV,scRpl11A_endogenous_Isoform	xlink	intra/inter xl	Lara_191219_B5042_HH_Exp4_6_S5_F2_R1.12050.12050.4_Lara_191219_B5042_HH_Exp4_6_S5_F2_R1.11954.11954.4	53, 49	157, 153	104	Lara_191219_B5042_HH_Exp4_6_S5_F2_R1_matched		3006.61	752.66	4	-0.6	0.6	1	7.34	2.67	5.34	0.32	0.24	0.52	0.49	0.03	0.08	603	-2.46817	13.5	0.92	32.36	0
2	VLEQLSGQTPVQSKAR-TDYYQRKR-a14-b7	TEV,scRpl11A_endogenous_Isoform	scRpl5	xlink	inter-protein xl	Lara_191219_B5042_HH_Exp4_6_S5_F2_R1.12050.12050.4_Lara_191219_B5042_HH_Exp4_6_S5_F2_R1.11954.11954.4	53, 49	34	19	Lara_191219_B5042_HH_Exp4_6_S5_F2_R1_matched		3006.61	752.66	4	6.4	6.4	1	6.71	2.87	5.73	0.41	0.2	0.49	0.42	0.07	0.08	575	-0.00203	13.9	0.94	29.87	0.037
3	VLEQLSGQTPVQSKAR-TTKNGGSHTVK-a14-b3	TEV,scRpl11A_endogenous_Isoform	decoy_reverse_scRpl11A_endogenous_Isoform	xlink	decoy intra/inter xl	Lara_191219_B5042_HH_Exp4_6_S5_F2_R1.12050.12050.4_Lara_191219_B5042_HH_Exp4_6_S5_F2_R1.11954.11954.4	53, 49	22	31	Lara_191219_B5042_HH_Exp4_6_S5_F2_R1_matched		3006.61	752.66	4	-0.6	0.6	1	6.07	2.47	4.95	0.37	0.18	0.49	0.49	0.01	0.08	575	-0.00157	13.1	0.98	28.08	0
1	IHMGKQDLGK-VKEYQLR-a5-b2	scRpf2	TEV,scRpl11A_endogenous_Isoform	xlink	inter-protein xl	Lara_191219_B5043_HH_Exp4_6_S5_F3_R2.16510.16510.4_Lara_191219_B5043_HH_Exp4_6_S5_F3_R2.16423.16423.4	279	91, 87	188	Lara_191219_B5043_HH_Exp4_6_S5_F3_R2_matched		2198.19	550.555	4	0.1	0.1	1	9.31	3.11	6.22	0.33	0.22	0.33	0.12	0.21	0.07	426	-0.00331	19.8	0.28	32.34	0.024
2	GDLQKIGMHR-EQYLKVK-a5-b5	decoy_reverse_scRpf2	decoy_reverse_TEV	xlink	decoy inter-protein xl	Lara_191219_B5043_HH_Exp4_6_S5_F3_R2.16510.16510.4_Lara_191219_B5043_HH_Exp4_6_S5_F3_R2.16423.16423.4	66	88	22	Lara_191219_B5043_HH_Exp4_6_S5_F3_R2_matched		2198.19	550.555	4	0.1	0.1	1	2.63	0.34	0.68	0.06	0.15	0.02	0.02	0	0	22	-0.00373	2	1	9.02	0.402
3	GDLQKIGMHR-YLEQKVK-a5-b5	decoy_reverse_scRpf2	decoy_reverse_scRpl11A_endogenous_Isoform	xlink	decoy inter-protein xl	Lara_191219_B5043_HH_Exp4_6_S5_F3_R2.16510.16510.4_Lara_191219_B5043_HH_Exp4_6_S5_F3_R2.16423.16423.4	66	88	22	Lara_191219_B5043_HH_Exp4_6_S5_F3_R2_matched		2198.19	550.555	4	0.1	0.1	1	2.63	0.34	0.68	0.06	0.15	0.02	0.02	0	0	22	-0.00363	2	0.68	9.02	0.402
1	EQYAAESKK-LSKEER-a8-b3	scRpl5	scRpl5	xlink	intra-protein xl	Lara_191219_B5043_HH_Exp4_6_S5_F3_R1.08253.08253.3_Lara_191219_B5043_HH_Exp4_6_S5_F3_R1.08129.08129.3	270	279	9	Lara_191219_B5043_HH_Exp4_6_S5_F3_R1_matched		1950.99	651.338	3	-0.3	0.3	2	7.57	2.67	5.34	0.54	0.18	0.67	0.55	0.12	0.11	600	-2.19382	26.9	0.59	32.33	0
2	KSYAEEAQK-LSKEER-a1-b3	decoy_reverse_scRpl5	scRpl5	xlink	decoy intra-protein xl	Lara_191219_B5043_HH_Exp4_6_S5_F3_R1.08253.08253.3_Lara_191219_B5043_HH_Exp4_6_S5_F3_R1.08129.08129.3	28	279	251	Lara_191219_B5043_HH_Exp4_6_S5_F3_R1_matched		1950.99	651.338	3	-0.3	0.3	2	6.14	1.07	2.13	0.24	0.16	0.16	0.08	0.08	0.03	142	-0.00267	14.6	0	19.03	0.031
1	TTKEDTVSWFK-TTKNGGSHTVK-a3-b3	TEV,scRpl11A_endogenous_Isoform	decoy_reverse_scRpl11A_endogenous_Isoform	xlink	decoy intra/inter xl	Lara_191219_B5043_HH_Exp4_6_S5_F3_R1.16801.16801.4_Lara_191219_B5043_HH_Exp4_6_S5_F3_R1.16728.16728.4	160, 156	22	138	Lara_191219_B5043_HH_Exp4_6_S5_F3_R1_matched		2607.32	652.837	4	0	0	1	6.36	3.37	6.73	0.19	0.24	0.29	0.22	0.07	0.05	752	-0.00157	15.9	0.99	32.32	0
2	TTKEDTVSWFK-TDYYQRKR-a3-b7	TEV,scRpl11A_endogenous_Isoform	scRpl5	xlink	inter-protein xl	Lara_191219_B5043_HH_Exp4_6_S5_F3_R1.16801.16801.4_Lara_191219_B5043_HH_Exp4_6_S5_F3_R1.16728.16728.4	160, 156	34	126	Lara_191219_B5043_HH_Exp4_6_S5_F3_R1_matched		2607.32	652.837	4	8.1	8.1	1	6.07	3.1	6.21	0.25	0.21	0.3	0.29	0.02	0.05	784	-0.00203	16.9	0.38	31.86	0.022
3	TTKNGGSHTVK-WVTSEFDKTTK-a3-b8	decoy_reverse_scRpl11A_endogenous_Isoform	decoy_reverse_scRpl11A_endogenous_Isoform	xlink	decoy intra-protein xl	Lara_191219_B5043_HH_Exp4_6_S5_F3_R1.16801.16801.4_Lara_191219_B5043_HH_Exp4_6_S5_F3_R1.16728.16728.4	22	19	3	Lara_191219_B5043_HH_Exp4_6_S5_F3_R1_matched		2607.32	652.837	4	0	0	1	2.52	0.87	1.74	0.09	0.09	0.1	0.09	0.01	0.02	261	-2.4199	1.7	0.98	11.98	0.092
1	DAKSSAYSSR-DLKIEK-a3-b3	scRpl5	TEV,scRpl11A_endogenous_Isoform	xlink	inter-protein xl	Lara_191219_B5043_HH_Exp4_6_S5_F3_R1.13209.13209.3_Lara_191219_B5043_HH_Exp4_6_S5_F3_R1.13072.13072.3	8	17, 13	9	Lara_191219_B5043_HH_Exp4_6_S5_F3_R1_matched		1953.01	652.01	3	1.3	1.3	2	7.4	3.09	6.19	0.28	0.28	0.4	0.37	0.02	0.06	564	-0.00203	17	0	32.24	0.024
1	EKPLPK-NMKNAL-a2-b3	Flag-scRrs1	Flag-scRrs1	xlink	intra-protein xl	Lara_191219_B5043_HH_Exp4_6_S5_F3_R2.19064.19064.3_Lara_191219_B5043_HH_Exp4_6_S5_F3_R2.18910.18910.3	125	222	97	Lara_191219_B5043_HH_Exp4_6_S5_F3_R2_matched		1537.85	513.625	3	-1.1	1.1	2	8.11	3.63	7.25	0.57	0.25	0.23	0.04	0.19	0.04	494	-2.09151	30.6	0	32.2	0
1	IHTPSPDMVTEAHKKPK-EAKLVENVK-a14-b3	scRpf2	scRpf2	xlink	intra-protein xl	Lara_191219_B5042_HH_Exp4_6_S5_F2_R2.14605.14605.5_Lara_191219_B5042_HH_Exp4_6_S5_F2_R2.14571.14571.5	250	22	228	Lara_191219_B5042_HH_Exp4_6_S5_F2_R2_matched		3081.66	617.339	5	0.9	0.9	1	7.71	2.64	5.28	0.13	0.27	0.26	0.04	0.21	0.06	564	-1.77211	9.4	0.34	32.17	0
2	IHTPSPDMVTEAHKKPK-EAKLVENVK-a15-b3	scRpf2	scRpf2	xlink	intra-protein xl	Lara_191219_B5042_HH_Exp4_6_S5_F2_R2.14605.14605.5_Lara_191219_B5042_HH_Exp4_6_S5_F2_R2.14571.14571.5	251	22	229	Lara_191219_B5042_HH_Exp4_6_S5_F2_R2_matched		3081.66	617.339	5	0.9	0.9	1	7.61	2.62	5.24	0.13	0.26	0.26	0.04	0.21	0.06	564	-1.77211	9.4	0.34	31.76	0
3	CKGTVGNSHKTTK-LVTQHKAKYNTPK-a10-b8	TEV,scRpl11A_endogenous_Isoform	scRpl5	xlink	inter-protein xl	Lara_191219_B5042_HH_Exp4_6_S5_F2_R2.14605.14605.5_Lara_191219_B5042_HH_Exp4_6_S5_F2_R2.14571.14571.5	157, 153	43	114	Lara_191219_B5042_HH_Exp4_6_S5_F2_R2_matched		3081.66	617.339	5	5.4	5.4	1	2.51	0.88	1.77	0.14	0.11	0.08	0.04	0.03	0.01	168	-0.00203	1.3	0.83	10.92	0.305
1	RTLQKLGLDETYK-SYKSDQGGK-a5-b3	scRpl5	scRpf2	xlink	inter-protein xl	Lara_191219_B5042_HH_Exp4_6_S5_F2_R2.16258.16258.4_Lara_191219_B5042_HH_Exp4_6_S5_F2_R2.16176.16176.4	112	210	98	Lara_191219_B5042_HH_Exp4_6_S5_F2_R2_matched		2670.39	668.604	4	-0.4	0.4	3	7.71	2.62	5.23	0.17	0.25	0.47	0.09	0.38	0.1	553	-0.00454	13.4	0.63	32.16	0.023
2	TLQKLGLDETYK-SYKSDQGGKR-a4-b3	scRpl5	scRpf2	xlink	inter-protein xl	Lara_191219_B5042_HH_Exp4_6_S5_F2_R2.16258.16258.4_Lara_191219_B5042_HH_Exp4_6_S5_F2_R2.16176.16176.4	112	210	98	Lara_191219_B5042_HH_Exp4_6_S5_F2_R2_matched		2670.39	668.604	4	-0.4	0.4	7	4.39	1.37	2.74	0.18	0.19	0.29	0.08	0.21	0.06	345	-0.00454	6.5	0.66	20.16	0.061
3	TLQKLGLDETYK-SYKSDQGGKR-a4-b9	scRpl5	scRpf2	xlink	inter-protein xl	Lara_191219_B5042_HH_Exp4_6_S5_F2_R2.16258.16258.4_Lara_191219_B5042_HH_Exp4_6_S5_F2_R2.16176.16176.4	112	216	104	Lara_191219_B5042_HH_Exp4_6_S5_F2_R2_matched		2670.39	668.604	4	-0.4	0.4	2	4.33	1.36	2.72	0.15	0.15	0.29	0.08	0.21	0.05	335	-0.00454	6	0.71	18.8	0.049
1	TLQKLGLDETYK-TVKPKNAR-a4-b5	scRpl5	scRpf2	xlink	inter-protein xl	Lara_191219_B5042_HH_Exp4_6_S5_F2_R2.15966.15966.5_Lara_191219_B5042_HH_Exp4_6_S5_F2_R2.15859.15859.5	112	8	104	Lara_191219_B5042_HH_Exp4_6_S5_F2_R2_matched		2458.38	492.683	5	-0.9	0.9	2	7.03	3.22	6.43	0.17	0.3	0.27	0.25	0.02	0.04	610	-0.00454	11.7	0.24	32.16	0.023
2	TLQKLGLDETYK-TVKPKNAR-a4-b3	scRpl5	scRpf2	xlink	inter-protein xl	Lara_191219_B5042_HH_Exp4_6_S5_F2_R2.15966.15966.5_Lara_191219_B5042_HH_Exp4_6_S5_F2_R2.15859.15859.5	112	6	106	Lara_191219_B5042_HH_Exp4_6_S5_F2_R2_matched		2458.38	492.683	5	-0.9	0.9	2	6.45	2.99	5.97	0.18	0.29	0.27	0.25	0.01	0.04	600	-0.00454	11.3	0.25	30.68	0.041
3	MVDKNKNPELK-LGTTVLFKK-a6-b8	scSyo1	decoy_reverse_scRpf2	xlink	decoy inter-protein xl	Lara_191219_B5042_HH_Exp4_6_S5_F2_R2.15966.15966.5_Lara_191219_B5042_HH_Exp4_6_S5_F2_R2.15859.15859.5	590	215	375	Lara_191219_B5042_HH_Exp4_6_S5_F2_R2_matched		2458.38	492.683	5	-3.9	3.9	1	1.6	0.43	0.85	0.03	0.15	0.03	0.01	0.02	0.01	72	-0.0064	0.8	0.94	7.73	0.531
1	NDCSLMVLMTSSKK-LDFKIGR-a13-b4	scRpf2	scRpf2	xlink	intra-protein xl	Lara_191219_B5042_HH_Exp4_6_S5_F2_R2.28070.28070.4_Lara_191219_B5042_HH_Exp4_6_S5_F2_R2.28071.28071.4	94	233	139	Lara_191219_B5042_HH_Exp4_6_S5_F2_R2_matched		2598.32	650.588	4	-0.3	0.3	1	7.44	3.15	6.3	0.52	0.18	0.35	0.26	0.09	0.06	639	-1.77211	17.9	0	32.09	0
1	EAKLVENVK-EGKTDYYQR-a3-b3	scRpf2	scRpl5	xlink	inter-protein xl	Lara_191219_B5043_HH_Exp4_6_S5_F3_R1.15750.15750.4_Lara_191219_B5043_HH_Exp4_6_S5_F3_R1.15638.15638.4	22	27	5	Lara_191219_B5043_HH_Exp4_6_S5_F3_R1_matched		2325.18	582.304	4	-0.1	0.1	1	7.09	2.75	5.51	0.09	0.46	0.3	0.23	0.07	0.06	401	-0.00454	16	0.81	32.04	0.023
2	EAKLVENVK-YYQDTKEGR-a3-b6	scRpf2	decoy_reverse_scRpl5	xlink	decoy inter-protein xl	Lara_191219_B5043_HH_Exp4_6_S5_F3_R1.15750.15750.4_Lara_191219_B5043_HH_Exp4_6_S5_F3_R1.15638.15638.4	22	271	249	Lara_191219_B5043_HH_Exp4_6_S5_F3_R1_matched		2325.18	582.304	4	-0.1	0.1	1	5.84	1.99	3.98	0.07	0.37	0.24	0.23	0.01	0.04	317	-0.00435	10.8	0	25.92	0.029
1	EKPLPK-KGIKPK-a2-b1	Flag-scRrs1	Flag-scRrs1	xlink	intra-protein xl	Lara_191219_B5043_HH_Exp4_6_S5_F3_R2.08951.08951.4_Lara_191219_B5043_HH_Exp4_6_S5_F3_R2.08864.08864.4	125	143	18	Lara_191219_B5043_HH_Exp4_6_S5_F3_R2_matched		1517.95	380.496	4	-1.3	1.3	2	8.61	2.24	4.48	0.19	0.51	0.24	0.2	0.04	0.04	173	-2.09151	16.7	0	31.99	0
2	EKPLPK-KGIKPK-a2-b4	Flag-scRrs1	Flag-scRrs1	xlink	intra-protein xl	Lara_191219_B5043_HH_Exp4_6_S5_F3_R2.08951.08951.4_Lara_191219_B5043_HH_Exp4_6_S5_F3_R2.08864.08864.4	125	146	21	Lara_191219_B5043_HH_Exp4_6_S5_F3_R2_matched		1517.95	380.496	4	-1.3	1.3	2	8.77	2.35	4.71	0.17	0.46	0.23	0.2	0.03	0.04	170	-2.09151	16.7	0	31.14	0
1	GPKAEEILER-TVKPKNAR-a3-b5	TEV,scRpl11A_endogenous_Isoform	scRpf2	xlink	inter-protein xl	Lara_191219_B5042_HH_Exp4_6_S5_F2_R2.12845.12845.5_Lara_191219_B5042_HH_Exp4_6_S5_F2_R2.12728.12728.5	79, 75	8	71	Lara_191219_B5042_HH_Exp4_6_S5_F2_R2_matched		2191.23	439.254	5	-1.2	1.2	2	6.96	2.05	4.1	0.17	0.44	0.59	0.57	0.02	0.1	405	-0.00331	9.4	0.65	31.97	0.022
2	GPKAEEILER-TVKPKNAR-a3-b3	TEV,scRpl11A_endogenous_Isoform	scRpf2	xlink	inter-protein xl	Lara_191219_B5042_HH_Exp4_6_S5_F2_R2.12845.12845.5_Lara_191219_B5042_HH_Exp4_6_S5_F2_R2.12728.12728.5	79, 75	6	73	Lara_191219_B5042_HH_Exp4_6_S5_F2_R2_matched		2191.23	439.254	5	-1.2	1.2	2	6.88	2.04	4.09	0.17	0.4	0.59	0.57	0.02	0.1	405	-0.00331	9.4	0.67	31.04	0.043
3	EKAEGLPIER-TVKPKNAR-a2-b5	decoy_reverse_scRpl11A_endogenous_Isoform	scRpf2	xlink	decoy inter-protein xl	Lara_191219_B5042_HH_Exp4_6_S5_F2_R2.12845.12845.5_Lara_191219_B5042_HH_Exp4_6_S5_F2_R2.12728.12728.5	95	8	87	Lara_191219_B5042_HH_Exp4_6_S5_F2_R2_matched		2191.23	439.254	5	-1.2	1.2	2	5.5	1.27	2.53	0.1	0.26	0.28	0.26	0.02	0.05	194	-0.0035	6.7	0.72	20.77	0.046
1	VAAKIAALAGQQ-EGKTDYYQR-a4-b3	scRpl5	scRpl5	xlink	intra-protein xl	Lara_191219_B5042_HH_Exp4_6_S5_F2_R2.22936.22936.3_Lara_191219_B5042_HH_Exp4_6_S5_F2_R2.22821.22821.3	289	27	262	Lara_191219_B5042_HH_Exp4_6_S5_F2_R2_matched		2436.26	813.096	3	0	0	2	7.87	2.86	5.73	0.42	0.23	0.31	0.25	0.06	0.05	548	-2.19382	18.4	0	31.95	0
1	IVESLSALQAAEQQPQLKPAGK-DAKSSAYSSR-a18-b3	scSyo1	scRpl5	xlink	inter-protein xl	Lara_191219_B5041_HH_Exp4_6_S5_F1_R1.15941.15941.4_Lara_191219_B5041_HH_Exp4_6_S5_F1_R1.15849.15849.4	149	8	141	Lara_191219_B5041_HH_Exp4_6_S5_F1_R1_matched		3513.83	879.464	4	-1.6	1.6	1	5.46	2.06	4.13	0.25	0.09	0.39	0.38	0.02	0.05	996	-0.00378	3.1	0.16	31.95	0.022
2	VSNSVGLEGIDLKIEK-MAFQKDAKSSAYSSR-a13-b5	decoy_reverse_TEV	scRpl5	xlink	decoy inter-protein xl	Lara_191219_B5041_HH_Exp4_6_S5_F1_R1.15941.15941.4_Lara_191219_B5041_HH_Exp4_6_S5_F1_R1.15849.15849.4	159	5	154	Lara_191219_B5041_HH_Exp4_6_S5_F1_R1_matched		3513.83	879.464	4	6.7	6.7	1	1.32	0.36	0.72	0.06	-0.01	0.05	0.04	0.02	0.01	136	-0.00221	0.7	0.59	5.01	0.627
3	VSNSVGLEGIDLKIEK-MAFQKDAKSSAYSSR-a13-b8	decoy_reverse_TEV	scRpl5	xlink	decoy inter-protein xl	Lara_191219_B5041_HH_Exp4_6_S5_F1_R1.15941.15941.4_Lara_191219_B5041_HH_Exp4_6_S5_F1_R1.15849.15849.4	159	8	151	Lara_191219_B5041_HH_Exp4_6_S5_F1_R1_matched		3513.83	879.464	4	6.7	6.7	1	1.32	0.36	0.72	0.06	-0.02	0.05	0.04	0.02	0.01	136	-0.00221	0.7	0.61	4.83	0.63
1	VFGALKGASDGGLYVPHSENR-KPDMKR-a6-b5	scRpl5	scRpf2	xlink	inter-protein xl	Lara_191219_B5042_HH_Exp4_6_S5_F2_R2.19268.19268.5_Lara_191219_B5042_HH_Exp4_6_S5_F2_R2.19143.19143.5	164	58	106	Lara_191219_B5042_HH_Exp4_6_S5_F2_R2_matched		3084.58	617.924	5	0	0	1	5.9	2.44	4.87	0.14	0.25	0.23	0.19	0.04	0.04	785	-0.00454	4.8	0.36	31.9	0.022
2	VFGALKGASDGGLYVPHSENR-KPDMKR-a6-b1	scRpl5	scRpf2	xlink	inter-protein xl	Lara_191219_B5042_HH_Exp4_6_S5_F2_R2.19268.19268.5_Lara_191219_B5042_HH_Exp4_6_S5_F2_R2.19143.19143.5	164	54	110	Lara_191219_B5042_HH_Exp4_6_S5_F2_R2_matched		3084.58	617.924	5	0	0	1	5.32	2.37	4.74	0.11	0.26	0.2	0.19	0.02	0.03	690	-0.00454	4.8	0.39	29.1	0.036
3	TATTGRFLVIQGLDKER-SSSYSAKDAK-a15-b7	decoy_reverse_scRpl5	decoy_reverse_scRpl5	xlink	decoy intra-protein xl	Lara_191219_B5042_HH_Exp4_6_S5_F2_R2.19268.19268.5_Lara_191219_B5042_HH_Exp4_6_S5_F2_R2.19143.19143.5	155	290	135	Lara_191219_B5042_HH_Exp4_6_S5_F2_R2_matched		3084.58	617.924	5	-8.9	8.9	1	2.34	1.45	2.91	0.08	0.06	0.08	0.03	0.05	0.02	288	-2.23079	2.3	0	11.48	0.116
1	IVESLSALQAAEQQPQLKPAGK-NEKIAVHVTVR-a18-b3	scSyo1	TEV,scRpl11A_endogenous_Isoform	xlink	inter-protein xl	Lara_191219_B5041_HH_Exp4_6_S5_F1_R2.17586.17586.5_Lara_191219_B5041_HH_Exp4_6_S5_F1_R2.17559.17559.5	149	68, 64	81	Lara_191219_B5041_HH_Exp4_6_S5_F1_R2_matched		3708.06	742.619	5	-0.2	0.2	2	7.65	2.12	4.25	0.17	0.26	0.33	0.31	0.02	0.05	573	-0.00275	8.1	0	31.89	0.022
1	NEKIAVHVTVR-CKGTVGNSHK-a3-b2	TEV,scRpl11A_endogenous_Isoform	TEV,scRpl11A_endogenous_Isoform	xlink	intra/inter xl	Lara_191219_B5042_HH_Exp4_6_S5_F2_R2.11597.11597.6_Lara_191219_B5042_HH_Exp4_6_S5_F2_R2.11512.11512.6	68, 64	149, 145	81	Lara_191219_B5042_HH_Exp4_6_S5_F2_R2_matched		2489.32	415.894	6	-0.5	0.5	1	7.04	1.47	2.94	0.12	0.54	0.48	0.47	0.01	0.08	277	-2.46817	13.9	0.45	31.8	0
2	VVHAITVKNER-CKGTVGNSHK-a8-b2	decoy_reverse_scRpl11A_endogenous_Isoform	TEV,scRpl11A_endogenous_Isoform	xlink	decoy intra/inter xl	Lara_191219_B5042_HH_Exp4_6_S5_F2_R2.11597.11597.6_Lara_191219_B5042_HH_Exp4_6_S5_F2_R2.11512.11512.6	111	149, 145	38	Lara_191219_B5042_HH_Exp4_6_S5_F2_R2_matched		2489.32	415.894	6	-0.5	0.5	1	4.25	0.41	0.82	0.09	0.25	0.03	0.02	0.01	0	16	-0.00157	3.6	0.85	14.22	0
3	VVAHTIVKNER-CKGTVGNSHK-a8-b2	decoy_reverse_TEV	TEV,scRpl11A_endogenous_Isoform	xlink	decoy intra/inter xl	Lara_191219_B5042_HH_Exp4_6_S5_F2_R2.11597.11597.6_Lara_191219_B5042_HH_Exp4_6_S5_F2_R2.11512.11512.6	111	149, 145	38	Lara_191219_B5042_HH_Exp4_6_S5_F2_R2_matched		2489.32	415.894	6	-0.5	0.5	1	3.45	0.33	0.67	0.06	0.23	0.02	0.01	0.01	0	12	-0.00161	2.4	0.94	12.09	0
1	GPKAEEILER-RALVKR-a3-b5	TEV,scRpl11A_endogenous_Isoform	scRpf2	xlink	inter-protein xl	Lara_191219_B5043_HH_Exp4_6_S5_F3_R1.15673.15673.4_Lara_191219_B5043_HH_Exp4_6_S5_F3_R1.15563.15563.4	79, 75	18	61	Lara_191219_B5043_HH_Exp4_6_S5_F3_R1_matched		2020.18	506.052	4	-0.6	0.6	1	7.33	3.43	6.86	0.34	0.27	0.31	0.3	0.01	0.05	564	-0.00331	22	0.39	31.78	0.022
2	SYKLKVYR-GIKPKER-a5-b3	decoy_reverse_scRpf2	Flag-scRrs1	xlink	decoy inter-protein xl	Lara_191219_B5043_HH_Exp4_6_S5_F3_R1.15673.15673.4_Lara_191219_B5043_HH_Exp4_6_S5_F3_R1.15563.15563.4	140	146	6	Lara_191219_B5043_HH_Exp4_6_S5_F3_R1_matched		2020.18	506.052	4	-2.6	2.6	1	3.43	0.96	1.91	0.12	0.17	0.05	0.02	0.03	0.01	88	-0.00531	3.8	0	12.37	0.251
3	SYKLKVYR-GIKPKER-a5-b5	decoy_reverse_scRpf2	Flag-scRrs1	xlink	decoy inter-protein xl	Lara_191219_B5043_HH_Exp4_6_S5_F3_R1.15673.15673.4_Lara_191219_B5043_HH_Exp4_6_S5_F3_R1.15563.15563.4	140	148	8	Lara_191219_B5043_HH_Exp4_6_S5_F3_R1_matched		2020.18	506.052	4	-2.6	2.6	1	3.72	1.03	2.05	0.12	0.13	0.05	0.02	0.03	0.01	88	-0.00531	3.8	0	12.04	0.259
1	FTKEQYAAESK-EGKTDYYQR-a3-b3	scRpl5	scRpl5	xlink	intra-protein xl	Lara_191219_B5043_HH_Exp4_6_S5_F3_R2.15264.15264.4_Lara_191219_B5043_HH_Exp4_6_S5_F3_R2.15145.15145.4	262	27	235	Lara_191219_B5043_HH_Exp4_6_S5_F3_R2_matched		2597.23	650.316	4	1.1	1.1	2	7.26	2.66	5.33	0.12	0.42	0.25	0.09	0.16	0.05	418	-2.19382	19.6	0.67	31.65	0
2	SYAEEAQKFTK-EGKTDYYQR-a8-b3	decoy_reverse_scRpl5	scRpl5	xlink	decoy intra-protein xl	Lara_191219_B5043_HH_Exp4_6_S5_F3_R2.15264.15264.4_Lara_191219_B5043_HH_Exp4_6_S5_F3_R2.15145.15145.4	36	27	9	Lara_191219_B5043_HH_Exp4_6_S5_F3_R2_matched		2597.23	650.316	4	1.1	1.1	2	4.69	1.82	3.63	0.12	0.27	0.18	0.02	0.16	0.04	295	-0.00267	12.1	0.77	21.11	0.025
3	FTKEQYAAESK-YYQDTKEGR-a3-b6	scRpl5	decoy_reverse_scRpl5	xlink	decoy intra-protein xl	Lara_191219_B5043_HH_Exp4_6_S5_F3_R2.15264.15264.4_Lara_191219_B5043_HH_Exp4_6_S5_F3_R2.15145.15145.4	262	271	9	Lara_191219_B5043_HH_Exp4_6_S5_F3_R2_matched		2597.23	650.316	4	1.1	1.1	1	4.37	1.21	2.43	0.07	0.19	0.1	0.09	0.01	0.02	173	-0.00267	8.5	0.33	16.17	0.066
1	EQYAAESKK-NEKQQR-a8-b3	scRpl5	Flag-scRrs1	xlink	inter-protein xl	Lara_191219_B5043_HH_Exp4_6_S5_F3_R2.05266.05266.3_Lara_191219_B5043_HH_Exp4_6_S5_F3_R2.05200.05200.3	270	215	55	Lara_191219_B5043_HH_Exp4_6_S5_F3_R2_matched		1991.99	665.006	3	1.3	1.3	2	8.87	3.11	6.22	0.59	0.16	0.32	0.23	0.09	0.05	463	-0.00314	32	0.62	31.37	0.022
2	KSYAEEAQK-NEKQQR-a1-b3	decoy_reverse_scRpl5	Flag-scRrs1	xlink	decoy inter-protein xl	Lara_191219_B5043_HH_Exp4_6_S5_F3_R2.05266.05266.3_Lara_191219_B5043_HH_Exp4_6_S5_F3_R2.05200.05200.3	28	215	187	Lara_191219_B5043_HH_Exp4_6_S5_F3_R2_matched		1991.99	665.006	3	1.3	1.3	1	5.8	1.42	2.83	0.12	0.21	0.11	0.05	0.06	0.02	161	-0.00301	20	0	19.36	0.061
1	VLEQLSGQTPVQSKAR-KSYAEEAQK-a14-b1	TEV,scRpl11A_endogenous_Isoform	decoy_reverse_scRpl5	xlink	decoy inter-protein xl	Lara_191219_B5042_HH_Exp4_6_S5_F2_R1.15247.15247.3_Lara_191219_B5042_HH_Exp4_6_S5_F2_R1.15170.15170.3	53, 49	28	25	Lara_191219_B5042_HH_Exp4_6_S5_F2_R1_matched		2930.54	977.854	3	1.3	1.3	2	6.19	2.62	5.25	0.31	0.19	0.48	0.47	0	0.07	736	-0.00195	8.9	0.34	31.26	0.032
2	DLRMNPQAKHGMTSAG-RLVTQHKAK-a9-b7	decoy_reverse_TEV	scRpl5	xlink	decoy inter-protein xl	Lara_191219_B5042_HH_Exp4_6_S5_F2_R1.15247.15247.3_Lara_191219_B5042_HH_Exp4_6_S5_F2_R1.15170.15170.3	171	41	130	Lara_191219_B5042_HH_Exp4_6_S5_F2_R1_matched		2930.54	977.854	3	1.9	1.9	2	2.14	0.66	1.33	0.2	0.09	0.14	0.1	0.04	0.02	215	-0.00221	1.8	0	10.75	0.323
1	KFTKEQYAAESK-EGKTDYYQR-a4-b3	scRpl5	scRpl5	xlink	intra-protein xl	Lara_191219_B5043_HH_Exp4_6_S5_F3_R1.13326.13326.4_Lara_191219_B5043_HH_Exp4_6_S5_F3_R1.13190.13190.4	262	27	235	Lara_191219_B5043_HH_Exp4_6_S5_F3_R1_matched		2725.32	682.339	4	0.3	0.3	1	7.28	2.7	5.41	0.13	0.36	0.21	0.06	0.15	0.04	465	-2.19382	21	0.78	31.21	0
2	KFTKEQYAAESK-EGKTDYYQR-a1-b3	scRpl5	scRpl5	xlink	intra-protein xl	Lara_191219_B5043_HH_Exp4_6_S5_F3_R1.13326.13326.4_Lara_191219_B5043_HH_Exp4_6_S5_F3_R1.13190.13190.4	259	27	232	Lara_191219_B5043_HH_Exp4_6_S5_F3_R1_matched		2725.32	682.339	4	0.3	0.3	1	6.72	2.45	4.91	0.12	0.36	0.21	0.05	0.16	0.04	465	-2.19382	20.9	0.81	30.12	0
3	SYAEEAQKFTKK-EGKTDYYQR-a8-b3	decoy_reverse_scRpl5	scRpl5	xlink	decoy intra-protein xl	Lara_191219_B5043_HH_Exp4_6_S5_F3_R1.13326.13326.4_Lara_191219_B5043_HH_Exp4_6_S5_F3_R1.13190.13190.4	36	27	9	Lara_191219_B5043_HH_Exp4_6_S5_F3_R1_matched		2725.32	682.339	4	0.3	0.3	1	5.6	2.24	4.48	0.18	0.23	0.19	0.04	0.15	0.04	420	-0.00267	17.1	0.93	24.46	0.009
1	MQLKPEKKPITHHVSDEPMTAR-KLQPLLQNLSSVVPNDR-a8-b1	decoy_reverse_scRpf2	scSyo1	xlink	decoy inter-protein xl	Lara_191219_B5041_HH_Exp4_6_S5_F1_R2.20512.20512.4_Lara_191219_B5041_HH_Exp4_6_S5_F1_R2.20529.20529.4	95	36	59	Lara_191219_B5041_HH_Exp4_6_S5_F1_R2_matched		4630.47	1158.62	4	-1.2	1.2	1	6.26	2.87	5.74	0.2	0.14	0.38	0.09	0.29	0.08	795	-0.0064	9	0.24	31.13	0.043
2	MQLKPEKKPITHHVSDEPMTAR-KLQPLLQNLSSVVPNDR-a7-b1	decoy_reverse_scRpf2	scSyo1	xlink	decoy inter-protein xl	Lara_191219_B5041_HH_Exp4_6_S5_F1_R2.20512.20512.4_Lara_191219_B5041_HH_Exp4_6_S5_F1_R2.20529.20529.4	94	36	58	Lara_191219_B5041_HH_Exp4_6_S5_F1_R2_matched		4630.47	1158.62	4	-1.2	1.2	1	6.11	2.86	5.71	0.2	0.13	0.38	0.09	0.29	0.08	789	-0.0064	8.9	0.25	30.48	0.04
3	MQLKPEKKPITHHVSDEPMTAR-KLQPLLQNLSSVVPNDR-a4-b1	decoy_reverse_scRpf2	scSyo1	xlink	decoy inter-protein xl	Lara_191219_B5041_HH_Exp4_6_S5_F1_R2.20512.20512.4_Lara_191219_B5041_HH_Exp4_6_S5_F1_R2.20529.20529.4	91	36	55	Lara_191219_B5041_HH_Exp4_6_S5_F1_R2_matched		4630.47	1158.62	4	-1.2	1.2	1	5.75	2.53	5.07	0.18	0.12	0.38	0	0.38	0.08	789	-0.0064	8.7	0.26	29.66	0.037
1	NKNPELKER-QQFKMVDK-a7-b4	scSyo1	scSyo1	xlink	intra-protein xl	Lara_191219_B5043_HH_Exp4_6_S5_F3_R1.12430.12430.4_Lara_191219_B5043_HH_Exp4_6_S5_F3_R1.12372.12372.4	595	584	11	Lara_191219_B5043_HH_Exp4_6_S5_F3_R1_matched		2287.19	572.806	4	-2.3	2.3	2	8.99	2.52	5.04	0.23	0.34	0.2	0.03	0.16	0.04	284	-1.93048	19.5	0.78	31.13	0
2	NKNPELKER-FNMNITKR-a7-b7	scSyo1	decoy_reverse_scRpf2	xlink	decoy inter-protein xl	Lara_191219_B5043_HH_Exp4_6_S5_F3_R1.12430.12430.4_Lara_191219_B5043_HH_Exp4_6_S5_F3_R1.12372.12372.4	595	248	347	Lara_191219_B5043_HH_Exp4_6_S5_F3_R1_matched		2287.19	572.806	4	-7.2	7.2	1	7.46	1.67	3.34	0.21	0.26	0.13	0.03	0.1	0.02	187	-0.0064	10.6	0.99	24.39	0.032
3	NKNPELKER-QQFKMVDK-a2-b4	scSyo1	scSyo1	xlink	intra-protein xl	Lara_191219_B5043_HH_Exp4_6_S5_F3_R1.12430.12430.4_Lara_191219_B5043_HH_Exp4_6_S5_F3_R1.12372.12372.4	590	584	6	Lara_191219_B5043_HH_Exp4_6_S5_F3_R1_matched		2287.19	572.806	4	-2.3	2.3	1	6.32	1.89	3.79	0.22	0.3	0.17	0.01	0.16	0.03	245	-1.93048	14.3	0.89	24.13	0.009
1	EGKTDYYQR-EKPLPK-a3-b2	scRpl5	Flag-scRrs1	xlink	inter-protein xl	Lara_191219_B5043_HH_Exp4_6_S5_F3_R1.13652.13652.4_Lara_191219_B5043_HH_Exp4_6_S5_F3_R1.13544.13544.4	27	125	98	Lara_191219_B5043_HH_Exp4_6_S5_F3_R1_matched		2007.03	502.765	4	-1	1	1	7.54	2.83	5.66	0.08	0.4	0.23	0.15	0.08	0.04	375	-0.00314	15.9	0.56	30.82	0.043
2	YYQDTKEGR-EKPLPK-a6-b2	decoy_reverse_scRpl5	Flag-scRrs1	xlink	decoy inter-protein xl	Lara_191219_B5043_HH_Exp4_6_S5_F3_R1.13652.13652.4_Lara_191219_B5043_HH_Exp4_6_S5_F3_R1.13544.13544.4	271	125	146	Lara_191219_B5043_HH_Exp4_6_S5_F3_R1_matched		2007.03	502.765	4	-1	1	1	4.65	1.7	3.39	0.04	0.21	0.11	0.02	0.08	0.02	173	-0.00301	4.8	0	17.13	0.072
1	EGKTDYYQR-MVDKNK-a3-b4	scRpl5	scSyo1	xlink	inter-protein xl	Lara_191219_B5043_HH_Exp4_6_S5_F3_R2.10811.10811.4_Lara_191219_B5043_HH_Exp4_6_S5_F3_R2.10701.10701.4	27	588	561	Lara_191219_B5043_HH_Exp4_6_S5_F3_R2_matched		2029.98	508.502	4	-0.7	0.7	2	6.88	2.84	5.67	0.15	0.37	0.23	0.14	0.1	0.04	468	-0.00378	12.9	0	30.74	0.042
1	LVTQHKAK-KGIKPK-a6-b1	scRpl5	Flag-scRrs1	xlink	inter-protein xl	Lara_191219_B5043_HH_Exp4_6_S5_F3_R1.04518.04518.4_Lara_191219_B5043_HH_Exp4_6_S5_F3_R1.04425.04425.4	41	143	102	Lara_191219_B5043_HH_Exp4_6_S5_F3_R1_matched		1731.08	433.777	4	-0.8	0.8	2	9.15	1.71	3.42	0.22	0.34	0.43	0.4	0.03	0.07	220	-0.00314	17.2	0	30.72	0.042
2	LVTQHKAK-KGIKPK-a6-b4	scRpl5	Flag-scRrs1	xlink	inter-protein xl	Lara_191219_B5043_HH_Exp4_6_S5_F3_R1.04518.04518.4_Lara_191219_B5043_HH_Exp4_6_S5_F3_R1.04425.04425.4	41	146	105	Lara_191219_B5043_HH_Exp4_6_S5_F3_R1_matched		1731.08	433.777	4	-0.8	0.8	2	7.83	1.63	3.26	0.3	0.21	0.44	0.4	0.04	0.07	223	-0.00314	6.8	0	25.68	0.035
1	EAKLVENVK-KGIKPK-a3-b4	scRpf2	Flag-scRrs1	xlink	inter-protein xl	Lara_191219_B5042_HH_Exp4_6_S5_F2_R1.10608.10608.4_Lara_191219_B5042_HH_Exp4_6_S5_F2_R1.10494.10494.4	22	146	124	Lara_191219_B5042_HH_Exp4_6_S5_F2_R1_matched		1836.11	460.034	4	-1	1	2	7.37	2.05	4.09	0.25	0.41	0.28	0.28	0	0.04	350	-0.00511	13.7	0	30.7	0.042
2	EAKLVENVK-KGIKPK-a3-b1	scRpf2	Flag-scRrs1	xlink	inter-protein xl	Lara_191219_B5042_HH_Exp4_6_S5_F2_R1.10608.10608.4_Lara_191219_B5042_HH_Exp4_6_S5_F2_R1.10494.10494.4	22	143	121	Lara_191219_B5042_HH_Exp4_6_S5_F2_R1_matched		1836.11	460.034	4	-1	1	2	6.73	2.01	4.01	0.27	0.37	0.28	0.28	0	0.04	350	-0.00511	13.7	0	28.61	0.034
1	DAKSSAYSSR-EKPLPK-a3-b2	scRpl5	Flag-scRrs1	xlink	inter-protein xl	Lara_191219_B5043_HH_Exp4_6_S5_F3_R1.11488.11488.3_Lara_191219_B5043_HH_Exp4_6_S5_F3_R1.11340.11340.3	8	125	117	Lara_191219_B5043_HH_Exp4_6_S5_F3_R1_matched		1919	640.674	3	-1.5	1.5	2	7.46	2.86	5.71	0.23	0.3	0.34	0.29	0.05	0.05	457	-0.00314	16.5	0	30.64	0.041
1	AGKMIYDEASGEWVPK-LVTQHKAK-a3-b6	Flag-scRrs1	scRpl5	xlink	inter-protein xl	Lara_191219_B5042_HH_Exp4_6_S5_F2_R1.18054.18054.4_Lara_191219_B5042_HH_Exp4_6_S5_F2_R1.18009.18009.4	153	41	112	Lara_191219_B5042_HH_Exp4_6_S5_F2_R1_matched		2841.47	711.376	4	0.3	0.3	1	7.09	2.26	4.52	0.29	0.22	0.21	0.18	0.02	0.03	595	-0.00314	8.3	0.34	30.55	0.04
2	TTKTHSGNGVKCR-KEPTKDPAAFR-a3-b1	decoy_reverse_TEV	decoy_reverse_scRpl5	xlink	decoy inter-protein xl	Lara_191219_B5042_HH_Exp4_6_S5_F2_R1.18054.18054.4_Lara_191219_B5042_HH_Exp4_6_S5_F2_R1.18009.18009.4	22	40	18	Lara_191219_B5042_HH_Exp4_6_S5_F2_R1_matched		2841.47	711.376	4	6.6	6.6	1	2.41	0.91	1.81	0.07	0.07	0.08	0.04	0.04	0.01	216	-0.00211	2.2	0.73	10.38	0.376
3	TTKTHSGNGVKCR-KEPTKDPAAFR-a11-b1	decoy_reverse_TEV	decoy_reverse_scRpl5	xlink	decoy inter-protein xl	Lara_191219_B5042_HH_Exp4_6_S5_F2_R1.18054.18054.4_Lara_191219_B5042_HH_Exp4_6_S5_F2_R1.18009.18009.4	30	40	10	Lara_191219_B5042_HH_Exp4_6_S5_F2_R1_matched		2841.47	711.376	4	6.6	6.6	1	2.44	0.91	1.83	0.07	0.05	0.07	0.03	0.04	0.01	207	-0.00211	2.2	0.75	10.04	0.398
1	VKGTDNELIDPR-NEKIAVHVTVR-a2-b3	Flag-scRrs1	TEV,scRpl11A_endogenous_Isoform	xlink	inter-protein xl	Lara_191219_B5042_HH_Exp4_6_S5_F2_R1.19610.19610.5_Lara_191219_B5042_HH_Exp4_6_S5_F2_R1.19571.19571.5	189	68, 64	121	Lara_191219_B5042_HH_Exp4_6_S5_F2_R1_matched		2758.5	552.707	5	-0.7	0.7	2	7.08	2.45	4.9	0.26	0.19	0.61	0.53	0.07	0.11	579	-0.00229	9.6	0.97	30.49	0.04
2	VKGTDNELIDPR-VVAHTIVKNER-a2-b8	Flag-scRrs1	decoy_reverse_TEV	xlink	decoy inter-protein xl	Lara_191219_B5042_HH_Exp4_6_S5_F2_R1.19610.19610.5_Lara_191219_B5042_HH_Exp4_6_S5_F2_R1.19571.19571.5	189	111	78	Lara_191219_B5042_HH_Exp4_6_S5_F2_R1_matched		2758.5	552.707	5	-0.7	0.7	1	6.81	2.31	4.62	0.23	0.24	0.55	0.51	0.03	0.1	521	-0.00248	9.6	0.95	29.7	0.037
3	VKGTDNELIDPR-VVHAITVKNER-a2-b8	Flag-scRrs1	decoy_reverse_scRpl11A_endogenous_Isoform	xlink	decoy inter-protein xl	Lara_191219_B5042_HH_Exp4_6_S5_F2_R1.19610.19610.5_Lara_191219_B5042_HH_Exp4_6_S5_F2_R1.19571.19571.5	189	111	78	Lara_191219_B5042_HH_Exp4_6_S5_F2_R1_matched		2758.5	552.707	5	-0.7	0.7	1	6.53	2.23	4.46	0.23	0.21	0.54	0.53	0.01	0.09	516	-0.00242	9.4	0.82	28.31	0.033
1	QDLGKLQTR-SDQGGKR-a5-b6	scRpf2	scRpf2	xlink	intra-protein xl	Lara_191219_B5043_HH_Exp4_6_S5_F3_R1.10359.10359.3_Lara_191219_B5043_HH_Exp4_6_S5_F3_R1.10266.10266.3	284	216	68	Lara_191219_B5043_HH_Exp4_6_S5_F3_R1_matched		1942.02	648.349	3	0	0	1	7.76	3.11	6.23	0.41	0.21	0.27	0.2	0.07	0.05	500	-1.77211	21	0	30.46	0
1	LVTQHKAK-LSKEER-a6-b3	scRpl5	scRpl5	xlink	intra-protein xl	Lara_191219_B5043_HH_Exp4_6_S5_F3_R2.06164.06164.4_Lara_191219_B5043_HH_Exp4_6_S5_F3_R2.06062.06062.4	41	279	238	Lara_191219_B5043_HH_Exp4_6_S5_F3_R2_matched		1822.03	456.515	4	-1.1	1.1	1	8.11	3.08	6.15	0.26	0.24	0.52	0.31	0.2	0.09	408	-2.19382	15.7	0	30.35	0
1	SYKSDQGGK-LVTQHKAK-a3-b6	scRpf2	scRpl5	xlink	inter-protein xl	Lara_191219_B5043_HH_Exp4_6_S5_F3_R1.04975.04975.3_Lara_191219_B5043_HH_Exp4_6_S5_F3_R1.04903.04903.3	210	41	169	Lara_191219_B5043_HH_Exp4_6_S5_F3_R1_matched		2030.08	677.701	3	-0.5	0.5	2	7.67	3.25	6.5	0.47	0.09	0.25	0.08	0.17	0.05	637	-0.00454	10.6	0.58	30.32	0.04
2	WGYKGANKK-NKNPELK-a8-b2	Flag-scRrs1	scSyo1	xlink	inter-protein xl	Lara_191219_B5043_HH_Exp4_6_S5_F3_R1.04975.04975.3_Lara_191219_B5043_HH_Exp4_6_S5_F3_R1.04903.04903.3	174	590	416	Lara_191219_B5043_HH_Exp4_6_S5_F3_R1_matched		2030.08	677.701	3	-8	8	2	5.16	1.69	3.37	0.2	0.11	0.1	0.03	0.07	0.02	238	-0.00426	12.3	0	17.6	0.068
3	WGYKGANKK-NKNPELK-a4-b2	Flag-scRrs1	scSyo1	xlink	inter-protein xl	Lara_191219_B5043_HH_Exp4_6_S5_F3_R1.04975.04975.3_Lara_191219_B5043_HH_Exp4_6_S5_F3_R1.04903.04903.3	170	590	420	Lara_191219_B5043_HH_Exp4_6_S5_F3_R1_matched		2030.08	677.701	3	-8	8	2	5.7	2.09	4.18	0.23	0.01	0.1	0.05	0.05	0.02	254	-0.00426	14.4	0	16.82	0.066
1	VLEQLSGQTPVQSKAR-IKDYNAK-a14-b2	TEV,scRpl11A_endogenous_Isoform	scSyo1	xlink	inter-protein xl	Lara_191219_B5042_HH_Exp4_6_S5_F2_R2.16438.16438.4_Lara_191219_B5042_HH_Exp4_6_S5_F2_R2.16356.16356.4	53, 49	329	276	Lara_191219_B5042_HH_Exp4_6_S5_F2_R2_matched		2728.48	683.127	4	-0.1	0.1	1	5.41	2.14	4.27	0.33	0.15	0.3	0.29	0	0.04	835	-0.00275	5.8	0	30.29	0.039
1	EAKLVENVK-AKAMTK-a3-b2	scRpf2	Flag-scRrs1	xlink	inter-protein xl	Lara_191219_B5042_HH_Exp4_6_S5_F2_R1.11735.11735.4_Lara_191219_B5042_HH_Exp4_6_S5_F2_R1.11617.11617.4	22	131	109	Lara_191219_B5042_HH_Exp4_6_S5_F2_R1_matched		1815.02	454.762	4	-1	1	1	7.27	2.19	4.39	0.21	0.41	0.3	0.28	0.03	0.05	330	-0.00511	14	0.38	30.24	0.039
2	MKRLTQK-QQKNEK-a2-b3	decoy_reverse_scRpf2	decoy_reverse_Flag-scRrs1	xlink	decoy inter-protein xl	Lara_191219_B5042_HH_Exp4_6_S5_F2_R1.11735.11735.4_Lara_191219_B5042_HH_Exp4_6_S5_F2_R1.11617.11617.4	56	11	45	Lara_191219_B5042_HH_Exp4_6_S5_F2_R1_matched		1815.02	454.762	4	6.7	6.7	1	3.37	0.76	1.51	0.05	0.1	0.12	0.11	0.01	0.02	125	-0.00511	2.9	0.96	11.36	0.276
3	MKRLTQK-KPDMKR-a2-b5	decoy_reverse_scRpf2	scRpf2	xlink	decoy intra-protein xl	Lara_191219_B5042_HH_Exp4_6_S5_F2_R1.11735.11735.4_Lara_191219_B5042_HH_Exp4_6_S5_F2_R1.11617.11617.4	56	58	2	Lara_191219_B5042_HH_Exp4_6_S5_F2_R1_matched		1815.02	454.762	4	-3.6	3.6	1	2.9	0.76	1.52	0.03	0.12	0.12	0.11	0	0.02	126	-0.00769	2.2	0	10.92	0.146
1	RTLQKLGLDETYK-LSKEER-a5-b3	scRpl5	scRpl5	xlink	intra-protein xl	Lara_191219_B5043_HH_Exp4_6_S5_F3_R2.17337.17337.3_Lara_191219_B5043_HH_Exp4_6_S5_F3_R2.17187.17187.3	112	279	167	Lara_191219_B5043_HH_Exp4_6_S5_F3_R2_matched		2462.34	821.787	3	-0.6	0.6	1	6.27	2.69	5.38	0.39	0.24	0.32	0.25	0.07	0.05	623	-2.19382	10.3	0.85	30.24	0
2	TLQKLGLDETYK-KNDVNVTK-a4-b1	scRpl5	decoy_reverse_scSyo1	xlink	decoy inter-protein xl	Lara_191219_B5043_HH_Exp4_6_S5_F3_R2.17337.17337.3_Lara_191219_B5043_HH_Exp4_6_S5_F3_R2.17187.17187.3	112	586	474	Lara_191219_B5043_HH_Exp4_6_S5_F3_R2_matched		2462.34	821.787	3	4	4	1	5.55	2.26	4.51	0.26	0.22	0.25	0.22	0.03	0.04	491	-0.00378	8.2	0.34	25.61	0.035
3	EKLVPIILNK-EGKTDYYQR-a2-b3	scSyo1	scRpl5	xlink	inter-protein xl	Lara_191219_B5043_HH_Exp4_6_S5_F3_R2.17337.17337.3_Lara_191219_B5043_HH_Exp4_6_S5_F3_R2.17187.17187.3	76	27	49	Lara_191219_B5043_HH_Exp4_6_S5_F3_R2_matched		2462.34	821.787	3	-2.2	2.2	1	1.69	0.66	1.33	0.2	0.06	0.09	0.04	0.06	0.02	184	-0.00378	1.8	0	8.58	0.448
1	TLQKLGLDETYK-YNTPKYR-a4-b5	scRpl5	scRpl5	xlink	intra-protein xl	Lara_191219_B5043_HH_Exp4_6_S5_F3_R1.20639.20639.4_Lara_191219_B5043_HH_Exp4_6_S5_F3_R1.20562.20562.4	112	48	64	Lara_191219_B5043_HH_Exp4_6_S5_F3_R1_matched		2486.3	622.584	4	-0.1	0.1	2	8.76	2.24	4.48	0.23	0.3	0.18	0.14	0.03	0.03	305	-2.19382	14.6	0.37	30.2	0
2	YKKSYAEEAQK-QLEMKTKK-a3-b5	decoy_reverse_scRpl5	scRpf2	xlink	decoy inter-protein xl	Lara_191219_B5043_HH_Exp4_6_S5_F3_R1.20639.20639.4_Lara_191219_B5043_HH_Exp4_6_S5_F3_R1.20562.20562.4	28	258	230	Lara_191219_B5043_HH_Exp4_6_S5_F3_R1_matched		2486.3	622.584	4	-1.5	1.5	1	3.16	1.16	2.32	0.15	0.05	0.11	0.04	0.06	0.02	183	-0.00435	3.6	0.95	11.3	0.276
3	TTKTHSGNGVKCR-LQTRKMK-a11-b5	decoy_reverse_TEV	scRpf2	xlink	decoy inter-protein xl	Lara_191219_B5043_HH_Exp4_6_S5_F3_R1.20639.20639.4_Lara_191219_B5043_HH_Exp4_6_S5_F3_R1.20562.20562.4	30	289	259	Lara_191219_B5043_HH_Exp4_6_S5_F3_R1_matched		2486.3	622.584	4	-6.3	6.3	2	3.09	0.8	1.6	0.03	0.12	0.06	0.04	0.02	0.01	104	-0.00359	2	0.93	10.76	0.323
1	DAKSSAYSSR-GIKPKER-a3-b3	scRpl5	Flag-scRrs1	xlink	inter-protein xl	Lara_191219_B5043_HH_Exp4_6_S5_F3_R1.07488.07488.4_Lara_191219_B5043_HH_Exp4_6_S5_F3_R1.07390.07390.4	8	146	138	Lara_191219_B5043_HH_Exp4_6_S5_F3_R1_matched		2035.07	509.775	4	-0.7	0.7	1	6.78	2.83	5.65	0.27	0.24	0.35	0.34	0	0.05	578	-0.00314	9.5	0	30.17	0.038
2	DAKSSAYSSR-GIKPKER-a3-b5	scRpl5	Flag-scRrs1	xlink	inter-protein xl	Lara_191219_B5043_HH_Exp4_6_S5_F3_R1.07488.07488.4_Lara_191219_B5043_HH_Exp4_6_S5_F3_R1.07390.07390.4	8	148	140	Lara_191219_B5043_HH_Exp4_6_S5_F3_R1_matched		2035.07	509.775	4	-0.7	0.7	1	6.28	2.7	5.4	0.26	0.23	0.34	0.34	0	0.05	574	-0.00314	9	0	28.95	0.035
1	DHDGDYKDDDDKGSR-K7-K12	Flag-scRrs1	-	intralink	intralink	Lara_191219_B5043_HH_Exp4_6_S5_F3_R1.08971.08971.3_Lara_191219_B5043_HH_Exp4_6_S5_F3_R1.08784.08784.3	13	n/a	-	Lara_191219_B5043_HH_Exp4_6_S5_F3_R1_matched		1874.75	625.925	3	-1.6	1.6	1	9.89	3.05	3.05	0.27	0.21	0.24	0.24	0	0.08	247	0	4.5	0	30.14	0
1	TLQKLGLDETYK-FTKEQYAAESK-a4-b3	scRpl5	scRpl5	xlink	intra-protein xl	Lara_191219_B5042_HH_Exp4_6_S5_F2_R1.22268.22268.4_Lara_191219_B5042_HH_Exp4_6_S5_F2_R1.22138.22138.4	112	262	150	Lara_191219_B5042_HH_Exp4_6_S5_F2_R1_matched		2846.46	712.622	4	-0.4	0.4	2	8.04	1.9	3.81	0.3	0.28	0.34	0.29	0.05	0.06	383	-2.19382	17.6	0.77	30.13	0
2	TLQKLGLDETYK-SYAEEAQKFTK-a4-b8	scRpl5	decoy_reverse_scRpl5	xlink	decoy intra-protein xl	Lara_191219_B5042_HH_Exp4_6_S5_F2_R1.22268.22268.4_Lara_191219_B5042_HH_Exp4_6_S5_F2_R1.22138.22138.4	112	36	76	Lara_191219_B5042_HH_Exp4_6_S5_F2_R1_matched		2846.46	712.622	4	-0.4	0.4	2	5.82	1.52	3.04	0.26	0.2	0.3	0.29	0.01	0.05	341	-0.00267	12.4	0.46	23.21	0.009
3	IEKDLRMNPQAK-QKWVTSEFDK-a3-b2	decoy_reverse_TEV	decoy_reverse_scRpl11A_endogenous_Isoform	xlink	decoy inter-protein xl	Lara_191219_B5042_HH_Exp4_6_S5_F2_R1.22268.22268.4_Lara_191219_B5042_HH_Exp4_6_S5_F2_R1.22138.22138.4	162	11	151	Lara_191219_B5042_HH_Exp4_6_S5_F2_R1_matched		2846.46	712.622	4	-2	2	1	2.61	0.8	1.6	0.1	0.08	0.15	0.04	0.12	0.03	175	-0.0017	2.5	1	10.72	0.323
1	RNEKIAVHVTVR-AKYNTPK-a4-b2	TEV,scRpl11A_endogenous_Isoform	scRpl5	xlink	inter-protein xl	Lara_191219_B5043_HH_Exp4_6_S5_F3_R2.13218.13218.5_Lara_191219_B5043_HH_Exp4_6_S5_F3_R2.13098.13098.5	68, 64	43	25	Lara_191219_B5043_HH_Exp4_6_S5_F3_R2_matched		2379.34	476.875	5	-1.4	1.4	2	8.19	2.09	4.18	0.12	0.41	0.22	0.02	0.2	0.05	233	-0.00203	16.7	0.89	30.13	0.038
2	VVHAITVKNERR-AKYNTPK-a8-b2	decoy_reverse_scRpl11A_endogenous_Isoform	scRpl5	xlink	decoy inter-protein xl	Lara_191219_B5043_HH_Exp4_6_S5_F3_R2.13218.13218.5_Lara_191219_B5043_HH_Exp4_6_S5_F3_R2.13098.13098.5	111	43	68	Lara_191219_B5043_HH_Exp4_6_S5_F3_R2_matched		2379.34	476.875	5	-1.4	1.4	1	7.47	2.12	4.24	0.21	0.32	0.22	0.04	0.18	0.05	231	-0.00215	14.6	1	26.81	0.022
3	VVAHTIVKNERR-AKYNTPK-a8-b2	decoy_reverse_TEV	scRpl5	xlink	decoy inter-protein xl	Lara_191219_B5043_HH_Exp4_6_S5_F3_R2.13218.13218.5_Lara_191219_B5043_HH_Exp4_6_S5_F3_R2.13098.13098.5	111	43	68	Lara_191219_B5043_HH_Exp4_6_S5_F3_R2_matched		2379.34	476.875	5	-1.4	1.4	1	7.47	2.12	4.24	0.21	0.32	0.22	0.04	0.18	0.05	231	-0.00221	14.6	0.44	26.81	0.022
1	GPKAEEILER-KGIKPK-a3-b4	TEV,scRpl11A_endogenous_Isoform	Flag-scRrs1	xlink	inter-protein xl	Lara_191219_B5042_HH_Exp4_6_S5_F2_R1.13900.13900.4_Lara_191219_B5042_HH_Exp4_6_S5_F2_R1.13807.13807.4	79, 75	146	67	Lara_191219_B5042_HH_Exp4_6_S5_F2_R1_matched		1948.13	488.042	4	-0.2	0.2	1	6.71	3.01	6.02	0.28	0.29	0.23	0.22	0.02	0.04	528	-0.00229	14.9	0.44	30.08	0.038
2	GPKAEEILER-KGIKPK-a3-b1	TEV,scRpl11A_endogenous_Isoform	Flag-scRrs1	xlink	inter-protein xl	Lara_191219_B5042_HH_Exp4_6_S5_F2_R1.13900.13900.4_Lara_191219_B5042_HH_Exp4_6_S5_F2_R1.13807.13807.4	79, 75	143	64	Lara_191219_B5042_HH_Exp4_6_S5_F2_R1_matched		1948.13	488.042	4	-0.2	0.2	1	6.47	2.79	5.58	0.28	0.3	0.23	0.22	0.01	0.03	520	-0.00229	14.9	0.45	29.56	0.036
3	AEEEPGLKIR-KGIKPK-a8-b4	decoy_reverse_TEV	Flag-scRrs1	xlink	decoy inter-protein xl	Lara_191219_B5042_HH_Exp4_6_S5_F2_R1.13900.13900.4_Lara_191219_B5042_HH_Exp4_6_S5_F2_R1.13807.13807.4	101	146	45	Lara_191219_B5042_HH_Exp4_6_S5_F2_R1_matched		1948.13	488.042	4	-0.2	0.2	1	3.62	1.24	2.49	0.13	0.12	0.08	0.06	0.02	0.01	172	-0.00248	2.9	0.73	13.21	0.172
1	LVTQHKAK-LVTQHKAK-a6-b6	scRpl5	scRpl5	xlink	intra-protein xl	Lara_191219_B5043_HH_Exp4_6_S5_F3_R2.04530.04530.4_Lara_191219_B5043_HH_Exp4_6_S5_F3_R2.04464.04464.4	41	41	0	Lara_191219_B5043_HH_Exp4_6_S5_F3_R2_matched		1985.18	497.302	4	-0.5	0.5	1	10.15	2.21	4.42	0.31	0.2	0.42	0.21	0.21	0.08	218	-2.19382	14.1	0.35	30.03	0
2	DRYLEQKVK-KGIKPK-a7-b1	decoy_reverse_scRpl11A_endogenous_Isoform	Flag-scRrs1	xlink	decoy inter-protein xl	Lara_191219_B5043_HH_Exp4_6_S5_F3_R2.04530.04530.4_Lara_191219_B5043_HH_Exp4_6_S5_F3_R2.04464.04464.4	88	143	55	Lara_191219_B5043_HH_Exp4_6_S5_F3_R2_matched		1985.18	497.302	4	5.2	5.2	1	3.82	0.68	1.35	0.17	0.1	0.05	0.03	0.03	0.01	27	-0.00242	5.6	0	10.64	0.339
3	DRYLEQKVK-KGIKPK-a7-b4	decoy_reverse_scRpl11A_endogenous_Isoform	Flag-scRrs1	xlink	decoy inter-protein xl	Lara_191219_B5043_HH_Exp4_6_S5_F3_R2.04530.04530.4_Lara_191219_B5043_HH_Exp4_6_S5_F3_R2.04464.04464.4	88	146	58	Lara_191219_B5043_HH_Exp4_6_S5_F3_R2_matched		1985.18	497.302	4	5.2	5.2	1	3.52	0.45	0.89	0.15	0.01	0.04	0.03	0.01	0.01	21	-0.00242	4.9	0	8.05	0.483
1	ADPAFKPTEKK-K11-155	scRpl5	-	monolink	monolink	Lara_191219_B5043_HH_Exp4_6_S5_F3_R2.10503.10503.3_Lara_191219_B5043_HH_Exp4_6_S5_F3_R2.10211.10211.3	259	n/a	-	Lara_191219_B5043_HH_Exp4_6_S5_F3_R2_matched		1385.75	462.926	3	-2.3	2.3	1	8.92	0.96	0.96	0.28	0.15	0.79	0.79	0	0.36	220	0	15.7	0	29.96	0
2	ADPAFKPTEKK-K10-155	scRpl5	-	monolink	monolink	Lara_191219_B5043_HH_Exp4_6_S5_F3_R2.10503.10503.3_Lara_191219_B5043_HH_Exp4_6_S5_F3_R2.10211.10211.3	258	n/a	-	Lara_191219_B5043_HH_Exp4_6_S5_F3_R2_matched		1385.75	462.926	3	-2.3	2.3	1	8	0.88	0.88	0.26	0.14	0.79	0.79	0	0.36	220	0	14.5	0	28.01	0
3	ADPAFKPTEKK-K6-155	scRpl5	-	monolink	monolink	Lara_191219_B5043_HH_Exp4_6_S5_F3_R2.10503.10503.3_Lara_191219_B5043_HH_Exp4_6_S5_F3_R2.10211.10211.3	254	n/a	-	Lara_191219_B5043_HH_Exp4_6_S5_F3_R2_matched		1385.75	462.926	3	-2.3	2.3	2	6.47	0.76	0.76	0.24	0.12	0.79	0.79	0	0.36	220	0	13.6	0	24.34	0
1	VLEQLSGQTPVQSKAR-KNEKQQR-a14-b1	TEV,scRpl11A_endogenous_Isoform	Flag-scRrs1	xlink	inter-protein xl	Lara_191219_B5042_HH_Exp4_6_S5_F2_R1.11510.11510.4_Lara_191219_B5042_HH_Exp4_6_S5_F2_R1.11417.11417.4	53, 49	212	159	Lara_191219_B5042_HH_Exp4_6_S5_F2_R1_matched		2807.52	702.888	4	-1	1	1	6.52	2.51	5.02	0.31	0.28	0.42	0.42	0	0.06	536	-0.00229	10.1	0.22	29.87	0.037
2	VLEQLSGQTPVQSKAR-KNEKQQR-a14-b4	TEV,scRpl11A_endogenous_Isoform	Flag-scRrs1	xlink	inter-protein xl	Lara_191219_B5042_HH_Exp4_6_S5_F2_R1.11510.11510.4_Lara_191219_B5042_HH_Exp4_6_S5_F2_R1.11417.11417.4	53, 49	215	162	Lara_191219_B5042_HH_Exp4_6_S5_F2_R1_matched		2807.52	702.888	4	-1	1	1	6.29	2.43	4.86	0.33	0.25	0.42	0.42	0	0.05	531	-0.00229	9.6	0.23	28.75	0.034
3	GPKAEEILERGLK-ADPAFKPTEKK-a3-b10	TEV,scRpl11A_endogenous_Isoform	scRpl5	xlink	inter-protein xl	Lara_191219_B5042_HH_Exp4_6_S5_F2_R1.11510.11510.4_Lara_191219_B5042_HH_Exp4_6_S5_F2_R1.11417.11417.4	79, 75	258	179	Lara_191219_B5042_HH_Exp4_6_S5_F2_R1_matched		2807.52	702.888	4	-7.4	7.4	1	2.5	0.58	1.17	0.1	0.01	0.05	0.03	0.02	0.01	59	-0.00203	1.1	0	6.53	0.574
1	ASKVLEQLSGQTPVQSK-NKNPELK-a3-b2	TEV,scRpl11A_endogenous_Isoform	scSyo1	xlink	inter-protein xl	Lara_191219_B5042_HH_Exp4_6_S5_F2_R2.19010.19010.3_Lara_191219_B5042_HH_Exp4_6_S5_F2_R2.18918.18918.3	39, 35	590	551	Lara_191219_B5042_HH_Exp4_6_S5_F2_R2_matched		2778.51	927.179	3	0.3	0.3	1	6.94	2.22	4.44	0.21	0.22	0.28	0.23	0.05	0.05	569	-0.00275	14.3	0	29.8	0.037
1	DHDGDYKDDDDKGSR-RTLQKLGLDETYK-a12-b5	Flag-scRrs1	scRpl5	xlink	inter-protein xl	Lara_191219_B5043_HH_Exp4_6_S5_F3_R1.15259.15259.5_Lara_191219_B5043_HH_Exp4_6_S5_F3_R1.15188.15188.5	18	112	94	Lara_191219_B5043_HH_Exp4_6_S5_F3_R1_matched		3438.62	688.732	5	0.3	0.3	2	8.64	1.59	3.18	0.25	0.33	0.41	0.26	0.15	0.07	231	-0.00314	12.3	0.4	29.77	0.037
2	DHDGDYKDDDDKGSR-RTLQKLGLDETYK-a7-b5	Flag-scRrs1	scRpl5	xlink	inter-protein xl	Lara_191219_B5043_HH_Exp4_6_S5_F3_R1.15259.15259.5_Lara_191219_B5043_HH_Exp4_6_S5_F3_R1.15188.15188.5	13	112	99	Lara_191219_B5043_HH_Exp4_6_S5_F3_R1_matched		3438.62	688.732	5	0.3	0.3	2	7.19	1.12	2.23	0.14	0.28	0.3	0.16	0.13	0.05	168	-0.00314	7.7	0.49	24.17	0.032
3	LYDDAVDKQKWSFVETDK-NGGSHTVKCR-a10-b8	decoy_reverse_TEV	decoy_reverse_scRpl11A_endogenous_Isoform	xlink	decoy inter-protein xl	Lara_191219_B5043_HH_Exp4_6_S5_F3_R1.15259.15259.5_Lara_191219_B5043_HH_Exp4_6_S5_F3_R1.15188.15188.5	11	30	19	Lara_191219_B5043_HH_Exp4_6_S5_F3_R1_matched		3438.62	688.732	5	-9.5	9.5	1	4.01	0.5	1	0.18	0.13	0.06	0.04	0.02	0.01	34	-0.0017	1.8	0.92	11.96	0.243
1	EAKLVENVK-LVTQHKAK-a3-b6	scRpf2	scRpl5	xlink	inter-protein xl	Lara_191219_B5042_HH_Exp4_6_S5_F2_R1.09907.09907.4_Lara_191219_B5042_HH_Exp4_6_S5_F2_R1.09816.09816.4	22	41	19	Lara_191219_B5042_HH_Exp4_6_S5_F2_R1_matched		2090.21	523.56	4	-0.2	0.2	1	7.62	2.13	4.27	0.26	0.33	0.28	0.27	0.02	0.05	347	-0.00454	18.7	0.46	29.68	0.037
2	EEKIKSLTR-KDLLFSK-a3-b1	Flag-scRrs1	decoy_reverse_scRpf2	xlink	decoy inter-protein xl	Lara_191219_B5042_HH_Exp4_6_S5_F2_R1.09907.09907.4_Lara_191219_B5042_HH_Exp4_6_S5_F2_R1.09816.09816.4	71	216	145	Lara_191219_B5042_HH_Exp4_6_S5_F2_R1_matched		2090.21	523.56	4	5.1	5.1	1	3.67	1.21	2.43	0.3	0.06	0.18	0.12	0.06	0.03	217	-0.00531	2.6	0.95	13.6	0.148
3	EEKIKSLTR-LLSDFKK-a3-b6	Flag-scRrs1	scRpf2	xlink	inter-protein xl	Lara_191219_B5042_HH_Exp4_6_S5_F2_R1.09907.09907.4_Lara_191219_B5042_HH_Exp4_6_S5_F2_R1.09816.09816.4	71	129	58	Lara_191219_B5042_HH_Exp4_6_S5_F2_R1_matched		2090.21	523.56	4	5.1	5.1	1	3.89	1	2.01	0.24	0.08	0.12	0.12	0.01	0.02	153	-0.00511	4.1	0.51	12.98	0.2
1	LENPKNK-NEKQQR-a5-b3	decoy_reverse_scSyo1	Flag-scRrs1	xlink	decoy inter-protein xl	Lara_191219_B5043_HH_Exp4_6_S5_F3_R1.05691.05691.3_Lara_191219_B5043_HH_Exp4_6_S5_F3_R1.05587.05587.3	31	215	184	Lara_191219_B5043_HH_Exp4_6_S5_F3_R1_matched		1780.94	594.656	3	0	0	1	7.69	3.55	7.09	0.36	0.21	0.2	0.09	0.1	0.04	483	-0.00426	22.7	0.99	29.65	0.037
2	NKNPELK-NEKQQR-a2-b3	scSyo1	Flag-scRrs1	xlink	inter-protein xl	Lara_191219_B5043_HH_Exp4_6_S5_F3_R1.05691.05691.3_Lara_191219_B5043_HH_Exp4_6_S5_F3_R1.05587.05587.3	590	215	375	Lara_191219_B5043_HH_Exp4_6_S5_F3_R1_matched		1780.94	594.656	3	0	0	1	7.64	3.55	7.1	0.3	0.15	0.22	0.1	0.13	0.04	546	-0.00426	19.1	0	29.36	0.036
1	VFGALKGASDGGLYVPHSENR-AKYNTPK-a6-b2	scRpl5	scRpl5	xlink	intra-protein xl	Lara_191219_B5042_HH_Exp4_6_S5_F2_R1.20899.20899.4_Lara_191219_B5042_HH_Exp4_6_S5_F2_R1.20819.20819.4	164	43	121	Lara_191219_B5042_HH_Exp4_6_S5_F2_R1_matched		3131.6	783.909	4	0	0	1	8.02	1.88	3.76	0.27	0.26	0.4	0.37	0.04	0.06	375	-2.19382	7.4	0.26	29.61	0
2	VKLVWVLDDQDDEK-NKMVDKQQFR-a2-b2	decoy_reverse_Flag-scRrs1	decoy_reverse_scSyo1	xlink	decoy inter-protein xl	Lara_191219_B5042_HH_Exp4_6_S5_F2_R1.20899.20899.4_Lara_191219_B5042_HH_Exp4_6_S5_F2_R1.20819.20819.4	39	33	6	Lara_191219_B5042_HH_Exp4_6_S5_F2_R1_matched		3131.6	783.909	4	2.5	2.5	1	2.08	0.45	0.89	0.09	0.11	0.06	0.04	0.02	0.01	51	-0.0041	1.8	0.95	7.7	0.531
3	YSEPDNLASGGVGHKFVGALR-AKYNTPK-a15-b2	decoy_reverse_scRpl5	scRpl5	xlink	decoy intra-protein xl	Lara_191219_B5042_HH_Exp4_6_S5_F2_R1.20899.20899.4_Lara_191219_B5042_HH_Exp4_6_S5_F2_R1.20819.20819.4	134	43	91	Lara_191219_B5042_HH_Exp4_6_S5_F2_R1_matched		3131.6	783.909	4	0	0	1	2.65	0.59	1.17	0.04	0.04	0.06	0.02	0.04	0.02	52	-0.00267	3.2	0.92	7.28	0.153
1	GPKAEEILER-EKPLPK-a3-b2	TEV,scRpl11A_endogenous_Isoform	Flag-scRrs1	xlink	inter-protein xl	Lara_191219_B5042_HH_Exp4_6_S5_F2_R1.18616.18616.4_Lara_191219_B5042_HH_Exp4_6_S5_F2_R1.18441.18441.4	79, 75	125	46	Lara_191219_B5042_HH_Exp4_6_S5_F2_R1_matched		1989.11	498.286	4	-1.2	1.2	1	6.76	2.72	5.44	0.07	0.42	0.28	0.2	0.08	0.05	362	-0.00229	11.1	0.68	29.52	0.036
2	EKAEGLPIER-EKPLPK-a2-b2	decoy_reverse_scRpl11A_endogenous_Isoform	Flag-scRrs1	xlink	decoy inter-protein xl	Lara_191219_B5042_HH_Exp4_6_S5_F2_R1.18616.18616.4_Lara_191219_B5042_HH_Exp4_6_S5_F2_R1.18441.18441.4	95	125	30	Lara_191219_B5042_HH_Exp4_6_S5_F2_R1_matched		1989.11	498.286	4	-1.2	1.2	1	5.09	1.65	3.3	0.06	0.22	0.21	0.13	0.08	0.04	267	-0.00242	2.9	0.54	20.15	0.061
3	NALKNMRR-LLSDFKK-a4-b6	decoy_reverse_Flag-scRrs1	scRpf2	xlink	decoy inter-protein xl	Lara_191219_B5042_HH_Exp4_6_S5_F2_R1.18616.18616.4_Lara_191219_B5042_HH_Exp4_6_S5_F2_R1.18441.18441.4	4	129	125	Lara_191219_B5042_HH_Exp4_6_S5_F2_R1_matched		1989.11	498.286	4	-3.6	3.6	1	2.93	0.6	1.21	0.07	0.19	0.03	0.03	0.01	0.01	45	-0.00492	2.2	0	10.94	0.305
1	EDTVSWFKQK-DLKIEK-a8-b3	TEV,scRpl11A_endogenous_Isoform	TEV,scRpl11A_endogenous_Isoform	xlink	intra/inter xl	Lara_191219_B5043_HH_Exp4_6_S5_F3_R1.24241.24241.3_Lara_191219_B5043_HH_Exp4_6_S5_F3_R1.24171.24171.3	168, 164	17, 13	151	Lara_191219_B5043_HH_Exp4_6_S5_F3_R1_matched		2149.13	717.385	3	0	0	1	9	2.07	4.13	0.48	0.16	0.48	0.46	0.03	0.07	345	-2.46817	17.3	0.59	29.52	0
2	QKWSFVETDK-DLKIEK-a2-b3	decoy_reverse_TEV	TEV,scRpl11A_endogenous_Isoform	xlink	decoy intra/inter xl	Lara_191219_B5043_HH_Exp4_6_S5_F3_R1.24241.24241.3_Lara_191219_B5043_HH_Exp4_6_S5_F3_R1.24171.24171.3	11	17, 13	6	Lara_191219_B5043_HH_Exp4_6_S5_F3_R1_matched		2149.13	717.385	3	0	0	1	6.1	0.74	1.48	0.14	0.2	0.04	0.02	0.02	0.01	27	-0.00161	12.3	0.88	17.3	0
3	QKWVTSEFDK-DLKIEK-a2-b3	decoy_reverse_scRpl11A_endogenous_Isoform	TEV,scRpl11A_endogenous_Isoform	xlink	decoy intra/inter xl	Lara_191219_B5043_HH_Exp4_6_S5_F3_R1.24241.24241.3_Lara_191219_B5043_HH_Exp4_6_S5_F3_R1.24171.24171.3	11	17, 13	6	Lara_191219_B5043_HH_Exp4_6_S5_F3_R1_matched		2149.13	717.385	3	0	0	1	5.51	0.74	1.47	0.16	0.16	0.04	0.02	0.02	0.01	30	-0.00157	11	0.65	15.25	0
1	CKGTVGNSHK-KAGSNDNNK-a2-b1	TEV,scRpl11A_endogenous_Isoform	scSyo1	xlink	inter-protein xl	Lara_191219_B5043_HH_Exp4_6_S5_F3_R2.02529.02529.3_Lara_191219_B5043_HH_Exp4_6_S5_F3_R2.02496.02496.3	149, 145	20	129	Lara_191219_B5043_HH_Exp4_6_S5_F3_R2_matched		2171.04	724.688	3	0	0	1	8.33	2.46	4.92	0.34	0.26	0.42	0.25	0.17	0.08	310	-0.00275	21	0	29.47	0.036
1	VLEQLSGQTPVQSKAR-CKGTVGNSHK-a14-b2	TEV,scRpl11A_endogenous_Isoform	TEV,scRpl11A_endogenous_Isoform	xlink	intra/inter xl	Lara_191219_B5042_HH_Exp4_6_S5_F2_R2.12999.12999.4_Lara_191219_B5042_HH_Exp4_6_S5_F2_R2.12917.12917.4	53, 49	149, 145	96	Lara_191219_B5042_HH_Exp4_6_S5_F2_R2_matched		2964.55	742.144	4	0.5	0.5	3	6.83	2.29	4.59	0.29	0.24	0.37	0.36	0.01	0.05	527	-2.46817	9.9	0.28	29.45	0
2	AKPGESTSLQVVQLQK-NGGSHTVKCR-a2-b8	decoy_reverse_TEV	decoy_reverse_scRpl11A_endogenous_Isoform	xlink	decoy inter-protein xl	Lara_191219_B5042_HH_Exp4_6_S5_F2_R2.12999.12999.4_Lara_191219_B5042_HH_Exp4_6_S5_F2_R2.12917.12917.4	126	30	96	Lara_191219_B5042_HH_Exp4_6_S5_F2_R2_matched		2964.55	742.144	4	0.5	0.5	3	2.07	0.78	1.56	0.18	0.05	0.09	0.08	0.01	0.01	134	-0.0017	0.9	0.95	8.22	0.466
3	AKPGESTSLQVVQLQK-THSGNGVKCR-a2-b8	decoy_reverse_TEV	decoy_reverse_TEV	xlink	decoy intra-protein xl	Lara_191219_B5042_HH_Exp4_6_S5_F2_R2.12999.12999.4_Lara_191219_B5042_HH_Exp4_6_S5_F2_R2.12917.12917.4	126	30	96	Lara_191219_B5042_HH_Exp4_6_S5_F2_R2_matched		2964.55	742.144	4	0.5	0.5	3	1.83	0.7	1.4	0.19	0.06	0.09	0.08	0	0.01	125	-2.39674	0.6	0	7.85	0.16
1	EAKLVENVK-LSKEER-a3-b3	scRpf2	scRpl5	xlink	inter-protein xl	Lara_191219_B5042_HH_Exp4_6_S5_F2_R2.13078.13078.4_Lara_191219_B5042_HH_Exp4_6_S5_F2_R2.12956.12956.4	22	279	257	Lara_191219_B5042_HH_Exp4_6_S5_F2_R2_matched		1927.06	482.773	4	-0.7	0.7	1	7.19	2.65	5.31	0.1	0.36	0.23	0.18	0.05	0.04	375	-0.00454	15.2	0.32	29.42	0.036
2	DESSKVITK-ARPNAKK-a5-b6	scSyo1	decoy_reverse_scRpf2	xlink	decoy inter-protein xl	Lara_191219_B5042_HH_Exp4_6_S5_F2_R2.13078.13078.4_Lara_191219_B5042_HH_Exp4_6_S5_F2_R2.12956.12956.4	323	338	15	Lara_191219_B5042_HH_Exp4_6_S5_F2_R2_matched		1927.06	482.773	4	-6.5	6.5	1	2.63	0.66	1.31	0.08	0.12	0.04	0.01	0.03	0.01	69	-0.0064	1.6	0.76	9.41	0.416
3	DESSKVITK-KARPNAK-a5-b1	scSyo1	decoy_reverse_scRpf2	xlink	decoy inter-protein xl	Lara_191219_B5042_HH_Exp4_6_S5_F2_R2.13078.13078.4_Lara_191219_B5042_HH_Exp4_6_S5_F2_R2.12956.12956.4	323	332	9	Lara_191219_B5042_HH_Exp4_6_S5_F2_R2_matched		1927.06	482.773	4	-6.5	6.5	1	2.18	0.45	0.9	0.01	0.11	0.02	0.01	0.01	0	24	-0.0064	1.1	0	7.18	0.559
1	AGSNDNNKDTNVVNK-QLLLKEK-a8-b5	scSyo1	scSyo1	xlink	intra-protein xl	Lara_191219_B5042_HH_Exp4_6_S5_F2_R1.15380.15380.4_Lara_191219_B5042_HH_Exp4_6_S5_F2_R1.15274.15274.4	28	74	46	Lara_191219_B5042_HH_Exp4_6_S5_F2_R1_matched		2597.37	650.35	4	0.6	0.6	1	6.73	3.08	6.17	0.25	0.27	0.24	0.1	0.14	0.05	496	-1.93048	14.9	0.64	29.31	0
2	NDVNVTKDAGSNNNK-QLLLKEK-a7-b5	decoy_reverse_scSyo1	scSyo1	xlink	decoy intra-protein xl	Lara_191219_B5042_HH_Exp4_6_S5_F2_R1.15380.15380.4_Lara_191219_B5042_HH_Exp4_6_S5_F2_R1.15274.15274.4	593	74	519	Lara_191219_B5042_HH_Exp4_6_S5_F2_R1_matched		2597.37	650.35	4	0.6	0.6	1	4.81	2.48	4.97	0.22	0.04	0.19	0.06	0.13	0.05	405	-0.00513	11.1	0	18.67	0.046
1	VLEQLSGQTPVQSKAR-RNEKIAVHVTVR-a14-b4	TEV,scRpl11A_endogenous_Isoform	TEV,scRpl11A_endogenous_Isoform	xlink	intra/inter xl	Lara_191219_B5042_HH_Exp4_6_S5_F2_R1.17960.17960.4_Lara_191219_B5042_HH_Exp4_6_S5_F2_R1.17865.17865.4	53, 49	68, 64	15	Lara_191219_B5042_HH_Exp4_6_S5_F2_R1_matched		3298.84	825.719	4	-0.7	0.7	1	6.77	2.65	5.3	0.27	0.15	0.5	0.5	0.01	0.08	610	-2.46817	15.7	0	29.27	0
1	DAKSSAYSSR-EGKTDYYQR-a3-b3	scRpl5	scRpl5	xlink	intra-protein xl	Lara_191219_B5043_HH_Exp4_6_S5_F3_R2.11947.11947.3_Lara_191219_B5043_HH_Exp4_6_S5_F3_R2.13404.13404.3	8	27	19	Lara_191219_B5043_HH_Exp4_6_S5_F3_R2_matched		2367.09	790.039	3	-1.5	1.5	2	6.9	2.55	5.09	0.08	0.38	0.28	0.16	0.12	0.05	367	-2.19382	24.2	0.65	29.09	0
2	DAKSSAYSSR-YYQDTKEGR-a3-b6	scRpl5	decoy_reverse_scRpl5	xlink	decoy intra-protein xl	Lara_191219_B5043_HH_Exp4_6_S5_F3_R2.11947.11947.3_Lara_191219_B5043_HH_Exp4_6_S5_F3_R2.13404.13404.3	8	271	263	Lara_191219_B5043_HH_Exp4_6_S5_F3_R2_matched		2367.09	790.039	3	-1.5	1.5	3	4.47	1.49	2.99	0.08	0.23	0.2	0.17	0.03	0.03	254	-0.00267	13.4	0	18.86	0.031
1	TTKTHSGNGVK-EQYAAESKK-a3-b8	decoy_reverse_TEV	scRpl5	xlink	decoy inter-protein xl	Lara_191219_B5042_HH_Exp4_6_S5_F2_R1.04891.04891.4_Lara_191219_B5042_HH_Exp4_6_S5_F2_R1.04812.04812.4	22	270	248	Lara_191219_B5042_HH_Exp4_6_S5_F2_R1_matched		2319.17	580.8	4	-0.2	0.2	2	5.23	2.78	5.55	0.3	0.14	0.43	0.08	0.35	0.08	774	-0.00221	9.9	0.98	29.07	0.035
2	TTKNGGSHTVK-EQYAAESKK-a3-b8	decoy_reverse_scRpl11A_endogenous_Isoform	scRpl5	xlink	decoy inter-protein xl	Lara_191219_B5042_HH_Exp4_6_S5_F2_R1.04891.04891.4_Lara_191219_B5042_HH_Exp4_6_S5_F2_R1.04812.04812.4	22	270	248	Lara_191219_B5042_HH_Exp4_6_S5_F2_R1_matched		2319.17	580.8	4	-0.2	0.2	1	5.19	2.38	4.76	0.28	0.17	0.4	0.02	0.38	0.08	719	-0.00215	9.9	0.37	28.62	0.034
3	TTKTHSGNGVK-KSYAEEAQK-a3-b1	decoy_reverse_TEV	decoy_reverse_scRpl5	xlink	decoy inter-protein xl	Lara_191219_B5042_HH_Exp4_6_S5_F2_R1.04891.04891.4_Lara_191219_B5042_HH_Exp4_6_S5_F2_R1.04812.04812.4	22	28	6	Lara_191219_B5042_HH_Exp4_6_S5_F2_R1_matched		2319.17	580.8	4	-0.2	0.2	1	2.64	0.89	1.79	0.11	0.07	0.1	0.09	0.02	0.02	182	-0.00211	2.2	0.81	10.47	0.369
1	KFTKEQYAAESK-QTKLSK-a1-b3	scRpl5	scRpl5	xlink	intra-protein xl	Lara_191219_B5042_HH_Exp4_6_S5_F2_R1.10484.10484.4_Lara_191219_B5042_HH_Exp4_6_S5_F2_R1.10369.10369.4	259	276	17	Lara_191219_B5042_HH_Exp4_6_S5_F2_R1_matched		2270.22	568.562	4	0	0	4	8.25	2.94	5.88	0.1	0.33	0.17	0.11	0.06	0.03	285	-2.19382	25.3	0.76	29.07	0
2	KFTKEQYAAESK-QTKLSK-a4-b3	scRpl5	scRpl5	xlink	intra-protein xl	Lara_191219_B5042_HH_Exp4_6_S5_F2_R1.10484.10484.4_Lara_191219_B5042_HH_Exp4_6_S5_F2_R1.10369.10369.4	262	276	14	Lara_191219_B5042_HH_Exp4_6_S5_F2_R1_matched		2270.22	568.562	4	0	0	4	8.25	3.11	6.23	0.14	0.26	0.17	0.1	0.06	0.03	281	-2.19382	22.7	0.8	27.62	0
3	FTKEQYAAESKK-QTKLSK-a11-b3	scRpl5	scRpl5	xlink	intra-protein xl	Lara_191219_B5042_HH_Exp4_6_S5_F2_R1.10484.10484.4_Lara_191219_B5042_HH_Exp4_6_S5_F2_R1.10369.10369.4	270	276	6	Lara_191219_B5042_HH_Exp4_6_S5_F2_R1_matched		2270.22	568.562	4	0	0	2	6.22	2.27	4.54	0.18	0.28	0.11	0.04	0.07	0.02	184	-2.19382	14.9	0.87	22.19	0.017
1	DAKSSAYSSR-EAKLVENVK-a3-b3	scRpl5	scRpf2	xlink	inter-protein xl	Lara_191219_B5043_HH_Exp4_6_S5_F3_R1.13881.13881.3_Lara_191219_B5043_HH_Exp4_6_S5_F3_R1.13721.13721.3	8	22	14	Lara_191219_B5043_HH_Exp4_6_S5_F3_R1_matched		2237.15	746.726	3	-0.1	0.1	4	7.48	2.28	4.57	0.23	0.32	0.23	0.15	0.08	0.04	352	-0.00454	28	0	29.05	0.035
1	KAGSNDNNK-GIKPKER-a1-b3	scSyo1	Flag-scRrs1	xlink	inter-protein xl	Lara_191219_B5043_HH_Exp4_6_S5_F3_R1.03104.03104.4_Lara_191219_B5043_HH_Exp4_6_S5_F3_R1.03047.03047.4	20	146	126	Lara_191219_B5043_HH_Exp4_6_S5_F3_R1_matched		1911.02	478.762	4	-0.7	0.7	3	8.99	1.71	3.43	0.28	0.35	0.23	0.16	0.07	0.04	150	-0.00426	25.9	0	29.02	0.035
2	KAGSNDNNK-GIKPKER-a1-b5	scSyo1	Flag-scRrs1	xlink	inter-protein xl	Lara_191219_B5043_HH_Exp4_6_S5_F3_R1.03104.03104.4_Lara_191219_B5043_HH_Exp4_6_S5_F3_R1.03047.03047.4	20	148	128	Lara_191219_B5043_HH_Exp4_6_S5_F3_R1_matched		1911.02	478.762	4	-0.7	0.7	3	8.04	1.53	3.05	0.27	0.32	0.21	0.16	0.05	0.04	139	-0.00426	24.8	0	26.3	0.029
1	VLEQLSGQTPVQSKAR-NEKIAVHVTVR-a14-b3	TEV,scRpl11A_endogenous_Isoform	TEV,scRpl11A_endogenous_Isoform	xlink	intra/inter xl	Lara_191219_B5041_HH_Exp4_6_S5_F1_R1.13202.13202.4_Lara_191219_B5041_HH_Exp4_6_S5_F1_R1.13139.13139.4	53, 49	68, 64	15	Lara_191219_B5041_HH_Exp4_6_S5_F1_R1_matched		3142.75	786.695	4	1.3	1.3	4	6.26	2.69	5.38	0.28	0.17	0.53	0.51	0.01	0.08	618	-2.46817	12.9	0.93	28.92	0
2	VLEQLSGQTPVQSKAR-VVHAITVKNER-a14-b8	TEV,scRpl11A_endogenous_Isoform	decoy_reverse_scRpl11A_endogenous_Isoform	xlink	decoy intra/inter xl	Lara_191219_B5041_HH_Exp4_6_S5_F1_R1.13202.13202.4_Lara_191219_B5041_HH_Exp4_6_S5_F1_R1.13139.13139.4	53, 49	111	58	Lara_191219_B5041_HH_Exp4_6_S5_F1_R1_matched		3142.75	786.695	4	1.3	1.3	1	5.67	2.66	5.32	0.27	0.14	0.52	0.51	0.01	0.08	607	-0.00157	12.3	1	26.78	0
3	VLEQLSGQTPVQSKAR-VVAHTIVKNER-a14-b8	TEV,scRpl11A_endogenous_Isoform	decoy_reverse_TEV	xlink	decoy intra/inter xl	Lara_191219_B5041_HH_Exp4_6_S5_F1_R1.13202.13202.4_Lara_191219_B5041_HH_Exp4_6_S5_F1_R1.13139.13139.4	53, 49	111	58	Lara_191219_B5041_HH_Exp4_6_S5_F1_R1_matched		3142.75	786.695	4	1.3	1.3	1	5.67	2.66	5.32	0.27	0.14	0.52	0.51	0.01	0.08	607	-0.00161	12.3	0	26.78	0
1	VFGALKGASDGGLYVPHSENR-ADPAFKPTEK-a6-b6	scRpl5	scRpl5	xlink	intra-protein xl	Lara_191219_B5042_HH_Exp4_6_S5_F2_R1.22523.22523.4_Lara_191219_B5042_HH_Exp4_6_S5_F2_R1.23886.23886.4	164	254	90	Lara_191219_B5042_HH_Exp4_6_S5_F2_R1_matched		3413.72	854.439	4	-0.4	0.4	3	7.58	1.61	3.22	0.29	0.19	0.42	0.22	0.2	0.09	446	-2.19382	7.1	0	28.86	0
1	IEKLVLNISVGESGDR-NEKQQR-a3-b3	TEV,scRpl11A_endogenous_Isoform	Flag-scRrs1	xlink	inter-protein xl	Lara_191219_B5042_HH_Exp4_6_S5_F2_R1.23757.23757.4_Lara_191219_B5042_HH_Exp4_6_S5_F2_R1.23679.23679.4	20, 16	215	195	Lara_191219_B5042_HH_Exp4_6_S5_F2_R1_matched		2667.41	667.861	4	-1.9	1.9	2	7.33	1.94	3.89	0.33	0.18	0.34	0.31	0.03	0.05	510	-0.00229	16.5	0.1	28.83	0.035
2	QQFKMVDKNK-QQFKMVDKNK-a4-b8	scSyo1	scSyo1	xlink	intra-protein xl	Lara_191219_B5042_HH_Exp4_6_S5_F2_R1.23757.23757.4_Lara_191219_B5042_HH_Exp4_6_S5_F2_R1.23679.23679.4	584	588	4	Lara_191219_B5042_HH_Exp4_6_S5_F2_R1_matched		2667.41	667.861	4	9.9	9.9	1	1.24	0.26	0.52	0.03	0.01	0.01	0	0.01	0	15	-1.93048	0.5	0.98	2.99	0.309
3	QQFKMVDKNK-QQFKMVDKNK-a8-b4	scSyo1	scSyo1	xlink	intra-protein xl	Lara_191219_B5042_HH_Exp4_6_S5_F2_R1.23757.23757.4_Lara_191219_B5042_HH_Exp4_6_S5_F2_R1.23679.23679.4	588	584	4	Lara_191219_B5042_HH_Exp4_6_S5_F2_R1_matched		2667.41	667.861	4	9.9	9.9	1	1.24	0.26	0.52	0.03	0.01	0.01	0.01	0	0	15	-1.93048	0.5	0.98	2.99	0.309
1	VLEQLSGQTPVQSKAR-GPKAEEILER-a14-b3	TEV,scRpl11A_endogenous_Isoform	TEV,scRpl11A_endogenous_Isoform	xlink	intra/inter xl	Lara_191219_B5041_HH_Exp4_6_S5_F1_R2.14663.14663.4_Lara_191219_B5041_HH_Exp4_6_S5_F1_R2.14588.14588.4	53, 49	79, 75	26	Lara_191219_B5041_HH_Exp4_6_S5_F1_R2_matched		3018.63	755.666	4	-0.3	0.3	3	6.46	2.08	4.16	0.28	0.19	0.5	0.49	0.01	0.08	576	-2.46817	7.8	0.88	28.81	0
2	VLEQLSGQTPVQSKAR-EKAEGLPIER-a14-b2	TEV,scRpl11A_endogenous_Isoform	decoy_reverse_scRpl11A_endogenous_Isoform	xlink	decoy intra/inter xl	Lara_191219_B5041_HH_Exp4_6_S5_F1_R2.14663.14663.4_Lara_191219_B5041_HH_Exp4_6_S5_F1_R2.14588.14588.4	53, 49	95	42	Lara_191219_B5041_HH_Exp4_6_S5_F1_R2_matched		3018.63	755.666	4	-0.3	0.3	1	5.32	1.9	3.8	0.29	0.13	0.5	0.49	0.01	0.07	570	-0.00157	6.8	0.41	25.26	0
3	GPKAEEILERGLK-IEKDLRQNMAPK-a3-b3	TEV,scRpl11A_endogenous_Isoform	decoy_reverse_scRpl11A_endogenous_Isoform	xlink	decoy intra/inter xl	Lara_191219_B5041_HH_Exp4_6_S5_F1_R2.14663.14663.4_Lara_191219_B5041_HH_Exp4_6_S5_F1_R2.14588.14588.4	79, 75	162	83	Lara_191219_B5041_HH_Exp4_6_S5_F1_R2_matched		3018.63	755.666	4	-6.5	6.5	1	4.12	0.67	1.34	0.16	0.01	0.07	0.03	0.04	0.01	76	-0.00157	3.5	1	10.33	0
1	GGFLSILKDQVVPNLR-K8-156	scSyo1	-	monolink	monolink	Lara_191219_B5042_HH_Exp4_6_S5_F2_R2.30286.30286.3_Lara_191219_B5042_HH_Exp4_6_S5_F2_R2.30311.30311.3	572	n/a	-	Lara_191219_B5042_HH_Exp4_6_S5_F2_R2_matched		1911.08	638.036	3	0.6	0.6	6	7.39	2.04	2.04	0.19	0.29	0.24	0.24	0	0.08	362	0	5.7	0.27	28.78	0
2	VLDNPVQKLGLFGSIR-K8-156	decoy_reverse_scSyo1	-	monolink	decoy monolink	Lara_191219_B5042_HH_Exp4_6_S5_F2_R2.30286.30286.3_Lara_191219_B5042_HH_Exp4_6_S5_F2_R2.30311.30311.3	49	n/a	-	Lara_191219_B5042_HH_Exp4_6_S5_F2_R2_matched		1911.08	638.036	3	0.6	0.6	4	2.83	0.4	0.4	0.07	0.02	0.05	0.05	0	0.02	79	0	2	0	7.9	0.194
1	TLQKLGLDETYK-IKDYNAK-a4-b2	scRpl5	scSyo1	xlink	inter-protein xl	Lara_191219_B5042_HH_Exp4_6_S5_F2_R1.20084.20084.3_Lara_191219_B5042_HH_Exp4_6_S5_F2_R1.19964.19964.3	112	329	217	Lara_191219_B5042_HH_Exp4_6_S5_F2_R1_matched		2396.28	799.769	3	-0.2	0.2	2	7.39	2.14	4.28	0.28	0.22	0.28	0.24	0.04	0.04	451	-0.00378	14.7	0.1	28.73	0.034
2	IGRIHTPSPDMVTEAHKKPK-K20-155	scRpf2	-	monolink	monolink	Lara_191219_B5042_HH_Exp4_6_S5_F2_R1.20084.20084.3_Lara_191219_B5042_HH_Exp4_6_S5_F2_R1.19964.19964.3	253	n/a	-	Lara_191219_B5042_HH_Exp4_6_S5_F2_R1_matched		2396.28	799.769	3	-7.6	7.6	1	0.32	0.05	0.05	0	0.09	0.01	0.01	0	0	14	0	0.2	0	2.81	0.348
3	IGRIHTPSPDMVTEAHKKPK-K18-155	scRpf2	-	monolink	monolink	Lara_191219_B5042_HH_Exp4_6_S5_F2_R1.20084.20084.3_Lara_191219_B5042_HH_Exp4_6_S5_F2_R1.19964.19964.3	251	n/a	-	Lara_191219_B5042_HH_Exp4_6_S5_F2_R1_matched		2396.28	799.769	3	-7.6	7.6	1	0.26	0.04	0.04	0.02	0.08	0.01	0.01	0	0	20	0	0.2	0	2.76	0.352
1	GTVGNSHKTTK-K8-156	TEV,scRpl11A_endogenous_Isoform	-	monolink	monolink	Lara_191219_B5043_HH_Exp4_6_S5_F3_R1.05057.05057.3_Lara_191219_B5043_HH_Exp4_6_S5_F3_R1.04924.04924.3	157, 153	n/a	-	Lara_191219_B5043_HH_Exp4_6_S5_F3_R1_matched		1284.67	429.23	3	-0.7	0.7	2	8.14	1.04	1.04	0.28	0.12	0.79	0.79	0	0.36	259	0	15.3	0.32	28.66	0
2	GTVGNSHKTTK-K11-156	TEV,scRpl11A_endogenous_Isoform	-	monolink	monolink	Lara_191219_B5043_HH_Exp4_6_S5_F3_R1.05057.05057.3_Lara_191219_B5043_HH_Exp4_6_S5_F3_R1.04924.04924.3	160, 156	n/a	-	Lara_191219_B5043_HH_Exp4_6_S5_F3_R1_matched		1284.67	429.23	3	-0.7	0.7	2	7.61	1.14	1.14	0.33	0.13	0.79	0.79	0	0.36	258	0	13.6	0.33	27.84	0
3	TTKTHSGNGVK-K3-156	decoy_reverse_TEV	-	monolink	decoy monolink	Lara_191219_B5043_HH_Exp4_6_S5_F3_R1.05057.05057.3_Lara_191219_B5043_HH_Exp4_6_S5_F3_R1.04924.04924.3	22	n/a	-	Lara_191219_B5043_HH_Exp4_6_S5_F3_R1_matched		1284.67	429.23	3	-0.7	0.7	2	2.3	0.29	0.29	0.09	0.15	0.12	0.12	0	0.05	38	0	2.5	0	9.28	0.169
1	GPKAEEILER-KPDMKR-a3-b5	TEV,scRpl11A_endogenous_Isoform	scRpf2	xlink	inter-protein xl	Lara_191219_B5043_HH_Exp4_6_S5_F3_R2.14555.14555.4_Lara_191219_B5043_HH_Exp4_6_S5_F3_R2.14634.14634.4	79, 75	58	21	Lara_191219_B5043_HH_Exp4_6_S5_F3_R2_matched		2052.1	514.033	4	-0.9	0.9	1	8.17	2.32	4.65	0.21	0.28	0.23	0.18	0.05	0.04	307	-0.00331	22.9	0.44	28.54	0.034
2	GPKAEEILER-KPDMKR-a3-b1	TEV,scRpl11A_endogenous_Isoform	scRpf2	xlink	inter-protein xl	Lara_191219_B5043_HH_Exp4_6_S5_F3_R2.14555.14555.4_Lara_191219_B5043_HH_Exp4_6_S5_F3_R2.14634.14634.4	79, 75	54	25	Lara_191219_B5043_HH_Exp4_6_S5_F3_R2_matched		2052.1	514.033	4	-0.9	0.9	1	7.34	1.95	3.9	0.19	0.26	0.2	0.18	0.01	0.03	259	-0.00331	20.8	0.5	25.61	0.035
3	EKAEGLPIER-KPDMKR-a2-b5	decoy_reverse_scRpl11A_endogenous_Isoform	scRpf2	xlink	decoy inter-protein xl	Lara_191219_B5043_HH_Exp4_6_S5_F3_R2.14555.14555.4_Lara_191219_B5043_HH_Exp4_6_S5_F3_R2.14634.14634.4	95	58	37	Lara_191219_B5043_HH_Exp4_6_S5_F3_R2_matched		2052.1	514.033	4	-0.9	0.9	1	4.22	1.04	2.09	0.1	0.11	0.07	0.04	0.03	0.01	90	-0.0035	5.9	0.74	12.68	0.223
1	VLEQLSGQTPVQSKAR-DTNVVNKK-a14-b7	TEV,scRpl11A_endogenous_Isoform	scSyo1	xlink	inter-protein xl	Lara_191219_B5042_HH_Exp4_6_S5_F2_R1.16620.16620.4_Lara_191219_B5042_HH_Exp4_6_S5_F2_R1.16500.16500.4	53, 49	35	18	Lara_191219_B5042_HH_Exp4_6_S5_F2_R1_matched		2794.52	699.637	4	-0.1	0.1	2	5	2.73	5.46	0.28	0.22	0.3	0.21	0.09	0.05	694	-0.00275	5.7	0.84	28.5	0.034
2	VLEQLSGQTPVQSKAR-KNDVNVTK-a14-b1	TEV,scRpl11A_endogenous_Isoform	decoy_reverse_scSyo1	xlink	decoy inter-protein xl	Lara_191219_B5042_HH_Exp4_6_S5_F2_R1.16620.16620.4_Lara_191219_B5042_HH_Exp4_6_S5_F2_R1.16500.16500.4	53, 49	586	533	Lara_191219_B5042_HH_Exp4_6_S5_F2_R1_matched		2794.52	699.637	4	-0.1	0.1	2	3.89	1.82	3.64	0.19	0.26	0.24	0.23	0.01	0.03	549	-0.00275	2.1	0	23.94	0.032
1	IHMGKQDLGK-K5-156	scRpf2	-	monolink	monolink	Lara_191219_B5043_HH_Exp4_6_S5_F3_R1.16400.16400.3_Lara_191219_B5043_HH_Exp4_6_S5_F3_R1.16193.16193.3	279	n/a	-	Lara_191219_B5043_HH_Exp4_6_S5_F3_R1_matched		1281.67	428.232	3	-1.8	1.8	7	8.43	3.09	3.09	0.14	0.3	0.19	0.19	0	0.09	213	0	14	0	28.47	0
2	IHMGKQDLGK-K10-156	scRpf2	-	monolink	monolink	Lara_191219_B5043_HH_Exp4_6_S5_F3_R1.16400.16400.3_Lara_191219_B5043_HH_Exp4_6_S5_F3_R1.16193.16193.3	284	n/a	-	Lara_191219_B5043_HH_Exp4_6_S5_F3_R1_matched		1281.67	428.232	3	-1.8	1.8	7	2.8	0.58	0.58	0.04	0.13	0.03	0.03	0	0.01	30	0	5	0	9.04	0.169
1	GPKAEEILER-QDLGKLQTR-a3-b5	TEV,scRpl11A_endogenous_Isoform	scRpf2	xlink	inter-protein xl	Lara_191219_B5042_HH_Exp4_6_S5_F2_R1.21044.21044.4_Lara_191219_B5042_HH_Exp4_6_S5_F2_R1.20921.20921.4	79, 75	284	205	Lara_191219_B5042_HH_Exp4_6_S5_F2_R1_matched		2336.27	585.075	4	-0.9	0.9	2	7.07	2.79	5.58	0.13	0.28	0.19	0.09	0.1	0.03	435	-0.00331	14.1	0.64	28.4	0.034
2	AEEEPGLKIR-QDLGKLQTR-a8-b5	decoy_reverse_TEV	scRpf2	xlink	decoy inter-protein xl	Lara_191219_B5042_HH_Exp4_6_S5_F2_R1.21044.21044.4_Lara_191219_B5042_HH_Exp4_6_S5_F2_R1.20921.20921.4	101	284	183	Lara_191219_B5042_HH_Exp4_6_S5_F2_R1_matched		2336.27	585.075	4	-0.9	0.9	1	5.11	1.79	3.59	0.18	0.1	0.13	0.03	0.1	0.02	288	-0.00359	6.1	0.96	18.22	0.064
3	EKAEGLPIER-QDLGKLQTR-a2-b5	decoy_reverse_scRpl11A_endogenous_Isoform	scRpf2	xlink	decoy inter-protein xl	Lara_191219_B5042_HH_Exp4_6_S5_F2_R1.21044.21044.4_Lara_191219_B5042_HH_Exp4_6_S5_F2_R1.20921.20921.4	95	284	189	Lara_191219_B5042_HH_Exp4_6_S5_F2_R1_matched		2336.27	585.075	4	-0.9	0.9	1	5.04	1.71	3.43	0.12	0.09	0.12	0.03	0.1	0.02	281	-0.0035	6.1	0.6	17.41	0.067
1	EKLVPIILNK-KAGSNDNNK-a2-b1	scSyo1	scSyo1	xlink	intra-protein xl	Lara_191219_B5042_HH_Exp4_6_S5_F2_R1.21316.21316.4_Lara_191219_B5042_HH_Exp4_6_S5_F2_R1.21254.21254.4	76	20	56	Lara_191219_B5042_HH_Exp4_6_S5_F2_R1_matched		2250.26	563.572	4	0	0	2	7.22	2	4.01	0.23	0.34	0.37	0.35	0.02	0.06	308	-1.93048	14	0.33	28.39	0
2	AEEEPGLKIR-MIRTVKPK-a8-b6	decoy_reverse_TEV	scRpf2	xlink	decoy inter-protein xl	Lara_191219_B5042_HH_Exp4_6_S5_F2_R1.21316.21316.4_Lara_191219_B5042_HH_Exp4_6_S5_F2_R1.21254.21254.4	101	6	95	Lara_191219_B5042_HH_Exp4_6_S5_F2_R1_matched		2250.26	563.572	4	-8.3	8.3	2	2.58	0.39	0.78	0.09	0.16	0.04	0.03	0.01	0.01	29	-0.00359	2.3	0.93	9.37	0.425
3	EKAEGLPIER-MIRTVKPK-a2-b6	decoy_reverse_scRpl11A_endogenous_Isoform	scRpf2	xlink	decoy inter-protein xl	Lara_191219_B5042_HH_Exp4_6_S5_F2_R1.21316.21316.4_Lara_191219_B5042_HH_Exp4_6_S5_F2_R1.21254.21254.4	95	6	89	Lara_191219_B5042_HH_Exp4_6_S5_F2_R1_matched		2250.26	563.572	4	-8.3	8.3	2	2.47	0.52	1.05	0.11	0.11	0.07	0.06	0.01	0.01	57	-0.0035	1.5	0.85	8.71	0.437
1	ADPAFKPTEKK-LSKEER-a6-b3	scRpl5	scRpl5	xlink	intra-protein xl	Lara_191219_B5043_HH_Exp4_6_S5_F3_R2.10776.10776.4_Lara_191219_B5043_HH_Exp4_6_S5_F3_R2.10672.10672.4	254	279	25	Lara_191219_B5043_HH_Exp4_6_S5_F3_R2_matched		2129.14	533.292	4	-0.9	0.9	1	7.93	1.68	3.36	0.31	0.31	0.43	0.36	0.07	0.07	245	-2.19382	15.7	0.48	28.33	0
2	ADPAFKPTEKK-LSKEER-a10-b3	scRpl5	scRpl5	xlink	intra-protein xl	Lara_191219_B5043_HH_Exp4_6_S5_F3_R2.10776.10776.4_Lara_191219_B5043_HH_Exp4_6_S5_F3_R2.10672.10672.4	258	279	21	Lara_191219_B5043_HH_Exp4_6_S5_F3_R2_matched		2129.14	533.292	4	-0.9	0.9	1	7.33	1.6	3.2	0.29	0.15	0.43	0.36	0.07	0.07	245	-2.19382	15.5	0.57	23.77	0.009
3	EKLENPKNK-AMTKWEK-a7-b4	decoy_reverse_scSyo1	Flag-scRrs1	xlink	decoy inter-protein xl	Lara_191219_B5043_HH_Exp4_6_S5_F3_R2.10776.10776.4_Lara_191219_B5043_HH_Exp4_6_S5_F3_R2.10672.10672.4	31	135	104	Lara_191219_B5043_HH_Exp4_6_S5_F3_R2_matched		2129.14	533.292	4	7.5	7.5	1	4.47	0.71	1.43	0.13	0.16	0.09	0.01	0.08	0.02	49	-0.00426	4.2	0.98	13.62	0.148
1	VFGALKGASDGGLYVPHSENR-GIKPKER-a6-b5	scRpl5	Flag-scRrs1	xlink	inter-protein xl	Lara_191219_B5042_HH_Exp4_6_S5_F2_R1.18866.18866.4_Lara_191219_B5042_HH_Exp4_6_S5_F2_R1.18771.18771.4	164	148	16	Lara_191219_B5042_HH_Exp4_6_S5_F2_R1_matched		3137.66	785.423	4	0	0	2	7.37	1.57	3.14	0.26	0.32	0.33	0.27	0.06	0.05	307	-0.00314	9	0.2	28.3	0.033
2	VFGALKGASDGGLYVPHSENR-GIKPKER-a6-b3	scRpl5	Flag-scRrs1	xlink	inter-protein xl	Lara_191219_B5042_HH_Exp4_6_S5_F2_R1.18866.18866.4_Lara_191219_B5042_HH_Exp4_6_S5_F2_R1.18771.18771.4	164	146	18	Lara_191219_B5042_HH_Exp4_6_S5_F2_R1_matched		3137.66	785.423	4	0	0	2	6.65	1.33	2.65	0.22	0.31	0.29	0.27	0.02	0.04	276	-0.00314	6.4	0.22	25.82	0.029
3	WPGYEVMESGKAGRKPEK-AKQLHTVR-a15-b2	decoy_reverse_Flag-scRrs1	decoy_reverse_scRpl5	xlink	decoy inter-protein xl	Lara_191219_B5042_HH_Exp4_6_S5_F2_R1.18866.18866.4_Lara_191219_B5042_HH_Exp4_6_S5_F2_R1.18771.18771.4	77	257	180	Lara_191219_B5042_HH_Exp4_6_S5_F2_R1_matched		3137.66	785.423	4	5.7	5.7	1	1.53	0.28	0.55	0.07	0.08	0.05	0.03	0.02	0.01	47	-0.0029	1.8	0	5.77	0.585
1	QQKNEKK-SLKQTR-a3-b3	decoy_reverse_Flag-scRrs1	decoy_reverse_scRpl5	xlink	decoy inter-protein xl	Lara_191219_B5043_HH_Exp4_6_S5_F3_R2.16547.16547.4_Lara_191219_B5043_HH_Exp4_6_S5_F3_R2.16422.16422.4	11	22	11	Lara_191219_B5043_HH_Exp4_6_S5_F3_R2_matched		1771	443.758	4	2.8	2.8	2	8.83	2.96	5.91	0.17	0.27	0.13	0.06	0.07	0.02	239	-0.0029	15.8	0.6	28.25	0.025
2	QQKNEKK-SLKQTR-a6-b3	decoy_reverse_Flag-scRrs1	decoy_reverse_scRpl5	xlink	decoy inter-protein xl	Lara_191219_B5043_HH_Exp4_6_S5_F3_R2.16547.16547.4_Lara_191219_B5043_HH_Exp4_6_S5_F3_R2.16422.16422.4	14	22	8	Lara_191219_B5043_HH_Exp4_6_S5_F3_R2_matched		1771	443.758	4	2.8	2.8	1	6.05	1.77	3.53	0.14	0.25	0.11	0.01	0.1	0.02	206	-0.0029	6.6	0.78	21.67	0.047
3	RQQKNEK-KMKGLK-a4-b1	decoy_reverse_Flag-scRrs1	scRpf2	xlink	decoy inter-protein xl	Lara_191219_B5043_HH_Exp4_6_S5_F3_R2.16547.16547.4_Lara_191219_B5043_HH_Exp4_6_S5_F3_R2.16422.16422.4	11	289	278	Lara_191219_B5043_HH_Exp4_6_S5_F3_R2_matched		1771	443.758	4	-7.8	7.8	1	4.82	1.57	3.14	0.15	0.19	0.09	0.05	0.03	0.02	161	-0.00492	5.7	0	17	0.072
1	DAKSSAYSSR-EKPLPKAK-a3-b6	scRpl5	Flag-scRrs1	xlink	inter-protein xl	Lara_191219_B5043_HH_Exp4_6_S5_F3_R2.08687.08687.3_Lara_191219_B5043_HH_Exp4_6_S5_F3_R2.08609.08609.3	8	129	121	Lara_191219_B5043_HH_Exp4_6_S5_F3_R2_matched		2118.13	707.052	3	-0.3	0.3	2	7.51	2.04	4.08	0.34	0.24	0.44	0.11	0.33	0.09	356	-0.00314	13.1	0	28.22	0.025
2	DAKSSAYSSR-EKPLPKAK-a3-b2	scRpl5	Flag-scRrs1	xlink	inter-protein xl	Lara_191219_B5043_HH_Exp4_6_S5_F3_R2.08687.08687.3_Lara_191219_B5043_HH_Exp4_6_S5_F3_R2.08609.08609.3	8	125	117	Lara_191219_B5043_HH_Exp4_6_S5_F3_R2_matched		2118.13	707.052	3	-0.3	0.3	2	5.51	1.43	2.85	0.23	0.18	0.16	0.1	0.06	0.03	130	-0.00314	11.2	0	17.88	0.057
1	EAKLVENVK-QDLGKLQTR-a3-b5	scRpf2	scRpf2	xlink	intra-protein xl	Lara_191219_B5042_HH_Exp4_6_S5_F2_R1.17844.17844.4_Lara_191219_B5042_HH_Exp4_6_S5_F2_R1.17755.17755.4	22	284	262	Lara_191219_B5042_HH_Exp4_6_S5_F2_R1_matched		2224.24	557.068	4	-0.9	0.9	1	7.7	2.28	4.55	0.14	0.24	0.22	0.19	0.03	0.04	387	-1.77211	13.3	0.84	28.2	0
2	REAKLVENVK-QQKNEKK-a4-b3	scRpf2	decoy_reverse_Flag-scRrs1	xlink	decoy inter-protein xl	Lara_191219_B5042_HH_Exp4_6_S5_F2_R1.17844.17844.4_Lara_191219_B5042_HH_Exp4_6_S5_F2_R1.17755.17755.4	22	11	11	Lara_191219_B5042_HH_Exp4_6_S5_F2_R1_matched		2224.24	557.068	4	-6	6	1	5.93	1.87	3.73	0.09	0.26	0.18	0.17	0.01	0.03	325	-0.00492	6.5	0.36	23.76	0.038
3	REAKLVENVK-QQKNEKK-a4-b6	scRpf2	decoy_reverse_Flag-scRrs1	xlink	decoy inter-protein xl	Lara_191219_B5042_HH_Exp4_6_S5_F2_R1.17844.17844.4_Lara_191219_B5042_HH_Exp4_6_S5_F2_R1.17755.17755.4	22	14	8	Lara_191219_B5042_HH_Exp4_6_S5_F2_R1_matched		2224.24	557.068	4	-6	6	1	4.64	1.46	2.92	0.11	0.15	0.17	0.17	0	0.03	299	-0.00492	4.5	0.47	18.37	0.064
1	EKPLPKAK-KGIKPK-a6-b1	Flag-scRrs1	Flag-scRrs1	xlink	intra-protein xl	Lara_191219_B5043_HH_Exp4_6_S5_F3_R2.06093.06093.4_Lara_191219_B5043_HH_Exp4_6_S5_F3_R2.06030.06030.4	129	143	14	Lara_191219_B5043_HH_Exp4_6_S5_F3_R2_matched		1717.09	430.279	4	-0.7	0.7	1	8.26	2.29	4.58	0.28	0.25	0.43	0.37	0.07	0.07	273	-2.09151	15.6	0	28.19	0
2	EKPLPKAK-KGIKPK-a6-b4	Flag-scRrs1	Flag-scRrs1	xlink	intra-protein xl	Lara_191219_B5043_HH_Exp4_6_S5_F3_R2.06093.06093.4_Lara_191219_B5043_HH_Exp4_6_S5_F3_R2.06030.06030.4	129	146	17	Lara_191219_B5043_HH_Exp4_6_S5_F3_R2_matched		1717.09	430.279	4	-0.7	0.7	1	6.95	1.93	3.86	0.22	0.14	0.39	0.35	0.04	0.06	245	-2.09151	5.2	0	22.51	0.017
3	EKPLPKAK-KGIKPK-a2-b1	Flag-scRrs1	Flag-scRrs1	xlink	intra-protein xl	Lara_191219_B5043_HH_Exp4_6_S5_F3_R2.06093.06093.4_Lara_191219_B5043_HH_Exp4_6_S5_F3_R2.06030.06030.4	125	143	18	Lara_191219_B5043_HH_Exp4_6_S5_F3_R2_matched		1717.09	430.279	4	-0.7	0.7	1	6.59	1.4	2.79	0.15	0.31	0.1	0.05	0.06	0.02	64	-2.09151	14.1	0	21.4	0.017
1	AKYNTPK-LSKEER-a2-b3	scRpl5	scRpl5	xlink	intra-protein xl	Lara_191219_B5043_HH_Exp4_6_S5_F3_R2.08859.08859.4_Lara_191219_B5043_HH_Exp4_6_S5_F3_R2.08763.08763.4	43	279	236	Lara_191219_B5043_HH_Exp4_6_S5_F3_R2_matched		1718.92	430.738	4	-0.7	0.7	1	6.99	2.66	5.33	0.18	0.32	0.23	0.11	0.12	0.04	369	-2.19382	18.1	0	28.19	0
1	VLEQLSGQTPVQSKAR-VKGTDNELIDPR-a14-b2	TEV,scRpl11A_endogenous_Isoform	Flag-scRrs1	xlink	inter-protein xl	Lara_191219_B5041_HH_Exp4_6_S5_F1_R1.13731.13731.4_Lara_191219_B5041_HH_Exp4_6_S5_F1_R1.13678.13678.4	53, 49	189	136	Lara_191219_B5041_HH_Exp4_6_S5_F1_R1_matched		3233.73	809.441	4	2	2	3	6.15	2.5	5	0.29	0.13	0.3	0.17	0.13	0.05	652	-0.00229	6.9	0.19	28.18	0.025
2	GGFLSILKDQVVPNLR-TTKEDTVSWFK-a8-b3	scSyo1	TEV,scRpl11A_endogenous_Isoform	xlink	inter-protein xl	Lara_191219_B5041_HH_Exp4_6_S5_F1_R1.13731.13731.4_Lara_191219_B5041_HH_Exp4_6_S5_F1_R1.13678.13678.4	572	160, 156	412	Lara_191219_B5041_HH_Exp4_6_S5_F1_R1_matched		3233.73	809.441	4	-0.5	0.5	1	1.34	0.38	0.77	0.15	0.02	0.05	0.04	0.01	0.01	103	-0.00275	0.7	0	5.37	0.607
1	ADPAFKPTEKK-K10-155	scRpl5	-	monolink	monolink	Lara_191219_B5043_HH_Exp4_6_S5_F3_R1.10186.10186.3_Lara_191219_B5043_HH_Exp4_6_S5_F3_R1.09890.09890.3	258	n/a	-	Lara_191219_B5043_HH_Exp4_6_S5_F3_R1_matched		1385.75	462.926	3	-2.4	2.4	1	8.28	0.82	0.82	0.26	0.13	0.84	0.84	0	0.38	200	0	14.5	0	28.16	0
2	ADPAFKPTEKK-K11-155	scRpl5	-	monolink	monolink	Lara_191219_B5043_HH_Exp4_6_S5_F3_R1.10186.10186.3_Lara_191219_B5043_HH_Exp4_6_S5_F3_R1.09890.09890.3	259	n/a	-	Lara_191219_B5043_HH_Exp4_6_S5_F3_R1_matched		1385.75	462.926	3	-2.4	2.4	1	8.09	0.86	0.86	0.28	0.11	0.84	0.84	0	0.38	200	0	14.5	0	27.44	0
3	ADPAFKPTEKK-K6-155	scRpl5	-	monolink	monolink	Lara_191219_B5043_HH_Exp4_6_S5_F3_R1.10186.10186.3_Lara_191219_B5043_HH_Exp4_6_S5_F3_R1.09890.09890.3	254	n/a	-	Lara_191219_B5043_HH_Exp4_6_S5_F3_R1_matched		1385.75	462.926	3	-2.4	2.4	2	7.46	0.78	0.78	0.28	0.09	0.84	0.84	0	0.38	200	0	17.4	0	25.89	0
1	QKYDADVLDK-EGKTDYYQR-a2-b3	TEV,scRpl11A_endogenous_Isoform	scRpl5	xlink	inter-protein xl	Lara_191219_B5043_HH_Exp4_6_S5_F3_R1.17481.17481.4_Lara_191219_B5043_HH_Exp4_6_S5_F3_R1.17394.17394.4	170, 166	27	143	Lara_191219_B5043_HH_Exp4_6_S5_F3_R1_matched		2490.19	623.555	4	-0.6	0.6	1	6.19	2.47	4.93	0.06	0.4	0.26	0.11	0.15	0.05	368	-0.00203	23.4	0.59	28.07	0.024
2	DADDVYLKQK-EGKTDYYQR-a8-b3	decoy_reverse_scRpl11A_endogenous_Isoform	scRpl5	xlink	decoy inter-protein xl	Lara_191219_B5043_HH_Exp4_6_S5_F3_R1.17481.17481.4_Lara_191219_B5043_HH_Exp4_6_S5_F3_R1.17394.17394.4	9	27	18	Lara_191219_B5043_HH_Exp4_6_S5_F3_R1_matched		2490.19	623.555	4	-0.6	0.6	1	4.1	1.45	2.91	0.03	0.2	0.15	0.01	0.14	0.03	211	-0.00215	11.6	0	16.51	0.086
1	VLEQLSGQTPVQSKAR-EKPLPKAK-a14-b6	TEV,scRpl11A_endogenous_Isoform	Flag-scRrs1	xlink	inter-protein xl	Lara_191219_B5042_HH_Exp4_6_S5_F2_R2.14751.14751.4_Lara_191219_B5042_HH_Exp4_6_S5_F2_R2.14684.14684.4	53, 49	129	76	Lara_191219_B5042_HH_Exp4_6_S5_F2_R2_matched		2787.58	697.904	4	-0.9	0.9	1	5.09	2.49	4.97	0.18	0.25	0.23	0.19	0.05	0.04	651	-0.00229	3.8	0.15	28.02	0.024
2	VLEQLSGQTPVQSKAR-EKPLPKAK-a14-b2	TEV,scRpl11A_endogenous_Isoform	Flag-scRrs1	xlink	inter-protein xl	Lara_191219_B5042_HH_Exp4_6_S5_F2_R2.14751.14751.4_Lara_191219_B5042_HH_Exp4_6_S5_F2_R2.14684.14684.4	53, 49	125	72	Lara_191219_B5042_HH_Exp4_6_S5_F2_R2_matched		2787.58	697.904	4	-0.9	0.9	1	4.9	2.11	4.22	0.16	0.27	0.21	0.2	0.01	0.03	576	-0.00229	3.4	0.16	26.62	0.022
3	NEKIAVHVTVRGPK-STLKIKEER-a3-b4	TEV,scRpl11A_endogenous_Isoform	decoy_reverse_Flag-scRrs1	xlink	decoy inter-protein xl	Lara_191219_B5042_HH_Exp4_6_S5_F2_R2.14751.14751.4_Lara_191219_B5042_HH_Exp4_6_S5_F2_R2.14684.14684.4	68, 64	153	85	Lara_191219_B5042_HH_Exp4_6_S5_F2_R2_matched		2787.58	697.904	4	-4.9	4.9	1	1.19	0.25	0.51	0	0.06	0.01	0.01	0.01	0	32	-0.0022	0.4	0.89	4.26	0.665
1	ASKVLEQLSGQTPVQSK-VKEYQLR-a3-b2	TEV,scRpl11A_endogenous_Isoform	TEV,scRpl11A_endogenous_Isoform	xlink	intra/inter xl	Lara_191219_B5041_HH_Exp4_6_S5_F1_R1.14658.14658.4_Lara_191219_B5041_HH_Exp4_6_S5_F1_R1.14584.14584.4	39, 35	91, 87	52	Lara_191219_B5041_HH_Exp4_6_S5_F1_R1_matched		2871.57	718.899	4	-1.6	1.6	1	5.24	2.2	4.41	0.15	0.27	0.28	0.26	0.02	0.04	612	-2.46817	7.9	0.36	27.95	0
2	IEKDLRMNPQAK-YADNKIKVITK-a3-b5	decoy_reverse_TEV	decoy_reverse_scSyo1	xlink	decoy inter-protein xl	Lara_191219_B5041_HH_Exp4_6_S5_F1_R1.14658.14658.4_Lara_191219_B5041_HH_Exp4_6_S5_F1_R1.14584.14584.4	162	292	130	Lara_191219_B5041_HH_Exp4_6_S5_F1_R1_matched		2871.57	718.899	4	-8	8	1	1.89	0.9	1.8	0.06	0.14	0.08	0.06	0.02	0.01	175	-0.00299	1.2	0.94	10.14	0.38
3	IEKDLRQNMAPK-YADNKIKVITK-a3-b5	decoy_reverse_scRpl11A_endogenous_Isoform	decoy_reverse_scSyo1	xlink	decoy inter-protein xl	Lara_191219_B5041_HH_Exp4_6_S5_F1_R1.14658.14658.4_Lara_191219_B5041_HH_Exp4_6_S5_F1_R1.14584.14584.4	162	292	130	Lara_191219_B5041_HH_Exp4_6_S5_F1_R1_matched		2871.57	718.899	4	-8	8	1	1.89	0.9	1.8	0.05	0.12	0.08	0.06	0.02	0.01	168	-0.00291	1.2	0.86	9.58	0.428
1	VKGTDNELIDPR-QDLGKLQTR-a2-b5	Flag-scRrs1	scRpf2	xlink	inter-protein xl	Lara_191219_B5042_HH_Exp4_6_S5_F2_R1.19354.19354.4_Lara_191219_B5042_HH_Exp4_6_S5_F2_R1.19204.19204.4	189	284	95	Lara_191219_B5042_HH_Exp4_6_S5_F2_R1_matched		2551.36	638.848	4	0	0	2	7.48	2.38	4.77	0.22	0.18	0.36	0.26	0.1	0.06	451	-0.00511	10.7	0.46	27.94	0.024
2	KLYDDAVDKQK-AKAMTKWEK-a1-b6	decoy_reverse_TEV	Flag-scRrs1	xlink	decoy inter-protein xl	Lara_191219_B5042_HH_Exp4_6_S5_F2_R1.19354.19354.4_Lara_191219_B5042_HH_Exp4_6_S5_F2_R1.19204.19204.4	1	135	134	Lara_191219_B5042_HH_Exp4_6_S5_F2_R1_matched		2551.36	638.848	4	9.8	9.8	2	2.57	0.94	1.89	0.19	0.1	0.21	0.04	0.17	0.04	260	-0.00248	2.9	0.64	12.93	0.2
3	KLYDDAVDKQK-AKAMTKWEK-a9-b6	decoy_reverse_TEV	Flag-scRrs1	xlink	decoy inter-protein xl	Lara_191219_B5042_HH_Exp4_6_S5_F2_R1.19354.19354.4_Lara_191219_B5042_HH_Exp4_6_S5_F2_R1.19204.19204.4	9	135	126	Lara_191219_B5042_HH_Exp4_6_S5_F2_R1_matched		2551.36	638.848	4	9.8	9.8	1	2.13	0.72	1.43	0.15	0	0.18	0.01	0.17	0.04	231	-0.00248	2.1	0.89	9.22	0.424
1	LLSDFKK-IKSLTR-a6-b2	scRpf2	Flag-scRrs1	xlink	inter-protein xl	Lara_191219_B5043_HH_Exp4_6_S5_F3_R2.20496.20496.4_Lara_191219_B5043_HH_Exp4_6_S5_F3_R2.20429.20429.4	129	73	56	Lara_191219_B5043_HH_Exp4_6_S5_F3_R2_matched		1704.02	427.012	4	-1.3	1.3	2	7.53	1.87	3.74	0.22	0.3	0.47	0.35	0.12	0.08	266	-0.00511	18.4	0	27.71	0.024
1	ASKVLEQLSGQTPVQSK-NPELKER-a3-b5	TEV,scRpl11A_endogenous_Isoform	scSyo1	xlink	inter-protein xl	Lara_191219_B5042_HH_Exp4_6_S5_F2_R2.19659.19659.3_Lara_191219_B5042_HH_Exp4_6_S5_F2_R2.19581.19581.3	39, 35	595	556	Lara_191219_B5042_HH_Exp4_6_S5_F2_R2_matched		2821.52	941.513	3	-0.6	0.6	1	6.37	2.24	4.48	0.28	0.12	0.29	0.28	0.01	0.04	634	-0.00275	5.4	0.11	27.64	0.024
2	VKGLRAEEEPGLK-KEPTKDPAAFR-a2-b1	decoy_reverse_TEV	decoy_reverse_scRpl5	xlink	decoy inter-protein xl	Lara_191219_B5042_HH_Exp4_6_S5_F2_R2.19659.19659.3_Lara_191219_B5042_HH_Exp4_6_S5_F2_R2.19581.19581.3	90	40	50	Lara_191219_B5042_HH_Exp4_6_S5_F2_R2_matched		2821.52	941.513	3	-6	6	1	1.19	0.3	0.59	0.08	-0.05	0.03	0.02	0.02	0.01	76	-0.00211	0.9	0	3.01	0.664
3	VKGLRAEEEPGLK-KEPTKDPAAFR-a2-b5	decoy_reverse_TEV	decoy_reverse_scRpl5	xlink	decoy inter-protein xl	Lara_191219_B5042_HH_Exp4_6_S5_F2_R2.19659.19659.3_Lara_191219_B5042_HH_Exp4_6_S5_F2_R2.19581.19581.3	90	44	46	Lara_191219_B5042_HH_Exp4_6_S5_F2_R2_matched		2821.52	941.513	3	-6	6	1	1.03	0.21	0.41	0.08	-0.05	0.03	0.02	0.01	0	59	-0.00211	0.7	0	2.22	0.677
1	CKGTVGNSHK-AKAMTK-a2-b2	TEV,scRpl11A_endogenous_Isoform	Flag-scRrs1	xlink	inter-protein xl	Lara_191219_B5043_HH_Exp4_6_S5_F3_R1.06007.06007.4_Lara_191219_B5043_HH_Exp4_6_S5_F3_R1.05886.05886.4	149, 145	131	18	Lara_191219_B5043_HH_Exp4_6_S5_F3_R1_matched		1872.96	469.248	4	3.9	3.9	1	7.13	1.91	3.82	0.2	0.44	0.24	0.15	0.09	0.04	176	-0.00229	11.7	0	27.56	0.023
1	LSKEER-VITKIK-a3-b4	scRpl5	scSyo1	xlink	inter-protein xl	Lara_191219_B5043_HH_Exp4_6_S5_F3_R1.11847.11847.4_Lara_191219_B5043_HH_Exp4_6_S5_F3_R1.11715.11715.4	279	327	48	Lara_191219_B5043_HH_Exp4_6_S5_F3_R1_matched		1598.96	400.747	4	-1.6	1.6	1	7.89	2.33	4.66	0.23	0.26	0.35	0.07	0.28	0.06	286	-0.00378	18.1	0.78	27.55	0.023
2	DLKIEK-IKSLTR-a3-b2	TEV,scRpl11A_endogenous_Isoform	Flag-scRrs1	xlink	inter-protein xl	Lara_191219_B5043_HH_Exp4_6_S5_F3_R1.11847.11847.4_Lara_191219_B5043_HH_Exp4_6_S5_F3_R1.11715.11715.4	17, 13	73	56	Lara_191219_B5043_HH_Exp4_6_S5_F3_R1_matched		1598.96	400.747	4	-1.6	1.6	1	6.85	1.13	2.27	0.22	0.31	0.05	0.02	0.03	0.01	41	-0.00229	22.2	0	21.58	0.047
1	ADPAFKPTEKK-EGKTDYYQR-a10-b3	scRpl5	scRpl5	xlink	intra-protein xl	Lara_191219_B5043_HH_Exp4_6_S5_F3_R1.13059.13059.4_Lara_191219_B5043_HH_Exp4_6_S5_F3_R1.12955.12955.4	258	27	231	Lara_191219_B5043_HH_Exp4_6_S5_F3_R1_matched		2527.26	632.822	4	-0.9	0.9	1	7.44	2.77	5.54	0.12	0.24	0.18	0.06	0.12	0.03	389	-2.19382	17.9	0.56	27.52	0
2	ADPAFKPTEKK-EGKTDYYQR-a6-b3	scRpl5	scRpl5	xlink	intra-protein xl	Lara_191219_B5043_HH_Exp4_6_S5_F3_R1.13059.13059.4_Lara_191219_B5043_HH_Exp4_6_S5_F3_R1.12955.12955.4	254	27	227	Lara_191219_B5043_HH_Exp4_6_S5_F3_R1_matched		2527.26	632.822	4	-0.9	0.9	1	6.68	2.62	5.24	0.11	0.22	0.17	0.06	0.12	0.03	373	-2.19382	17.5	0.6	25.35	0.01
3	ADPAFKPTEK-EGKTDYYQRK-a6-b3	scRpl5	scRpl5	xlink	intra-protein xl	Lara_191219_B5043_HH_Exp4_6_S5_F3_R1.13059.13059.4_Lara_191219_B5043_HH_Exp4_6_S5_F3_R1.12955.12955.4	254	27	227	Lara_191219_B5043_HH_Exp4_6_S5_F3_R1_matched		2527.26	632.822	4	-0.9	0.9	1	4.56	1.46	2.93	0.07	0.1	0.1	0.05	0.04	0.02	205	-2.19382	4.8	0	15.28	0.057
1	DHDGDYKDDDDKGSR-ADPAFKPTEKK-a12-b10	Flag-scRrs1	scRpl5	xlink	inter-protein xl	Lara_191219_B5043_HH_Exp4_6_S5_F3_R1.08669.08669.4_Lara_191219_B5043_HH_Exp4_6_S5_F3_R1.08619.08619.4	18	258	240	Lara_191219_B5043_HH_Exp4_6_S5_F3_R1_matched		3105.42	777.362	4	-0.1	0.1	3	8.73	1.35	2.7	0.24	0.22	0.48	0.12	0.37	0.1	209	-0.00314	14.3	0	27.47	0.023
2	DHDGDYKDDDDKGSR-ADPAFKPTEKK-a12-b6	Flag-scRrs1	scRpl5	xlink	inter-protein xl	Lara_191219_B5043_HH_Exp4_6_S5_F3_R1.08669.08669.4_Lara_191219_B5043_HH_Exp4_6_S5_F3_R1.08619.08619.4	18	254	236	Lara_191219_B5043_HH_Exp4_6_S5_F3_R1_matched		3105.42	777.362	4	-0.1	0.1	3	8.2	1.16	2.32	0.18	0.19	0.42	0.12	0.3	0.08	182	-0.00314	9.1	0	25.1	0.035
3	DHDGDYKDDDDKGSR-ADPAFKPTEKK-a7-b10	Flag-scRrs1	scRpl5	xlink	inter-protein xl	Lara_191219_B5043_HH_Exp4_6_S5_F3_R1.08669.08669.4_Lara_191219_B5043_HH_Exp4_6_S5_F3_R1.08619.08619.4	13	258	245	Lara_191219_B5043_HH_Exp4_6_S5_F3_R1_matched		3105.42	777.362	4	-0.1	0.1	3	6.11	1.03	2.05	0.2	0.09	0.45	0.08	0.37	0.09	193	-0.00314	12.7	0	19.04	0.055
1	EGKTDYYQR-EKPLPKAK-a3-b6	scRpl5	Flag-scRrs1	xlink	inter-protein xl	Lara_191219_B5043_HH_Exp4_6_S5_F3_R2.10653.10653.4_Lara_191219_B5043_HH_Exp4_6_S5_F3_R2.10523.10523.4	27	129	102	Lara_191219_B5043_HH_Exp4_6_S5_F3_R2_matched		2206.16	552.549	4	-0.3	0.3	2	5.93	2.36	4.72	0.14	0.38	0.22	0.14	0.07	0.04	381	-0.00314	11.8	0	27.43	0.023
2	EGKTDYYQR-EKPLPKAK-a3-b2	scRpl5	Flag-scRrs1	xlink	inter-protein xl	Lara_191219_B5043_HH_Exp4_6_S5_F3_R2.10653.10653.4_Lara_191219_B5043_HH_Exp4_6_S5_F3_R2.10523.10523.4	27	125	98	Lara_191219_B5043_HH_Exp4_6_S5_F3_R2_matched		2206.16	552.549	4	-0.3	0.3	2	5.34	1.99	3.98	0.1	0.31	0.17	0.14	0.03	0.03	299	-0.00314	10.7	0	23.13	0.043
1	ADPAFKPTEKK-FTKEQYAAESK-a10-b3	scRpl5	scRpl5	xlink	intra-protein xl	Lara_191219_B5042_HH_Exp4_6_S5_F2_R1.13803.13803.4_Lara_191219_B5042_HH_Exp4_6_S5_F2_R1.13687.13687.4	258	262	4	Lara_191219_B5042_HH_Exp4_6_S5_F2_R1_matched		2669.36	668.348	4	0.4	0.4	1	8.01	1.62	3.24	0.25	0.25	0.46	0.24	0.21	0.08	254	-2.19382	8.5	0.86	27.43	0
2	ADPAFKPTEKK-FTKEQYAAESK-a6-b3	scRpl5	scRpl5	xlink	intra-protein xl	Lara_191219_B5042_HH_Exp4_6_S5_F2_R1.13803.13803.4_Lara_191219_B5042_HH_Exp4_6_S5_F2_R1.13687.13687.4	254	262	8	Lara_191219_B5042_HH_Exp4_6_S5_F2_R1_matched		2669.36	668.348	4	0.4	0.4	1	8.3	1.68	3.35	0.24	0.21	0.44	0.24	0.21	0.08	248	-2.19382	8.5	0.88	26.96	0
3	KFTKEQYAAESK-ADPAFKPTEK-a1-b6	scRpl5	scRpl5	xlink	intra-protein xl	Lara_191219_B5042_HH_Exp4_6_S5_F2_R1.13803.13803.4_Lara_191219_B5042_HH_Exp4_6_S5_F2_R1.13687.13687.4	259	254	5	Lara_191219_B5042_HH_Exp4_6_S5_F2_R1_matched		2669.36	668.348	4	0.4	0.4	1	6.45	1.11	2.23	0.14	0.29	0.36	0.13	0.22	0.07	200	-2.19382	6.2	0.78	23.72	0.009
1	ASKVLEQLSGQTPVQSK-EAKLVENVK-a3-b3	TEV,scRpl11A_endogenous_Isoform	scRpf2	xlink	inter-protein xl	Lara_191219_B5041_HH_Exp4_6_S5_F1_R1.14804.14804.4_Lara_191219_B5041_HH_Exp4_6_S5_F1_R1.14743.14743.4	39, 35	22	17	Lara_191219_B5041_HH_Exp4_6_S5_F1_R1_matched		2965.64	742.417	4	0.6	0.6	2	6.53	2.06	4.12	0.23	0.21	0.28	0.25	0.03	0.04	486	-0.00331	8.6	0	27.34	0.023
1	AKAMTK-EKPLPK-a2-b2	Flag-scRrs1	Flag-scRrs1	xlink	intra-protein xl	Lara_191219_B5043_HH_Exp4_6_S5_F3_R2.09770.09770.3_Lara_191219_B5043_HH_Exp4_6_S5_F3_R2.09671.09671.3	131	125	6	Lara_191219_B5043_HH_Exp4_6_S5_F3_R2_matched		1496.86	499.962	3	-1	1	2	8.58	1.75	3.5	0.34	0.27	0.41	0.19	0.22	0.07	150	-2.09151	22.2	0.81	27.22	0
2	EKPLPKAKAMTK-K6-156	Flag-scRrs1	-	monolink	monolink	Lara_191219_B5043_HH_Exp4_6_S5_F3_R2.09770.09770.3_Lara_191219_B5043_HH_Exp4_6_S5_F3_R2.09671.09671.3	129	n/a	-	Lara_191219_B5043_HH_Exp4_6_S5_F3_R2_matched		1496.86	499.962	3	-1	1	2	6.21	0.76	0.76	0.09	0.26	0.34	0.34	0	0.14	125	0	5.6	0	22.07	0
3	EKPLPKAKAMTK-K8-156	Flag-scRrs1	-	monolink	monolink	Lara_191219_B5043_HH_Exp4_6_S5_F3_R2.09770.09770.3_Lara_191219_B5043_HH_Exp4_6_S5_F3_R2.09671.09671.3	131	n/a	-	Lara_191219_B5043_HH_Exp4_6_S5_F3_R2_matched		1496.86	499.962	3	-1	1	1	4.9	0.67	0.67	0.09	0.17	0.34	0.34	0	0.14	123	0	5.2	0	17.49	0.011
1	ADPAFKPTEK-NEKQQR-a6-b3	scRpl5	Flag-scRrs1	xlink	inter-protein xl	Lara_191219_B5043_HH_Exp4_6_S5_F3_R2.09611.09611.3_Lara_191219_B5043_HH_Exp4_6_S5_F3_R2.09521.09521.3	254	215	39	Lara_191219_B5043_HH_Exp4_6_S5_F3_R2_matched		2042.04	681.689	3	-0.2	0.2	1	9.01	0.73	1.47	0.4	0.23	0.66	0.66	0.01	0.1	130	-0.00314	20.9	0.15	27.22	0.022
2	EPTKDPAAFR-KPDMKR-a4-b1	decoy_reverse_scRpl5	scRpf2	xlink	decoy inter-protein xl	Lara_191219_B5043_HH_Exp4_6_S5_F3_R2.09611.09611.3_Lara_191219_B5043_HH_Exp4_6_S5_F3_R2.09521.09521.3	44	54	10	Lara_191219_B5043_HH_Exp4_6_S5_F3_R2_matched		2042.04	681.689	3	-9.3	9.3	1	1.58	0.06	0.12	0	0.04	0	0	0	0	1	-0.00435	1.6	0	4.1	0.667
3	EPTKDPAAFR-KPDMKR-a4-b5	decoy_reverse_scRpl5	scRpf2	xlink	decoy inter-protein xl	Lara_191219_B5043_HH_Exp4_6_S5_F3_R2.09611.09611.3_Lara_191219_B5043_HH_Exp4_6_S5_F3_R2.09521.09521.3	44	58	14	Lara_191219_B5043_HH_Exp4_6_S5_F3_R2_matched		2042.04	681.689	3	-9.3	9.3	1	1.6	0.06	0.11	0.04	-0.02	0.01	0	0	0	1	-0.00435	1.6	0	2.97	0.664
1	AGSNDNNKDTNVVNKK-K8-155	scSyo1	-	monolink	monolink	Lara_191219_B5043_HH_Exp4_6_S5_F3_R1.06002.06002.3_Lara_191219_B5043_HH_Exp4_6_S5_F3_R1.05975.05975.3	28	n/a	-	Lara_191219_B5043_HH_Exp4_6_S5_F3_R1_matched		1871.93	624.985	3	-1.7	1.7	4	6.28	1.57	1.57	0.16	0.18	0.25	0.25	0	0.08	528	0	5.7	0.56	27.15	0
2	AGSNDNNKDTNVVNKK-K15-155	scSyo1	-	monolink	monolink	Lara_191219_B5043_HH_Exp4_6_S5_F3_R1.06002.06002.3_Lara_191219_B5043_HH_Exp4_6_S5_F3_R1.05975.05975.3	35	n/a	-	Lara_191219_B5043_HH_Exp4_6_S5_F3_R1_matched		1871.93	624.985	3	-1.7	1.7	2	3.16	1.27	1.27	0.17	0.15	0.25	0.25	0	0.08	520	0	2.7	0.75	20.16	0
3	AGSNDNNKDTNVVNKK-K16-155	scSyo1	-	monolink	monolink	Lara_191219_B5043_HH_Exp4_6_S5_F3_R1.06002.06002.3_Lara_191219_B5043_HH_Exp4_6_S5_F3_R1.05975.05975.3	36	n/a	-	Lara_191219_B5043_HH_Exp4_6_S5_F3_R1_matched		1871.93	624.985	3	-1.7	1.7	2	2.93	0.76	0.76	0.13	0.19	0.16	0.16	0	0.05	334	0	2.7	0.9	16.8	0.011
1	ASKVLEQLSGQTPVQSK-IKDYNAK-a3-b2	TEV,scRpl11A_endogenous_Isoform	scSyo1	xlink	inter-protein xl	Lara_191219_B5042_HH_Exp4_6_S5_F2_R2.19073.19073.4_Lara_191219_B5042_HH_Exp4_6_S5_F2_R2.18988.18988.4	39, 35	329	290	Lara_191219_B5042_HH_Exp4_6_S5_F2_R2_matched		2787.5	697.883	4	-0.8	0.8	1	4.53	2.17	4.35	0.1	0.2	0.23	0.23	0.01	0.03	737	-0.00275	4.3	0	27.04	0.022
1	IVESLSALQAAEQQPQLKPAGK-KAGSNDNNK-a18-b1	scSyo1	scSyo1	xlink	intra-protein xl	Lara_191219_B5041_HH_Exp4_6_S5_F1_R1.14123.14123.4_Lara_191219_B5041_HH_Exp4_6_S5_F1_R1.14063.14063.4	149	20	129	Lara_191219_B5041_HH_Exp4_6_S5_F1_R1_matched		3389.78	848.452	4	-0.4	0.4	4	5.02	2.03	4.07	0.19	0.07	0.3	0.3	0	0.04	807	-1.93048	1.9	0.12	26.98	0
2	NMEAYFMLDIDIVKYGTFR-KPEKGIKK-a14-b1	decoy_reverse_scRpf2	decoy_reverse_Flag-scRrs1	xlink	decoy inter-protein xl	Lara_191219_B5041_HH_Exp4_6_S5_F1_R1.14123.14123.4_Lara_191219_B5041_HH_Exp4_6_S5_F1_R1.14063.14063.4	236	77	159	Lara_191219_B5041_HH_Exp4_6_S5_F1_R1_matched		3389.78	848.452	4	0.3	0.3	1	1.16	0.28	0.56	0.02	-0.01	0.02	0	0.01	0.01	50	-0.00511	0.9	0	3.16	0.667
3	NMEAYFMLDIDIVKYGTFR-KPEKGIKK-a14-b4	decoy_reverse_scRpf2	decoy_reverse_Flag-scRrs1	xlink	decoy inter-protein xl	Lara_191219_B5041_HH_Exp4_6_S5_F1_R1.14123.14123.4_Lara_191219_B5041_HH_Exp4_6_S5_F1_R1.14063.14063.4	236	80	156	Lara_191219_B5041_HH_Exp4_6_S5_F1_R1_matched		3389.78	848.452	4	0.3	0.3	1	0.93	0.13	0.27	0.04	-0.03	0.01	0	0.01	0	36	-0.00511	0.5	0	2.01	0.677
1	IHMGKQDLGK-EKPLPK-a5-b2	scRpf2	Flag-scRrs1	xlink	inter-protein xl	Lara_191219_B5043_HH_Exp4_6_S5_F3_R2.15140.15140.4_Lara_191219_B5043_HH_Exp4_6_S5_F3_R2.14992.14992.4	279	125	154	Lara_191219_B5043_HH_Exp4_6_S5_F3_R2_matched		1974.1	494.532	4	-0.1	0.1	1	7.53	2.48	4.97	0.09	0.32	0.2	0.08	0.12	0.04	246	-0.00511	13.1	0.48	26.9	0.022
2	AKQLHTVR-NPELKER-a2-b5	decoy_reverse_scRpl5	scSyo1	xlink	decoy inter-protein xl	Lara_191219_B5043_HH_Exp4_6_S5_F3_R2.15140.15140.4_Lara_191219_B5043_HH_Exp4_6_S5_F3_R2.14992.14992.4	257	595	338	Lara_191219_B5043_HH_Exp4_6_S5_F3_R2_matched		1974.1	494.532	4	-2.1	2.1	1	3.18	1.13	2.25	0.12	0.15	0.13	0.02	0.11	0.02	160	-0.00362	1.9	0.79	12.88	0.214
3	WEKFAAKK-IKEERR-a7-b2	Flag-scRrs1	decoy_reverse_Flag-scRrs1	xlink	decoy intra-protein xl	Lara_191219_B5043_HH_Exp4_6_S5_F3_R2.15140.15140.4_Lara_191219_B5043_HH_Exp4_6_S5_F3_R2.14992.14992.4	142	155	13	Lara_191219_B5043_HH_Exp4_6_S5_F3_R2_matched		1974.1	494.532	4	-4.1	4.1	1	2.47	0.51	1.03	0.08	0.19	0.04	0.01	0.03	0.01	51	-0.0034	3.6	0.92	10.15	0.144
1	STLKIKEER-WGYKGANKK-a6-b4	decoy_reverse_Flag-scRrs1	Flag-scRrs1	xlink	decoy intra-protein xl	Lara_191219_B5042_HH_Exp4_6_S5_F2_R2.19221.19221.5_Lara_191219_B5042_HH_Exp4_6_S5_F2_R2.19134.19134.5	155	170	15	Lara_191219_B5042_HH_Exp4_6_S5_F2_R2_matched		2291.28	459.263	5	4.8	4.8	1	7.18	2.05	4.11	0.12	0.37	0.21	0.11	0.1	0.04	228	-0.0034	7.7	0.96	26.81	0
2	EEKIKSLTR-WGYKGANKK-a5-b4	Flag-scRrs1	Flag-scRrs1	xlink	intra-protein xl	Lara_191219_B5042_HH_Exp4_6_S5_F2_R2.19221.19221.5_Lara_191219_B5042_HH_Exp4_6_S5_F2_R2.19134.19134.5	73	170	97	Lara_191219_B5042_HH_Exp4_6_S5_F2_R2_matched		2291.28	459.263	5	4.8	4.8	1	7.02	2.16	4.31	0.13	0.34	0.19	0.11	0.09	0.04	216	-2.09151	7.7	0.87	25.76	0
3	STLKIKEER-WGYKGANKK-a6-b8	decoy_reverse_Flag-scRrs1	Flag-scRrs1	xlink	decoy intra-protein xl	Lara_191219_B5042_HH_Exp4_6_S5_F2_R2.19221.19221.5_Lara_191219_B5042_HH_Exp4_6_S5_F2_R2.19134.19134.5	155	174	19	Lara_191219_B5042_HH_Exp4_6_S5_F2_R2_matched		2291.28	459.263	5	4.8	4.8	1	6.45	1.59	3.17	0.11	0.3	0.14	0.1	0.04	0.03	156	-0.0034	6.8	0.99	22.42	0.017
1	VLEQLSGQTPVQSKAR-AGSNDNNKDTNVVNK-a14-b8	TEV,scRpl11A_endogenous_Isoform	scSyo1	xlink	inter-protein xl	Lara_191219_B5042_HH_Exp4_6_S5_F2_R1.15195.15195.4_Lara_191219_B5042_HH_Exp4_6_S5_F2_R1.15105.15105.4	53, 49	28	25	Lara_191219_B5042_HH_Exp4_6_S5_F2_R1_matched		3466.76	867.699	4	-0.7	0.7	1	6.23	2	4.01	0.18	0.09	0.33	0.28	0.04	0.06	627	-0.00275	10.4	0.89	26.69	0.022
2	VLEQLSGQTPVQSKAR-NDVNVTKDAGSNNNK-a14-b7	TEV,scRpl11A_endogenous_Isoform	decoy_reverse_scSyo1	xlink	decoy inter-protein xl	Lara_191219_B5042_HH_Exp4_6_S5_F2_R1.15195.15195.4_Lara_191219_B5042_HH_Exp4_6_S5_F2_R1.15105.15105.4	53, 49	593	540	Lara_191219_B5042_HH_Exp4_6_S5_F2_R1_matched		3466.76	867.699	4	-0.7	0.7	1	5.43	1.83	3.67	0.2	0.04	0.32	0.28	0.03	0.06	611	-0.00275	9.4	0	23.79	0.038
1	TLQKLGLDETYK-LSKEER-a4-b3	scRpl5	scRpl5	xlink	intra-protein xl	Lara_191219_B5042_HH_Exp4_6_S5_F2_R2.19689.19689.4_Lara_191219_B5042_HH_Exp4_6_S5_F2_R2.19579.19579.4	112	279	167	Lara_191219_B5042_HH_Exp4_6_S5_F2_R2_matched		2306.23	577.566	4	-1.9	1.9	2	7.8	1.69	3.37	0.22	0.23	0.37	0.36	0.01	0.05	284	-2.19382	16.8	0.63	26.67	0
2	KLYDDAVDK-STLKIKEER-a1-b4	decoy_reverse_TEV	decoy_reverse_Flag-scRrs1	xlink	decoy inter-protein xl	Lara_191219_B5042_HH_Exp4_6_S5_F2_R2.19689.19689.4_Lara_191219_B5042_HH_Exp4_6_S5_F2_R2.19579.19579.4	1	153	152	Lara_191219_B5042_HH_Exp4_6_S5_F2_R2_matched		2306.23	577.566	4	-1.9	1.9	1	4.11	1.03	2.07	0.11	0.23	0.22	0.21	0.01	0.04	172	-0.00239	5.2	0.77	16.8	0.066
3	KLYDDAVDK-STLKIKEER-a1-b6	decoy_reverse_TEV	decoy_reverse_Flag-scRrs1	xlink	decoy inter-protein xl	Lara_191219_B5042_HH_Exp4_6_S5_F2_R2.19689.19689.4_Lara_191219_B5042_HH_Exp4_6_S5_F2_R2.19579.19579.4	1	155	154	Lara_191219_B5042_HH_Exp4_6_S5_F2_R2_matched		2306.23	577.566	4	-1.9	1.9	1	3.53	0.96	1.93	0.11	0.23	0.22	0.21	0.01	0.04	169	-0.00239	3.7	0.82	15.76	0.098
1	ASKVLEQLSGQTPVQSK-KFTKEQYAAESK-a3-b4	TEV,scRpl11A_endogenous_Isoform	scRpl5	xlink	inter-protein xl	Lara_191219_B5041_HH_Exp4_6_S5_F1_R2.12388.12388.4_Lara_191219_B5041_HH_Exp4_6_S5_F1_R2.12295.12295.4	39, 35	262	223	Lara_191219_B5041_HH_Exp4_6_S5_F1_R2_matched		3365.77	842.451	4	0.4	0.4	1	5.63	1.9	3.8	0.15	0.12	0.28	0.24	0.04	0.05	659	-0.00203	4.9	0.96	26.48	0.029
2	ASKVLEQLSGQTPVQSK-KFTKEQYAAESK-a3-b1	TEV,scRpl11A_endogenous_Isoform	scRpl5	xlink	inter-protein xl	Lara_191219_B5041_HH_Exp4_6_S5_F1_R2.12388.12388.4_Lara_191219_B5041_HH_Exp4_6_S5_F1_R2.12295.12295.4	39, 35	259	220	Lara_191219_B5041_HH_Exp4_6_S5_F1_R2_matched		3365.77	842.451	4	0.4	0.4	1	5.31	1.82	3.64	0.15	0.11	0.28	0.24	0.04	0.05	659	-0.00203	4.9	0.99	25.64	0.035
3	ASKVLEQLSGQTPVQSK-FTKEQYAAESKK-a3-b3	TEV,scRpl11A_endogenous_Isoform	scRpl5	xlink	inter-protein xl	Lara_191219_B5041_HH_Exp4_6_S5_F1_R2.12388.12388.4_Lara_191219_B5041_HH_Exp4_6_S5_F1_R2.12295.12295.4	39, 35	262	223	Lara_191219_B5041_HH_Exp4_6_S5_F1_R2_matched		3365.77	842.451	4	0.4	0.4	1	5.04	1.8	3.6	0.16	0.11	0.28	0.24	0.04	0.05	664	-0.00203	3.4	0.17	25.29	0.042
1	DHDGDYKDDDDKGSR-K12-156	Flag-scRrs1	-	monolink	monolink	Lara_191219_B5041_HH_Exp4_6_S5_F1_R2.04837.04837.3_Lara_191219_B5041_HH_Exp4_6_S5_F1_R2.04764.04764.3	18	n/a	-	Lara_191219_B5041_HH_Exp4_6_S5_F1_R2_matched		1892.76	631.929	3	-1.7	1.7	2	8.86	2.13	2.13	0.21	0.15	0.25	0.25	0	0.08	236	0	9.3	0	26.43	0
2	DHDGDYKDDDDKGSR-K7-156	Flag-scRrs1	-	monolink	monolink	Lara_191219_B5041_HH_Exp4_6_S5_F1_R2.04837.04837.3_Lara_191219_B5041_HH_Exp4_6_S5_F1_R2.04764.04764.3	13	n/a	-	Lara_191219_B5041_HH_Exp4_6_S5_F1_R2_matched		1892.76	631.929	3	-1.7	1.7	2	6.6	1.82	1.82	0.2	0.05	0.23	0.23	0	0.08	220	0	6.9	0	19.55	0
1	KFTKEQYAAESK-KNDVNVTK-a4-b1	scRpl5	decoy_reverse_scSyo1	xlink	decoy inter-protein xl	Lara_191219_B5042_HH_Exp4_6_S5_F2_R2.14041.14041.4_Lara_191219_B5042_HH_Exp4_6_S5_F2_R2.13961.13961.4	262	586	324	Lara_191219_B5042_HH_Exp4_6_S5_F2_R2_matched		2483.3	621.832	4	1.7	1.7	1	6.23	3.07	6.14	0.23	0.11	0.25	0.19	0.06	0.04	588	-0.00378	6.1	0.52	26.43	0.029
2	KFTKEQYAAESK-KNDVNVTK-a1-b1	scRpl5	decoy_reverse_scSyo1	xlink	decoy inter-protein xl	Lara_191219_B5042_HH_Exp4_6_S5_F2_R2.14041.14041.4_Lara_191219_B5042_HH_Exp4_6_S5_F2_R2.13961.13961.4	259	586	327	Lara_191219_B5042_HH_Exp4_6_S5_F2_R2_matched		2483.3	621.832	4	1.7	1.7	1	5.28	2.66	5.31	0.21	0.09	0.24	0.18	0.06	0.04	558	-0.00378	5.9	0.59	23.42	0.038
3	FTKEQYAAESKK-KNDVNVTK-a11-b1	scRpl5	decoy_reverse_scSyo1	xlink	decoy inter-protein xl	Lara_191219_B5042_HH_Exp4_6_S5_F2_R2.14041.14041.4_Lara_191219_B5042_HH_Exp4_6_S5_F2_R2.13961.13961.4	270	586	316	Lara_191219_B5042_HH_Exp4_6_S5_F2_R2_matched		2483.3	621.832	4	1.7	1.7	1	4.04	1.87	3.73	0.21	0.02	0.11	0.06	0.05	0.02	254	-0.00378	3.5	0.81	13.82	0.152
1	GTVGNSHKTTK-VKEYQLR-a8-b2	TEV,scRpl11A_endogenous_Isoform	TEV,scRpl11A_endogenous_Isoform	xlink	intra/inter xl	Lara_191219_B5042_HH_Exp4_6_S5_F2_R1.08395.08395.4_Lara_191219_B5042_HH_Exp4_6_S5_F2_R1.08303.08303.4	157, 153	91, 87	66	Lara_191219_B5042_HH_Exp4_6_S5_F2_R1_matched		2201.18	551.302	4	-1.4	1.4	1	5.9	2.79	5.58	0.25	0.24	0.27	0.1	0.18	0.06	460	-2.46817	15.8	0.85	26.34	0
2	TDYYQRKR-VKEYQLR-a7-b2	scRpl5	TEV,scRpl11A_endogenous_Isoform	xlink	inter-protein xl	Lara_191219_B5042_HH_Exp4_6_S5_F2_R1.08395.08395.4_Lara_191219_B5042_HH_Exp4_6_S5_F2_R1.08303.08303.4	34	91, 87	57	Lara_191219_B5042_HH_Exp4_6_S5_F2_R1_matched		2201.18	551.302	4	8.2	8.2	1	5.45	2.22	4.43	0.24	0.25	0.18	0.02	0.16	0.03	300	-0.00203	15.6	0.9	22.48	0.042
3	TTKTHSGNGVK-VKEYQLR-a3-b2	decoy_reverse_TEV	TEV,scRpl11A_endogenous_Isoform	xlink	decoy intra/inter xl	Lara_191219_B5042_HH_Exp4_6_S5_F2_R1.08395.08395.4_Lara_191219_B5042_HH_Exp4_6_S5_F2_R1.08303.08303.4	22	91, 87	69	Lara_191219_B5042_HH_Exp4_6_S5_F2_R1_matched		2201.18	551.302	4	-1.4	1.4	1	5.18	2.15	4.29	0.23	0.16	0.18	0.02	0.16	0.04	300	-0.00161	15.2	0.32	20.16	0
1	IHMGKQDLGK-NMKNAL-a5-b3	scRpf2	Flag-scRrs1	xlink	inter-protein xl	Lara_191219_B5043_HH_Exp4_6_S5_F3_R2.19734.19734.4_Lara_191219_B5043_HH_Exp4_6_S5_F3_R2.19591.19591.4	279	222	57	Lara_191219_B5043_HH_Exp4_6_S5_F3_R2_matched		1953.02	489.262	4	-0.6	0.6	2	8.32	1.87	3.73	0.24	0.17	0.3	0.04	0.25	0.07	272	-0.00511	18.8	0.5	26.33	0.029
2	DQSGGKSYK-SKIESKR-a6-b2	decoy_reverse_scRpf2	scSyo1	xlink	decoy inter-protein xl	Lara_191219_B5043_HH_Exp4_6_S5_F3_R2.19734.19734.4_Lara_191219_B5043_HH_Exp4_6_S5_F3_R2.19591.19591.4	135	155	20	Lara_191219_B5043_HH_Exp4_6_S5_F3_R2_matched		1953.02	489.262	4	-0.1	0.1	1	4.13	0.61	1.22	0.12	0.19	0.04	0.03	0.02	0.01	38	-0.0064	3.1	0.84	13.2	0.172
3	SYKSDQGGK-SKIESKR-a3-b2	scRpf2	scSyo1	xlink	inter-protein xl	Lara_191219_B5043_HH_Exp4_6_S5_F3_R2.19734.19734.4_Lara_191219_B5043_HH_Exp4_6_S5_F3_R2.19591.19591.4	210	155	55	Lara_191219_B5043_HH_Exp4_6_S5_F3_R2_matched		1953.02	489.262	4	-0.1	0.1	1	3.42	0.56	1.12	0.14	0.15	0.04	0.03	0.02	0.01	40	-0.00616	3.4	0.97	11.09	0.293
1	ADPAFKPTEKK-K10-156	scRpl5	-	monolink	monolink	Lara_191219_B5043_HH_Exp4_6_S5_F3_R2.13861.13861.3_Lara_191219_B5043_HH_Exp4_6_S5_F3_R2.13670.13670.3	258	n/a	-	Lara_191219_B5043_HH_Exp4_6_S5_F3_R2_matched		1386.74	463.254	3	-1.1	1.1	2	8.28	0.53	0.53	0.29	0.07	0.9	0.9	0	0.41	142	0	16.9	0	26.31	0
2	ADPAFKPTEKK-K11-156	scRpl5	-	monolink	monolink	Lara_191219_B5043_HH_Exp4_6_S5_F3_R2.13861.13861.3_Lara_191219_B5043_HH_Exp4_6_S5_F3_R2.13670.13670.3	259	n/a	-	Lara_191219_B5043_HH_Exp4_6_S5_F3_R2_matched		1386.74	463.254	3	-1.1	1.1	2	8.25	0.56	0.56	0.31	0.06	0.9	0.9	0	0.41	142	0	16.9	0	26.08	0
3	ADPAFKPTEKK-K6-156	scRpl5	-	monolink	monolink	Lara_191219_B5043_HH_Exp4_6_S5_F3_R2.13861.13861.3_Lara_191219_B5043_HH_Exp4_6_S5_F3_R2.13670.13670.3	254	n/a	-	Lara_191219_B5043_HH_Exp4_6_S5_F3_R2_matched		1386.74	463.254	3	-1.1	1.1	2	6.93	0.44	0.44	0.26	0.08	0.9	0.9	0	0.41	142	0	12	0	23.89	0
1	AGSNDNNKDTNVVNK-DESSKVITK-a8-b5	scSyo1	scSyo1	xlink	intra-protein xl	Lara_191219_B5042_HH_Exp4_6_S5_F2_R2.10862.10862.4_Lara_191219_B5042_HH_Exp4_6_S5_F2_R2.10753.10753.4	28	323	295	Lara_191219_B5042_HH_Exp4_6_S5_F2_R2_matched		2732.34	684.094	4	-0.6	0.6	1	6.6	1.61	3.21	0.24	0.34	0.26	0.11	0.15	0.05	265	-1.93048	6.1	0.75	26.24	0
2	NDVNVTKDAGSNNNK-DESSKVITK-a7-b5	decoy_reverse_scSyo1	scSyo1	xlink	decoy intra-protein xl	Lara_191219_B5042_HH_Exp4_6_S5_F2_R2.10862.10862.4_Lara_191219_B5042_HH_Exp4_6_S5_F2_R2.10753.10753.4	593	323	270	Lara_191219_B5042_HH_Exp4_6_S5_F2_R2_matched		2732.34	684.094	4	-0.6	0.6	1	5.52	1.28	2.56	0.16	0.19	0.21	0.06	0.15	0.04	211	-0.00513	5.5	0.32	19.62	0.024
3	YEDGTLLKLTQR-YYQDTKEGR-a8-b6	decoy_reverse_scRpl5	decoy_reverse_scRpl5	xlink	decoy intra-protein xl	Lara_191219_B5042_HH_Exp4_6_S5_F2_R2.10862.10862.4_Lara_191219_B5042_HH_Exp4_6_S5_F2_R2.10753.10753.4	186	271	85	Lara_191219_B5042_HH_Exp4_6_S5_F2_R2_matched		2732.34	684.094	4	-7.7	7.7	1	2.16	0.5	1	0.03	0.06	0.03	0.01	0.02	0.01	29	-2.23079	1.3	0	6.22	0.197
1	DTNVVNKK-VITKIK-a7-b4	scSyo1	scSyo1	xlink	intra-protein xl	Lara_191219_B5043_HH_Exp4_6_S5_F3_R2.13827.13827.3_Lara_191219_B5043_HH_Exp4_6_S5_F3_R2.13685.13685.3	35	327	292	Lara_191219_B5043_HH_Exp4_6_S5_F3_R2_matched		1755.05	586.024	3	-1.1	1.1	1	6.81	2.2	4.4	0.35	0.14	0.49	0.37	0.12	0.08	427	-1.93048	20.1	0.28	26.13	0
2	KEISKSK-KPEKGIK-a1-b1	decoy_reverse_scSyo1	decoy_reverse_Flag-scRrs1	xlink	decoy inter-protein xl	Lara_191219_B5043_HH_Exp4_6_S5_F3_R2.13827.13827.3_Lara_191219_B5043_HH_Exp4_6_S5_F3_R2.13685.13685.3	462	77	385	Lara_191219_B5043_HH_Exp4_6_S5_F3_R2_matched		1755.05	586.024	3	-1.1	1.1	1	2.06	0.42	0.85	0.07	0.13	0.03	0.01	0.02	0	23	-0.0041	2	0	7.41	0.542
3	KEISKSK-KPEKGIK-a5-b1	decoy_reverse_scSyo1	decoy_reverse_Flag-scRrs1	xlink	decoy inter-protein xl	Lara_191219_B5043_HH_Exp4_6_S5_F3_R2.13827.13827.3_Lara_191219_B5043_HH_Exp4_6_S5_F3_R2.13685.13685.3	466	77	389	Lara_191219_B5043_HH_Exp4_6_S5_F3_R2_matched		1755.05	586.024	3	-1.1	1.1	1	2.05	0.38	0.76	0.07	0.04	0.03	0.01	0.02	0	24	-0.0041	2	0	5.6	0.58
1	TTKEDTVSWFKQK-K3-K11	TEV,scRpl11A_endogenous_Isoform	-	intralink	intralink	Lara_191219_B5043_HH_Exp4_6_S5_F3_R2.26600.26600.3_Lara_191219_B5043_HH_Exp4_6_S5_F3_R2.26589.26589.3	160, 156	n/a	-	Lara_191219_B5043_HH_Exp4_6_S5_F3_R2_matched		1734.88	579.301	3	-1.6	1.6	1	8.39	3.31	3.31	0.26	0.21	0.15	0.15	0	0.06	203	0	16	0.46	26.07	0
2	TTKEDTVSWFKQK-K3-K13	TEV,scRpl11A_endogenous_Isoform	-	intralink	intralink	Lara_191219_B5043_HH_Exp4_6_S5_F3_R2.26600.26600.3_Lara_191219_B5043_HH_Exp4_6_S5_F3_R2.26589.26589.3	160, 156	n/a	-	Lara_191219_B5043_HH_Exp4_6_S5_F3_R2_matched		1734.88	579.301	3	-1.6	1.6	1	7.37	1.65	1.65	0.21	0.09	0.05	0.05	0	0.02	60	0	22.2	0.66	18.37	0
3	QKWVTSEFDKTTK-K2-K13	decoy_reverse_scRpl11A_endogenous_Isoform	-	intralink	decoy intralink	Lara_191219_B5043_HH_Exp4_6_S5_F3_R2.26600.26600.3_Lara_191219_B5043_HH_Exp4_6_S5_F3_R2.26589.26589.3	11	n/a	-	Lara_191219_B5043_HH_Exp4_6_S5_F3_R2_matched		1734.88	579.301	3	-1.6	1.6	1	6.15	0	0	-0.01	0	0	0	0	0	0	0	0	1	12.1	0.12
1	REAKLVENVK-WEKFAAK-a4-b3	scRpf2	Flag-scRrs1	xlink	inter-protein xl	Lara_191219_B5043_HH_Exp4_6_S5_F3_R1.17711.17711.4_Lara_191219_B5043_HH_Exp4_6_S5_F3_R1.17618.17618.4	22	138	116	Lara_191219_B5043_HH_Exp4_6_S5_F3_R1_matched		2201.22	551.312	4	-1	1	1	6.49	2.49	4.97	0.18	0.19	0.31	0.06	0.25	0.06	437	-0.00511	11.6	0.41	26.04	0.029
2	LSKEERAAR-QLEMKTKK-a3-b7	scRpl5	scRpf2	xlink	inter-protein xl	Lara_191219_B5043_HH_Exp4_6_S5_F3_R1.17711.17711.4_Lara_191219_B5043_HH_Exp4_6_S5_F3_R1.17618.17618.4	279	260	19	Lara_191219_B5043_HH_Exp4_6_S5_F3_R1_matched		2201.22	551.312	4	-0.7	0.7	1	2.31	0.67	1.34	0.16	0.13	0.11	0.09	0.02	0.02	150	-0.00454	1.7	0.8	10.59	0.36
3	LSKEERAAR-QLEMKTKK-a3-b5	scRpl5	scRpf2	xlink	inter-protein xl	Lara_191219_B5043_HH_Exp4_6_S5_F3_R1.17711.17711.4_Lara_191219_B5043_HH_Exp4_6_S5_F3_R1.17618.17618.4	279	258	21	Lara_191219_B5043_HH_Exp4_6_S5_F3_R1_matched		2201.22	551.312	4	-0.7	0.7	1	2.56	0.7	1.4	0.14	0.05	0.11	0.09	0.02	0.02	150	-0.00454	1.7	0.89	9.51	0.428
1	VKGTDNELIDPR-VKEYQLR-a2-b2	Flag-scRrs1	TEV,scRpl11A_endogenous_Isoform	xlink	inter-protein xl	Lara_191219_B5042_HH_Exp4_6_S5_F2_R1.18597.18597.4_Lara_191219_B5042_HH_Exp4_6_S5_F2_R1.18486.18486.4	189	91, 87	98	Lara_191219_B5042_HH_Exp4_6_S5_F2_R1_matched		2428.29	608.081	4	-0.9	0.9	2	6.58	1.72	3.45	0.21	0.21	0.47	0.44	0.03	0.07	396	-0.00229	10	0	25.98	0.029
1	IHMGKQDLGK-IKSLTR-a5-b2	scRpf2	Flag-scRrs1	xlink	inter-protein xl	Lara_191219_B5043_HH_Exp4_6_S5_F3_R2.15770.15770.4_Lara_191219_B5043_HH_Exp4_6_S5_F3_R2.15616.15616.4	279	73	206	Lara_191219_B5043_HH_Exp4_6_S5_F3_R2_matched		1980.12	496.038	4	1.1	1.1	3	6.34	2.81	5.63	0.25	0.16	0.2	0.13	0.07	0.04	486	-0.00511	7.4	0.4	25.71	0.028
2	QDLGKLQTR-AGRKPEK-a5-b4	scRpf2	decoy_reverse_Flag-scRrs1	xlink	decoy inter-protein xl	Lara_191219_B5043_HH_Exp4_6_S5_F3_R2.15770.15770.4_Lara_191219_B5043_HH_Exp4_6_S5_F3_R2.15616.15616.4	284	77	207	Lara_191219_B5043_HH_Exp4_6_S5_F3_R2_matched		1980.12	496.038	4	4.9	4.9	1	3.32	0.93	1.87	0.11	0.06	0.05	0.02	0.03	0.01	123	-0.00492	2.6	0	10.39	0.376
1	MKRLTQK-KPDMKR-a2-b1	decoy_reverse_scRpf2	scRpf2	xlink	decoy intra-protein xl	Lara_191219_B5043_HH_Exp4_6_S5_F3_R2.15588.15588.3_Lara_191219_B5043_HH_Exp4_6_S5_F3_R2.15474.15474.3	56	54	2	Lara_191219_B5043_HH_Exp4_6_S5_F3_R2_matched		1815.02	606.016	3	0.8	0.8	1	6.23	2.58	5.16	0.33	0.1	0.2	0.15	0.05	0.03	558	-0.00769	18.2	0	25.68	0.01
2	MKRLTQK-KPDMKR-a2-b5	decoy_reverse_scRpf2	scRpf2	xlink	decoy intra-protein xl	Lara_191219_B5043_HH_Exp4_6_S5_F3_R2.15588.15588.3_Lara_191219_B5043_HH_Exp4_6_S5_F3_R2.15474.15474.3	56	58	2	Lara_191219_B5043_HH_Exp4_6_S5_F3_R2_matched		1815.02	606.016	3	0.8	0.8	1	5.88	2.44	4.88	0.36	0.09	0.2	0.16	0.04	0.03	550	-0.00769	14.7	0	24.73	0.009
1	ADPAFKPTEKKFTK-K6-156	scRpl5	-	monolink	monolink	Lara_191219_B5043_HH_Exp4_6_S5_F3_R2.13594.13594.4_Lara_191219_B5043_HH_Exp4_6_S5_F3_R2.13291.13291.4	254	n/a	-	Lara_191219_B5043_HH_Exp4_6_S5_F3_R2_matched		1762.95	441.745	4	-0.8	0.8	3	7.68	0.94	0.94	0.17	0.27	0.38	0.38	0	0.14	142	0	5.9	0	25.66	0
2	ADPAFKPTEKKFTK-K10-156	scRpl5	-	monolink	monolink	Lara_191219_B5043_HH_Exp4_6_S5_F3_R2.13594.13594.4_Lara_191219_B5043_HH_Exp4_6_S5_F3_R2.13291.13291.4	258	n/a	-	Lara_191219_B5043_HH_Exp4_6_S5_F3_R2_matched		1762.95	441.745	4	-0.8	0.8	4	6.42	0.91	0.91	0.17	0.17	0.38	0.38	0	0.14	142	0	5.6	0	20.98	0
3	ADPAFKPTEKKFTK-K11-156	scRpl5	-	monolink	monolink	Lara_191219_B5043_HH_Exp4_6_S5_F3_R2.13594.13594.4_Lara_191219_B5043_HH_Exp4_6_S5_F3_R2.13291.13291.4	259	n/a	-	Lara_191219_B5043_HH_Exp4_6_S5_F3_R2_matched		1762.95	441.745	4	-0.8	0.8	5	4.39	0.85	0.85	0.12	0.16	0.38	0.38	0	0.14	141	0	5.1	0	16.73	0.022
1	TLQKLGLDETYK-ADPAFKPTEKK-a4-b10	scRpl5	scRpl5	xlink	intra-protein xl	Lara_191219_B5042_HH_Exp4_6_S5_F2_R1.20081.20081.4_Lara_191219_B5042_HH_Exp4_6_S5_F2_R1.19962.19962.4	112	258	146	Lara_191219_B5042_HH_Exp4_6_S5_F2_R1_matched		2776.49	695.131	4	1.3	1.3	2	6.6	1.72	3.44	0.3	0.22	0.37	0.34	0.03	0.07	357	-2.19382	13.1	0	25.62	0.01
2	TLQKLGLDETYK-ADPAFKPTEKK-a4-b6	scRpl5	scRpl5	xlink	intra-protein xl	Lara_191219_B5042_HH_Exp4_6_S5_F2_R1.20081.20081.4_Lara_191219_B5042_HH_Exp4_6_S5_F2_R1.19962.19962.4	112	254	142	Lara_191219_B5042_HH_Exp4_6_S5_F2_R1_matched		2776.49	695.131	4	1.3	1.3	2	5.83	1.62	3.24	0.27	0.18	0.37	0.34	0.03	0.06	353	-2.19382	12.3	0	23.22	0.009
1	AGSNDNNKDTNVVNK-TTKTHSGNGVK-a8-b3	scSyo1	decoy_reverse_TEV	xlink	decoy inter-protein xl	Lara_191219_B5042_HH_Exp4_6_S5_F2_R2.05457.05457.4_Lara_191219_B5042_HH_Exp4_6_S5_F2_R2.05396.05396.4	28	22	6	Lara_191219_B5042_HH_Exp4_6_S5_F2_R2_matched		2855.4	714.857	4	-0.8	0.8	1	5.73	2.52	5.04	0.17	0.21	0.2	0.18	0.03	0.03	495	-0.00299	5.5	0.38	25.62	0.035
2	NDVNVTKDAGSNNNK-TTKTHSGNGVK-a7-b3	decoy_reverse_scSyo1	decoy_reverse_TEV	xlink	decoy inter-protein xl	Lara_191219_B5042_HH_Exp4_6_S5_F2_R2.05457.05457.4_Lara_191219_B5042_HH_Exp4_6_S5_F2_R2.05396.05396.4	593	22	571	Lara_191219_B5042_HH_Exp4_6_S5_F2_R2_matched		2855.4	714.857	4	-0.8	0.8	1	2.28	0.9	1.8	0.11	0.1	0.06	0.04	0.02	0.01	156	-0.00299	0.8	0.98	9.82	0.408
3	CKGTVGNSHKTTK-SYAEEAQKFTK-a2-b8	TEV,scRpl11A_endogenous_Isoform	decoy_reverse_scRpl5	xlink	decoy inter-protein xl	Lara_191219_B5042_HH_Exp4_6_S5_F2_R2.05457.05457.4_Lara_191219_B5042_HH_Exp4_6_S5_F2_R2.05396.05396.4	149, 145	36	113	Lara_191219_B5042_HH_Exp4_6_S5_F2_R2_matched		2855.4	714.857	4	-4.8	4.8	1	2.53	1.06	2.11	0.11	0.05	0.07	0.03	0.05	0.01	175	-0.00195	1.1	0.62	9.62	0.426
1	QQFKMVDK-NKNPELK-a4-b2	scSyo1	scSyo1	xlink	intra-protein xl	Lara_191219_B5042_HH_Exp4_6_S5_F2_R1.14006.14006.4_Lara_191219_B5042_HH_Exp4_6_S5_F2_R1.13899.13899.4	584	590	6	Lara_191219_B5042_HH_Exp4_6_S5_F2_R1_matched		2002.05	501.521	4	-0.6	0.6	1	6.21	2.65	5.29	0.09	0.29	0.13	0.05	0.08	0.02	365	-1.93048	7.4	0.75	25.61	0.01
2	FNMNITKR-NKNPELK-a7-b2	decoy_reverse_scRpf2	scSyo1	xlink	decoy inter-protein xl	Lara_191219_B5042_HH_Exp4_6_S5_F2_R1.14006.14006.4_Lara_191219_B5042_HH_Exp4_6_S5_F2_R1.13899.13899.4	248	590	342	Lara_191219_B5042_HH_Exp4_6_S5_F2_R1_matched		2002.05	501.521	4	-6.2	6.2	1	4.6	2.03	4.07	0.07	0.21	0.11	0.03	0.08	0.02	295	-0.0064	4.2	0	19.23	0.061
1	QQKNEKK-KMKGLK-a3-b1	decoy_reverse_Flag-scRrs1	scRpf2	xlink	decoy inter-protein xl	Lara_191219_B5042_HH_Exp4_6_S5_F2_R2.19389.19389.3_Lara_191219_B5042_HH_Exp4_6_S5_F2_R2.19265.19265.3	11	289	278	Lara_191219_B5042_HH_Exp4_6_S5_F2_R2_matched		1743.01	582.009	3	-1.6	1.6	1	7.7	1.86	3.71	0.32	0.23	0.21	0.13	0.09	0.04	232	-0.00492	20.3	0	25.57	0.042
2	QQKNEKK-KMKGLK-a3-b3	decoy_reverse_Flag-scRrs1	scRpf2	xlink	decoy inter-protein xl	Lara_191219_B5042_HH_Exp4_6_S5_F2_R2.19389.19389.3_Lara_191219_B5042_HH_Exp4_6_S5_F2_R2.19265.19265.3	11	291	280	Lara_191219_B5042_HH_Exp4_6_S5_F2_R2_matched		1743.01	582.009	3	-1.6	1.6	1	7.31	1.74	3.49	0.35	0.23	0.21	0.13	0.09	0.04	232	-0.00492	19.6	0	24.75	0.033
3	QQKNEKK-KMKGLK-a6-b1	decoy_reverse_Flag-scRrs1	scRpf2	xlink	decoy inter-protein xl	Lara_191219_B5042_HH_Exp4_6_S5_F2_R2.19389.19389.3_Lara_191219_B5042_HH_Exp4_6_S5_F2_R2.19265.19265.3	14	289	275	Lara_191219_B5042_HH_Exp4_6_S5_F2_R2_matched		1743.01	582.009	3	-1.6	1.6	1	5.73	1.33	2.66	0.15	0.22	0.15	0.08	0.07	0.03	167	-0.00492	10.6	0	19.7	0.067
1	NEKIAVHVTVR-LVTQHKAK-a3-b6	TEV,scRpl11A_endogenous_Isoform	scRpl5	xlink	inter-protein xl	Lara_191219_B5042_HH_Exp4_6_S5_F2_R2.12050.12050.5_Lara_191219_B5042_HH_Exp4_6_S5_F2_R2.11956.11956.5	68, 64	41	27	Lara_191219_B5042_HH_Exp4_6_S5_F2_R2_matched		2326.35	466.277	5	-1.2	1.2	1	6.66	1.54	3.08	0.13	0.31	0.43	0.23	0.2	0.08	246	-0.00203	17	0.52	25.52	0.042
2	EKPLPKAKAMTK-LDFKIGR-a2-b4	Flag-scRrs1	scRpf2	xlink	inter-protein xl	Lara_191219_B5042_HH_Exp4_6_S5_F2_R2.12050.12050.5_Lara_191219_B5042_HH_Exp4_6_S5_F2_R2.11956.11956.5	125	233	108	Lara_191219_B5042_HH_Exp4_6_S5_F2_R2_matched		2326.35	466.277	5	0.5	0.5	1	4.14	0.58	1.17	0.11	0.15	0.12	0.08	0.03	0.02	66	-0.00511	3.8	0.91	13.2	0.172
3	EKPLPKAKAMTK-LDFKIGR-a6-b4	Flag-scRrs1	scRpf2	xlink	inter-protein xl	Lara_191219_B5042_HH_Exp4_6_S5_F2_R2.12050.12050.5_Lara_191219_B5042_HH_Exp4_6_S5_F2_R2.11956.11956.5	129	233	104	Lara_191219_B5042_HH_Exp4_6_S5_F2_R2_matched		2326.35	466.277	5	0.5	0.5	1	3.68	0.42	0.84	0.1	0.19	0.05	0.02	0.03	0.01	30	-0.00511	3.4	0.98	12.28	0.248
1	VKGTDNELIDPR-EGKTDYYQR-a2-b3	Flag-scRrs1	scRpl5	xlink	inter-protein xl	Lara_191219_B5042_HH_Exp4_6_S5_F2_R1.17017.17017.3_Lara_191219_B5042_HH_Exp4_6_S5_F2_R1.16913.16913.3	189	27	162	Lara_191219_B5042_HH_Exp4_6_S5_F2_R1_matched		2652.3	885.108	3	-0.7	0.7	4	7.04	1.35	2.7	0.17	0.3	0.29	0.22	0.08	0.05	228	-0.00314	19.6	0.25	25.51	0.042
2	DLRMNPQAKHGMTSAG-NEKQQR-a9-b3	decoy_reverse_TEV	Flag-scRrs1	xlink	decoy inter-protein xl	Lara_191219_B5042_HH_Exp4_6_S5_F2_R1.17017.17017.3_Lara_191219_B5042_HH_Exp4_6_S5_F2_R1.16913.16913.3	171	215	44	Lara_191219_B5042_HH_Exp4_6_S5_F2_R1_matched		2652.3	885.108	3	5.8	5.8	3	2.08	0.33	0.67	0.16	0.05	0.05	0.05	0	0.01	39	-0.00248	1.1	0	6.41	0.58
1	VLEQLSGQTPVQSKAR-QKYDADVLDK-a14-b2	TEV,scRpl11A_endogenous_Isoform	TEV,scRpl11A_endogenous_Isoform	xlink	intra/inter xl	Lara_191219_B5041_HH_Exp4_6_S5_F1_R1.13913.13913.4_Lara_191219_B5041_HH_Exp4_6_S5_F1_R1.13842.13842.4	53, 49	170, 166	117	Lara_191219_B5041_HH_Exp4_6_S5_F1_R1_matched		3071.62	768.912	4	1.1	1.1	2	4.54	2.05	4.11	0.14	0.11	0.26	0.25	0.01	0.04	741	-2.46817	2.9	0.31	25.43	0
2	IHMGKQDLGKLQTR-AMTKWEKFAAK-a5-b7	scRpf2	Flag-scRrs1	xlink	inter-protein xl	Lara_191219_B5041_HH_Exp4_6_S5_F1_R1.13913.13913.4_Lara_191219_B5041_HH_Exp4_6_S5_F1_R1.13842.13842.4	279	138	141	Lara_191219_B5041_HH_Exp4_6_S5_F1_R1_matched		3071.62	768.912	4	-7.8	7.8	1	1.69	0.79	1.57	0.07	0	0.08	0.05	0.03	0.01	232	-0.00511	1.2	0.91	7.8	0.515
3	LTQKGDLQKIGMHR-AMTKWEKFAAK-a9-b7	decoy_reverse_scRpf2	Flag-scRrs1	xlink	decoy inter-protein xl	Lara_191219_B5041_HH_Exp4_6_S5_F1_R1.13913.13913.4_Lara_191219_B5041_HH_Exp4_6_S5_F1_R1.13842.13842.4	66	138	72	Lara_191219_B5041_HH_Exp4_6_S5_F1_R1_matched		3071.62	768.912	4	-7.8	7.8	1	1.43	0.55	1.1	0.07	0.05	0.05	0.02	0.03	0.01	157	-0.00531	0.8	0.92	7.1	0.559
1	DESSKVITK-DYNAKR-a5-b5	scSyo1	scSyo1	xlink	intra-protein xl	Lara_191219_B5043_HH_Exp4_6_S5_F3_R1.10724.10724.3_Lara_191219_B5043_HH_Exp4_6_S5_F3_R1.10603.10603.3	323	334	11	Lara_191219_B5043_HH_Exp4_6_S5_F3_R1_matched		1908.98	637.334	3	-0.8	0.8	1	8.1	2.08	4.17	0.49	0.11	0.34	0.24	0.1	0.06	283	-1.93048	28.5	0	25.4	0.01
1	VKGTDNELIDPR-REAKLVENVK-a2-b4	Flag-scRrs1	scRpf2	xlink	inter-protein xl	Lara_191219_B5042_HH_Exp4_6_S5_F2_R1.16553.16553.4_Lara_191219_B5042_HH_Exp4_6_S5_F2_R1.16441.16441.4	189	22	167	Lara_191219_B5042_HH_Exp4_6_S5_F2_R1_matched		2678.46	670.622	4	-0.6	0.6	2	7.24	1.44	2.89	0.27	0.21	0.41	0.4	0.01	0.07	278	-0.00511	15.6	0.25	25.4	0.042
2	AQNPMRDLKIEK-EKLENPKNK-a9-b7	TEV,scRpl11A_endogenous_Isoform	decoy_reverse_scSyo1	xlink	decoy inter-protein xl	Lara_191219_B5042_HH_Exp4_6_S5_F2_R1.16553.16553.4_Lara_191219_B5042_HH_Exp4_6_S5_F2_R1.16441.16441.4	17, 13	31	14	Lara_191219_B5042_HH_Exp4_6_S5_F2_R1_matched		2678.46	670.622	4	6	6	1	2.17	0.37	0.74	0.11	0.04	0.06	0.01	0.05	0.01	40	-0.00275	2.6	0	6.29	0.588
3	AQNPMRDLKIEK-EKLENPKNK-a9-b2	TEV,scRpl11A_endogenous_Isoform	decoy_reverse_scSyo1	xlink	decoy inter-protein xl	Lara_191219_B5042_HH_Exp4_6_S5_F2_R1.16553.16553.4_Lara_191219_B5042_HH_Exp4_6_S5_F2_R1.16441.16441.4	17, 13	26	9	Lara_191219_B5042_HH_Exp4_6_S5_F2_R1_matched		2678.46	670.622	4	6	6	1	1.24	0.11	0.22	0.08	-0.02	0.02	0.01	0.01	0	11	-0.00275	1.4	0	2.4	0.67
1	VLEQLSGQTPVQSKAR-RCKGTVGNSHK-a14-b3	TEV,scRpl11A_endogenous_Isoform	TEV,scRpl11A_endogenous_Isoform	xlink	intra/inter xl	Lara_191219_B5042_HH_Exp4_6_S5_F2_R1.11172.11172.4_Lara_191219_B5042_HH_Exp4_6_S5_F2_R1.11093.11093.4	53, 49	149, 145	96	Lara_191219_B5042_HH_Exp4_6_S5_F2_R1_matched		3120.65	781.169	4	-0.1	0.1	1	5.27	1.97	3.94	0.21	0.19	0.38	0.37	0.01	0.06	533	-2.46817	9.6	0.95	25.27	0
2	VLEQLSGQTPVQSKAR-NGGSHTVKCRK-a14-b8	TEV,scRpl11A_endogenous_Isoform	decoy_reverse_scRpl11A_endogenous_Isoform	xlink	decoy intra/inter xl	Lara_191219_B5042_HH_Exp4_6_S5_F2_R1.11172.11172.4_Lara_191219_B5042_HH_Exp4_6_S5_F2_R1.11093.11093.4	53, 49	30	23	Lara_191219_B5042_HH_Exp4_6_S5_F2_R1_matched		3120.65	781.169	4	-0.1	0.1	1	4.99	1.93	3.87	0.24	0.15	0.37	0.37	0	0.06	529	-0.00157	9.4	1	23.92	0
3	VLEQLSGQTPVQSKAR-THSGNGVKCRK-a14-b8	TEV,scRpl11A_endogenous_Isoform	decoy_reverse_TEV	xlink	decoy intra/inter xl	Lara_191219_B5042_HH_Exp4_6_S5_F2_R1.11172.11172.4_Lara_191219_B5042_HH_Exp4_6_S5_F2_R1.11093.11093.4	53, 49	30	23	Lara_191219_B5042_HH_Exp4_6_S5_F2_R1_matched		3120.65	781.169	4	-0.1	0.1	1	4.95	1.93	3.86	0.25	0.15	0.37	0.37	0	0.06	529	-0.00161	9.4	0.24	23.81	0
1	IVESLSALQAAEQQPQLKPAGKSKIESK-K18-156	scSyo1	-	monolink	monolink	Lara_191219_B5041_HH_Exp4_6_S5_F1_R1.17218.17218.4_Lara_191219_B5041_HH_Exp4_6_S5_F1_R1.15925.15925.4	149	n/a	-	Lara_191219_B5041_HH_Exp4_6_S5_F1_R1_matched		3133.72	784.439	4	0.2	0.2	5	7.92	2.06	2.06	0.11	0.12	0.15	0.15	0	0.03	356	0	1.9	0	25.21	0
2	IVESLSALQAAEQQPQLKPAGKSKIESK-K24-156	scSyo1	-	monolink	monolink	Lara_191219_B5041_HH_Exp4_6_S5_F1_R1.17218.17218.4_Lara_191219_B5041_HH_Exp4_6_S5_F1_R1.15925.15925.4	155	n/a	-	Lara_191219_B5041_HH_Exp4_6_S5_F1_R1_matched		3133.72	784.439	4	0.2	0.2	21	7.19	1.84	1.84	0.15	0.15	0.15	0.15	0	0.03	341	0	1.8	0	24.16	0
3	IVESLSALQAAEQQPQLKPAGKSKIESK-K28-156	scSyo1	-	monolink	monolink	Lara_191219_B5041_HH_Exp4_6_S5_F1_R1.17218.17218.4_Lara_191219_B5041_HH_Exp4_6_S5_F1_R1.15925.15925.4	159	n/a	-	Lara_191219_B5041_HH_Exp4_6_S5_F1_R1_matched		3133.72	784.439	4	0.2	0.2	7	7	1.8	1.8	0.15	0.15	0.15	0.15	0	0.03	341	0	1.8	0	23.79	0
1	LEVNVKEAR-LENPKNK-a6-b5	decoy_reverse_scRpf2	decoy_reverse_scSyo1	xlink	decoy inter-protein xl	Lara_191219_B5042_HH_Exp4_6_S5_F2_R2.19337.19337.4_Lara_191219_B5042_HH_Exp4_6_S5_F2_R2.19291.19291.4	323	31	292	Lara_191219_B5042_HH_Exp4_6_S5_F2_R2_matched		2036.13	510.04	4	0.4	0.4	1	7.75	2.68	5.36	0.29	0.2	0.15	0.07	0.07	0.03	258	-0.0064	9.9	0	25.17	0.035
1	EAKLVENVK-TVKPKNAR-a3-b5	scRpf2	scRpf2	xlink	intra-protein xl	Lara_191219_B5043_HH_Exp4_6_S5_F3_R2.09764.09764.3_Lara_191219_B5043_HH_Exp4_6_S5_F3_R2.09659.09659.3	22	8	14	Lara_191219_B5043_HH_Exp4_6_S5_F3_R2_matched		2079.2	694.075	3	-2.4	2.4	2	7.34	3.05	6.11	0.3	0.13	0.28	0.11	0.16	0.05	362	-1.77211	15.4	0	25.09	0.01
2	EAKLVENVK-TVKPKNAR-a3-b3	scRpf2	scRpf2	xlink	intra-protein xl	Lara_191219_B5043_HH_Exp4_6_S5_F3_R2.09764.09764.3_Lara_191219_B5043_HH_Exp4_6_S5_F3_R2.09659.09659.3	22	6	16	Lara_191219_B5043_HH_Exp4_6_S5_F3_R2_matched		2079.2	694.075	3	-2.4	2.4	2	6.79	2.55	5.1	0.25	0.15	0.17	0.09	0.07	0.03	220	-1.77211	14.2	0	21.47	0.017
1	EGKTDYYQR-NPELKER-a3-b5	scRpl5	scSyo1	xlink	inter-protein xl	Lara_191219_B5043_HH_Exp4_6_S5_F3_R2.13044.13044.4_Lara_191219_B5043_HH_Exp4_6_S5_F3_R2.12888.12888.4	27	595	568	Lara_191219_B5043_HH_Exp4_6_S5_F3_R2_matched		2181.07	546.275	4	-1.2	1.2	1	6.56	2.07	4.14	0.15	0.34	0.21	0.15	0.06	0.04	221	-0.00378	11.4	0	25	0.034
1	GTVGNSHKTTK-NPELKER-a8-b5	TEV,scRpl11A_endogenous_Isoform	scSyo1	xlink	inter-protein xl	Lara_191219_B5042_HH_Exp4_6_S5_F2_R2.06130.06130.4_Lara_191219_B5042_HH_Exp4_6_S5_F2_R2.06046.06046.4	157, 153	595	438	Lara_191219_B5042_HH_Exp4_6_S5_F2_R2_matched		2151.13	538.789	4	-0.8	0.8	1	5.96	2.87	5.75	0.21	0.16	0.21	0.07	0.14	0.04	480	-0.00275	7.4	0.72	24.98	0.034
2	TTKNGGSHTVK-NPELKER-a3-b5	decoy_reverse_scRpl11A_endogenous_Isoform	scSyo1	xlink	decoy inter-protein xl	Lara_191219_B5042_HH_Exp4_6_S5_F2_R2.06130.06130.4_Lara_191219_B5042_HH_Exp4_6_S5_F2_R2.06046.06046.4	22	595	573	Lara_191219_B5042_HH_Exp4_6_S5_F2_R2_matched		2151.13	538.789	4	-0.8	0.8	1	4.54	2.02	4.05	0.15	0.11	0.14	0	0.14	0.03	331	-0.00291	6.3	0.32	17.99	0.063
3	EDTVSWFKQK-KTVRIM-a8-b1	TEV,scRpl11A_endogenous_Isoform	decoy_reverse_scRpf2	xlink	decoy inter-protein xl	Lara_191219_B5042_HH_Exp4_6_S5_F2_R2.06130.06130.4_Lara_191219_B5042_HH_Exp4_6_S5_F2_R2.06046.06046.4	168, 164	339	171	Lara_191219_B5042_HH_Exp4_6_S5_F2_R2_matched		2151.13	538.789	4	-6.1	6.1	1	1.87	0.35	0.7	0.03	0.06	0.02	0	0.01	0	36	-0.00343	1.6	0.85	5.79	0.585
1	EQYAAESKK-IKSLTR-a8-b2	scRpl5	Flag-scRrs1	xlink	inter-protein xl	Lara_191219_B5043_HH_Exp4_6_S5_F3_R1.11204.11204.3_Lara_191219_B5043_HH_Exp4_6_S5_F3_R1.11108.11108.3	270	73	197	Lara_191219_B5043_HH_Exp4_6_S5_F3_R1_matched		1907.04	636.687	3	-0.1	0.1	1	5.72	3.04	6.08	0.26	0.15	0.33	0.24	0.09	0.06	502	-0.00314	21.7	0.7	24.96	0.034
2	QQFKMVDK-KTVRIM-a4-b1	scSyo1	decoy_reverse_scRpf2	xlink	decoy inter-protein xl	Lara_191219_B5043_HH_Exp4_6_S5_F3_R1.11204.11204.3_Lara_191219_B5043_HH_Exp4_6_S5_F3_R1.11108.11108.3	584	339	245	Lara_191219_B5043_HH_Exp4_6_S5_F3_R1_matched		1907.04	636.687	3	-0.5	0.5	1	4.28	1.53	3.07	0.19	0.12	0.2	0.13	0.07	0.04	306	-0.0064	6.1	0.79	17.35	0.073
3	KSYAEEAQK-IKSLTR-a1-b2	decoy_reverse_scRpl5	Flag-scRrs1	xlink	decoy inter-protein xl	Lara_191219_B5043_HH_Exp4_6_S5_F3_R1.11204.11204.3_Lara_191219_B5043_HH_Exp4_6_S5_F3_R1.11108.11108.3	28	73	45	Lara_191219_B5043_HH_Exp4_6_S5_F3_R1_matched		1907.04	636.687	3	-0.1	0.1	1	3.19	1.49	2.98	0.1	0.16	0.13	0.06	0.07	0.02	193	-0.00301	5.3	0.96	13.67	0.148
1	IHTPSPDMVTEAHKKPKQLEMK-IVESLSALQAAEQQPQLKPAGK-a15-b18	scRpf2	scSyo1	xlink	inter-protein xl	Lara_191219_B5041_HH_Exp4_6_S5_F1_R2.18335.18335.5_Lara_191219_B5041_HH_Exp4_6_S5_F1_R2.18328.18328.5	251	149	102	Lara_191219_B5041_HH_Exp4_6_S5_F1_R2_matched		4987.66	998.541	5	2.4	2.4	1	4.17	2.24	4.48	0.19	-0.01	0.39	0.04	0.35	0.07	864	-0.00616	4.2	0.44	24.95	0.034
2	IHTPSPDMVTEAHKKPKQLEMK-IVESLSALQAAEQQPQLKPAGK-a14-b18	scRpf2	scSyo1	xlink	inter-protein xl	Lara_191219_B5041_HH_Exp4_6_S5_F1_R2.18335.18335.5_Lara_191219_B5041_HH_Exp4_6_S5_F1_R2.18328.18328.5	250	149	101	Lara_191219_B5041_HH_Exp4_6_S5_F1_R2_matched		4987.66	998.541	5	2.4	2.4	1	4.17	2.24	4.48	0.19	-0.01	0.39	0.04	0.35	0.07	864	-0.00616	4.2	0.44	24.95	0.034
3	IHTPSPDMVTEAHKKPKQLEMK-IVESLSALQAAEQQPQLKPAGK-a17-b18	scRpf2	scSyo1	xlink	inter-protein xl	Lara_191219_B5041_HH_Exp4_6_S5_F1_R2.18335.18335.5_Lara_191219_B5041_HH_Exp4_6_S5_F1_R2.18328.18328.5	253	149	104	Lara_191219_B5041_HH_Exp4_6_S5_F1_R2_matched		4987.66	998.541	5	2.4	2.4	1	4.16	2.24	4.47	0.19	-0.01	0.39	0.04	0.35	0.07	864	-0.00616	4.2	0.44	24.93	0.034
1	IHMGKQDLGK-EAKLVENVK-a5-b3	scRpf2	scRpf2	xlink	intra-protein xl	Lara_191219_B5042_HH_Exp4_6_S5_F2_R1.16327.16327.4_Lara_191219_B5042_HH_Exp4_6_S5_F2_R1.16225.16225.4	279	22	257	Lara_191219_B5042_HH_Exp4_6_S5_F2_R1_matched		2292.25	574.07	4	-0.4	0.4	1	5.8	2.26	4.52	0.14	0.28	0.21	0.01	0.2	0.04	372	-1.77211	8.8	0.28	24.91	0.01
2	RCKGTVGNSHK-KARPNAKK-a3-b7	TEV,scRpl11A_endogenous_Isoform	decoy_reverse_scRpf2	xlink	decoy inter-protein xl	Lara_191219_B5042_HH_Exp4_6_S5_F2_R1.16327.16327.4_Lara_191219_B5042_HH_Exp4_6_S5_F2_R1.16225.16225.4	149, 145	338	189	Lara_191219_B5042_HH_Exp4_6_S5_F2_R1_matched		2292.25	574.07	4	-4.1	4.1	1	2.13	0.54	1.08	0.07	0.05	0.04	0.01	0.03	0.01	77	-0.00343	1.4	0	6.96	0.573
3	RCKGTVGNSHK-KARPNAKK-a3-b1	TEV,scRpl11A_endogenous_Isoform	decoy_reverse_scRpf2	xlink	decoy inter-protein xl	Lara_191219_B5042_HH_Exp4_6_S5_F2_R1.16327.16327.4_Lara_191219_B5042_HH_Exp4_6_S5_F2_R1.16225.16225.4	149, 145	332	183	Lara_191219_B5042_HH_Exp4_6_S5_F2_R1_matched		2292.25	574.07	4	-4.1	4.1	1	1.86	0.32	0.65	0.02	0.08	0.02	0.01	0.01	0	30	-0.00343	1.4	0	5.96	0.593
1	KAGSNDNNK-NMKNAL-a1-b3	scSyo1	Flag-scRrs1	xlink	inter-protein xl	Lara_191219_B5043_HH_Exp4_6_S5_F3_R2.11567.11567.3_Lara_191219_B5043_HH_Exp4_6_S5_F3_R2.11437.11437.3	20	222	202	Lara_191219_B5043_HH_Exp4_6_S5_F3_R2_matched		1773.87	592.297	3	-0.8	0.8	1	6.32	2.6	5.19	0.32	0.14	0.22	0.05	0.17	0.05	450	-0.00426	24.2	0	24.89	0.033
1	LVTQHKAK-TVKPKNAR-a6-b5	scRpl5	scRpf2	xlink	inter-protein xl	Lara_191219_B5043_HH_Exp4_6_S5_F3_R2.04003.04003.4_Lara_191219_B5043_HH_Exp4_6_S5_F3_R2.03935.03935.4	41	8	33	Lara_191219_B5043_HH_Exp4_6_S5_F3_R2_matched		1974.17	494.551	4	-0.5	0.5	1	7.15	1.58	3.16	0.37	0.16	0.52	0.43	0.09	0.1	288	-0.00454	19.1	0	24.88	0.033
2	LVTQHKAK-TVKPKNAR-a6-b3	scRpl5	scRpf2	xlink	inter-protein xl	Lara_191219_B5043_HH_Exp4_6_S5_F3_R2.04003.04003.4_Lara_191219_B5043_HH_Exp4_6_S5_F3_R2.03935.03935.4	41	6	35	Lara_191219_B5043_HH_Exp4_6_S5_F3_R2_matched		1974.17	494.551	4	-0.5	0.5	1	6.66	1.36	2.72	0.33	0.21	0.48	0.43	0.04	0.09	262	-0.00454	18	0	24.24	0.032
1	EGKTDYYQR-LVTQHKAK-a3-b6	scRpl5	scRpl5	xlink	intra-protein xl	Lara_191219_B5043_HH_Exp4_6_S5_F3_R1.08688.08688.4_Lara_191219_B5043_HH_Exp4_6_S5_F3_R1.08605.08605.4	27	41	14	Lara_191219_B5043_HH_Exp4_6_S5_F3_R1_matched		2220.15	556.046	4	-1.2	1.2	1	5.06	2.17	4.34	0.09	0.37	0.26	0.2	0.06	0.05	344	-2.19382	9.1	0.43	24.87	0.009
2	YYQDTKEGR-LVTQHKAK-a6-b6	decoy_reverse_scRpl5	scRpl5	xlink	decoy intra-protein xl	Lara_191219_B5043_HH_Exp4_6_S5_F3_R1.08688.08688.4_Lara_191219_B5043_HH_Exp4_6_S5_F3_R1.08605.08605.4	271	41	230	Lara_191219_B5043_HH_Exp4_6_S5_F3_R1_matched		2220.15	556.046	4	-1.2	1.2	1	2.54	0.75	1.5	0.07	0.15	0.08	0.02	0.06	0.02	110	-0.00267	1.4	0	10.58	0.155
1	GTVGNSHKTTK-EAKLVENVK-a8-b3	TEV,scRpl11A_endogenous_Isoform	scRpf2	xlink	inter-protein xl	Lara_191219_B5042_HH_Exp4_6_S5_F2_R2.08856.08856.4_Lara_191219_B5042_HH_Exp4_6_S5_F2_R2.08747.08747.4	157, 153	22	135	Lara_191219_B5042_HH_Exp4_6_S5_F2_R2_matched		2295.24	574.818	4	-0.7	0.7	1	5.68	2.06	4.13	0.14	0.25	0.24	0.03	0.21	0.05	405	-0.00331	8.7	0.89	24.75	0.033
2	TTKTHSGNGVK-EAKLVENVK-a3-b3	decoy_reverse_TEV	scRpf2	xlink	decoy inter-protein xl	Lara_191219_B5042_HH_Exp4_6_S5_F2_R2.08856.08856.4_Lara_191219_B5042_HH_Exp4_6_S5_F2_R2.08747.08747.4	22	22	0	Lara_191219_B5042_HH_Exp4_6_S5_F2_R2_matched		2295.24	574.818	4	-0.7	0.7	1	5.37	1.92	3.83	0.23	0.18	0.21	0	0.21	0.04	362	-0.00359	8.5	0.48	22.11	0.042
3	FNMNITKRK-KAFAKEWK-a7-b1	decoy_reverse_scRpf2	decoy_reverse_Flag-scRrs1	xlink	decoy inter-protein xl	Lara_191219_B5042_HH_Exp4_6_S5_F2_R2.08856.08856.4_Lara_191219_B5042_HH_Exp4_6_S5_F2_R2.08747.08747.4	248	84	164	Lara_191219_B5042_HH_Exp4_6_S5_F2_R2_matched		2295.24	574.818	4	-6.2	6.2	1	2.32	0.59	1.18	0.14	0.15	0.07	0.07	0	0.01	122	-0.00511	4.3	0.98	10.57	0.36
1	VLEQLSGQTPVQSKAR-RTLQKLGLDETYK-a14-b5	TEV,scRpl11A_endogenous_Isoform	scRpl5	xlink	inter-protein xl	Lara_191219_B5042_HH_Exp4_6_S5_F2_R2.22015.22015.4_Lara_191219_B5042_HH_Exp4_6_S5_F2_R2.21925.21925.4	53, 49	112	59	Lara_191219_B5042_HH_Exp4_6_S5_F2_R2_matched		3441.88	861.478	4	-0.2	0.2	2	5.75	2.02	4.05	0.28	0.12	0.45	0.43	0.02	0.07	509	-0.00203	8.2	0.3	24.7	0.033
2	IEKLVLNISVGESGDRLTR-VKEYQLRDR-a3-b2	TEV,scRpl11A_endogenous_Isoform	TEV,scRpl11A_endogenous_Isoform	xlink	intra/inter xl	Lara_191219_B5042_HH_Exp4_6_S5_F2_R2.22015.22015.4_Lara_191219_B5042_HH_Exp4_6_S5_F2_R2.21925.21925.4	20, 16	91, 87	71	Lara_191219_B5042_HH_Exp4_6_S5_F2_R2_matched		3441.88	861.478	4	-3.4	3.4	1	2.82	0.41	0.82	0.08	0.04	0.03	0.01	0.02	0.01	39	-2.46817	2.1	0.69	7.48	0
3	AKSEQGSLVPVQLTQK-YEDGTLLKLTQRR-a2-b8	decoy_reverse_scRpl11A_endogenous_Isoform	decoy_reverse_scRpl5	xlink	decoy inter-protein xl	Lara_191219_B5042_HH_Exp4_6_S5_F2_R2.22015.22015.4_Lara_191219_B5042_HH_Exp4_6_S5_F2_R2.21925.21925.4	126	186	60	Lara_191219_B5042_HH_Exp4_6_S5_F2_R2_matched		3441.88	861.478	4	-0.2	0.2	1	1.88	0.25	0.51	0.1	0.01	0.04	0.02	0.02	0.01	45	-0.00206	0.8	0	5.13	0.612
1	EAKLVENVK-QLEMKTK-a3-b5	scRpf2	scRpf2	xlink	intra-protein xl	Lara_191219_B5042_HH_Exp4_6_S5_F2_R2.16159.16159.4_Lara_191219_B5042_HH_Exp4_6_S5_F2_R2.16044.16044.4	22	258	236	Lara_191219_B5042_HH_Exp4_6_S5_F2_R2_matched		2043.13	511.789	4	-1.3	1.3	1	6.26	2.21	4.41	0.14	0.28	0.23	0.22	0.01	0.04	297	-1.77211	9.7	0	24.51	0.009
1	AGKMIYDEASGEWVPKWGYK-K3-K16	Flag-scRrs1	-	intralink	intralink	Lara_191219_B5043_HH_Exp4_6_S5_F3_R1.26316.26316.3_Lara_191219_B5043_HH_Exp4_6_S5_F3_R1.26297.26297.3	153	n/a	-	Lara_191219_B5043_HH_Exp4_6_S5_F3_R1_matched		2452.18	818.4	3	0.1	0.1	2	7.76	3.85	3.85	0.26	0.19	0.09	0.09	0	0.02	239	0	6.1	0	24.51	0
2	AGKMIYDEASGEWVPKWGYK-K3-K20	Flag-scRrs1	-	intralink	intralink	Lara_191219_B5043_HH_Exp4_6_S5_F3_R1.26316.26316.3_Lara_191219_B5043_HH_Exp4_6_S5_F3_R1.26297.26297.3	153	n/a	-	Lara_191219_B5043_HH_Exp4_6_S5_F3_R1_matched		2452.18	818.4	3	0.1	0.1	2	7.95	1.39	1.39	0.18	0	0.03	0.03	0	0.01	79	0	5.6	0	17.64	0.011
3	AGKMIYDEASGEWVPKWGYK-K16-K20	Flag-scRrs1	-	intralink	intralink	Lara_191219_B5043_HH_Exp4_6_S5_F3_R1.26316.26316.3_Lara_191219_B5043_HH_Exp4_6_S5_F3_R1.26297.26297.3	166	n/a	-	Lara_191219_B5043_HH_Exp4_6_S5_F3_R1_matched		2452.18	818.4	3	0.1	0.1	2	1.12	0.32	0.32	0.07	0.02	0.04	0.04	0	0.01	96	0	0.6	0	4.69	0.331
1	ADPAFKPTEK-QDLGKLQTR-a6-b5	scRpl5	scRpf2	xlink	inter-protein xl	Lara_191219_B5042_HH_Exp4_6_S5_F2_R1.17658.17658.4_Lara_191219_B5042_HH_Exp4_6_S5_F2_R1.15654.15654.4	254	284	30	Lara_191219_B5042_HH_Exp4_6_S5_F2_R1_matched		2298.22	575.564	4	1	1	2	8.42	1.02	2.04	0.21	0.22	0.39	0.34	0.05	0.07	102	-0.00454	9.9	0.73	24.48	0.032
2	GDLQKIGMHR-WEKFAAKK-a5-b7	decoy_reverse_scRpf2	Flag-scRrs1	xlink	decoy inter-protein xl	Lara_191219_B5042_HH_Exp4_6_S5_F2_R1.17658.17658.4_Lara_191219_B5042_HH_Exp4_6_S5_F2_R1.15654.15654.4	66	142	76	Lara_191219_B5042_HH_Exp4_6_S5_F2_R1_matched		2298.22	575.564	4	-2.8	2.8	1	5.81	0.69	1.39	0.16	0.17	0.34	0.03	0.3	0.07	89	-0.00531	7.3	0.98	17.94	0.063
3	ADPAFKPTEKK-KNEKQQR-a6-b4	scRpl5	Flag-scRrs1	xlink	inter-protein xl	Lara_191219_B5042_HH_Exp4_6_S5_F2_R1.17658.17658.4_Lara_191219_B5042_HH_Exp4_6_S5_F2_R1.15654.15654.4	254	215	39	Lara_191219_B5042_HH_Exp4_6_S5_F2_R1_matched		2298.22	575.564	4	-3.9	3.9	1	5.04	0.56	1.12	0.15	0.23	0.35	0.33	0.01	0.05	91	-0.00314	5.5	0.9	17.61	0.068
1	DAKSSAYSSR-NEKQQR-a3-b3	scRpl5	Flag-scRrs1	xlink	inter-protein xl	Lara_191219_B5043_HH_Exp4_6_S5_F3_R2.05917.05917.3_Lara_191219_B5043_HH_Exp4_6_S5_F3_R2.05830.05830.3	8	215	207	Lara_191219_B5043_HH_Exp4_6_S5_F3_R2_matched		2009.98	671	3	0.2	0.2	1	6.99	1.72	3.44	0.36	0.16	0.35	0.29	0.06	0.06	318	-0.00314	10.1	0	24.45	0.032
1	DHDGDYKDDDDKGSR-ADPAFKPTEK-a12-b6	Flag-scRrs1	scRpl5	xlink	inter-protein xl	Lara_191219_B5043_HH_Exp4_6_S5_F3_R1.10405.10405.4_Lara_191219_B5043_HH_Exp4_6_S5_F3_R1.10306.10306.4	18	254	236	Lara_191219_B5043_HH_Exp4_6_S5_F3_R1_matched		2977.32	745.338	4	-0.4	0.4	5	7.94	0.86	1.72	0.2	0.21	0.61	0.04	0.57	0.14	117	-0.00314	12.7	0	24.42	0.032
2	DHDGDYKDDDDKGSR-ADPAFKPTEK-a7-b6	Flag-scRrs1	scRpl5	xlink	inter-protein xl	Lara_191219_B5043_HH_Exp4_6_S5_F3_R1.10405.10405.4_Lara_191219_B5043_HH_Exp4_6_S5_F3_R1.10306.10306.4	13	254	241	Lara_191219_B5043_HH_Exp4_6_S5_F3_R1_matched		2977.32	745.338	4	-0.4	0.4	5	7.07	0.84	1.67	0.18	0.12	0.61	0.04	0.57	0.14	117	-0.00314	12.5	0	20.86	0.046
1	VKGTDNELIDPR-NEKQQR-a2-b3	Flag-scRrs1	Flag-scRrs1	xlink	intra-protein xl	Lara_191219_B5043_HH_Exp4_6_S5_F3_R1.11710.11710.3_Lara_191219_B5043_HH_Exp4_6_S5_F3_R1.11609.11609.3	189	215	26	Lara_191219_B5043_HH_Exp4_6_S5_F3_R1_matched		2295.18	766.067	3	-2.4	2.4	1	6.87	1.06	2.13	0.22	0.22	0.47	0.46	0.01	0.07	261	-2.09151	14.1	0	24.32	0.009
1	ADPAFKPTEKKFTK-K14-156	scRpl5	-	monolink	monolink	Lara_191219_B5042_HH_Exp4_6_S5_F2_R1.12925.12925.4_Lara_191219_B5042_HH_Exp4_6_S5_F2_R1.12835.12835.4	262	n/a	-	Lara_191219_B5042_HH_Exp4_6_S5_F2_R1_matched		1762.95	441.744	4	-2.2	2.2	3	7.98	0.7	0.7	0.24	0.18	0.45	0.45	0	0.16	113	0	12.2	0	24.3	0
2	ADPAFKPTEKKFTK-K10-156	scRpl5	-	monolink	monolink	Lara_191219_B5042_HH_Exp4_6_S5_F2_R1.12925.12925.4_Lara_191219_B5042_HH_Exp4_6_S5_F2_R1.12835.12835.4	258	n/a	-	Lara_191219_B5042_HH_Exp4_6_S5_F2_R1_matched		1762.95	441.744	4	-2.2	2.2	4	7.77	0.62	0.62	0.17	0.19	0.45	0.45	0	0.16	112	0	12	0	23.84	0
3	ADPAFKPTEKKFTK-K11-156	scRpl5	-	monolink	monolink	Lara_191219_B5042_HH_Exp4_6_S5_F2_R1.12925.12925.4_Lara_191219_B5042_HH_Exp4_6_S5_F2_R1.12835.12835.4	259	n/a	-	Lara_191219_B5042_HH_Exp4_6_S5_F2_R1_matched		1762.95	441.744	4	-2.2	2.2	5	7.66	0.62	0.62	0.17	0.16	0.45	0.45	0	0.16	112	0	12	0	22.95	0
1	DHDGDYKDDDDK-EQYAAESKK-a7-b8	Flag-scRrs1	scRpl5	xlink	inter-protein xl	Lara_191219_B5043_HH_Exp4_6_S5_F3_R2.08430.08430.3_Lara_191219_B5043_HH_Exp4_6_S5_F3_R2.08328.08328.3	13	270	257	Lara_191219_B5043_HH_Exp4_6_S5_F3_R2_matched		2627.11	876.713	3	0	0	1	7.66	2.13	4.27	0.29	0.11	0.21	0.15	0.06	0.04	302	-0.00314	9.5	0.44	24.13	0.032
2	DDDDKGDDYDHK-EQYAAESKK-a5-b8	decoy_reverse_Flag-scRrs1	scRpl5	xlink	decoy inter-protein xl	Lara_191219_B5043_HH_Exp4_6_S5_F3_R2.08430.08430.3_Lara_191219_B5043_HH_Exp4_6_S5_F3_R2.08328.08328.3	213	270	57	Lara_191219_B5043_HH_Exp4_6_S5_F3_R2_matched		2627.11	876.713	3	0	0	1	3.43	1	1.99	0.16	0.03	0.1	0.04	0.06	0.02	142	-0.00302	5.2	0	10.64	0.339
1	GTVGNSHKTTK-KAGSNDNNK-a8-b1	TEV,scRpl11A_endogenous_Isoform	scSyo1	xlink	inter-protein xl	Lara_191219_B5042_HH_Exp4_6_S5_F2_R1.02110.02110.4_Lara_191219_B5042_HH_Exp4_6_S5_F2_R1.02075.02075.4	157, 153	20	137	Lara_191219_B5042_HH_Exp4_6_S5_F2_R1_matched		2213.1	554.284	4	-0.2	0.2	1	7.13	1.26	2.53	0.22	0.34	0.28	0.12	0.16	0.05	91	-0.00275	17.3	0.79	24.12	0.032
2	KAGSNDNNK-TDYYQRKR-a1-b7	scSyo1	scRpl5	xlink	inter-protein xl	Lara_191219_B5042_HH_Exp4_6_S5_F2_R1.02110.02110.4_Lara_191219_B5042_HH_Exp4_6_S5_F2_R1.02075.02075.4	20	34	14	Lara_191219_B5042_HH_Exp4_6_S5_F2_R1_matched		2213.1	554.284	4	9.4	9.4	1	5.77	1.03	2.06	0.19	0.27	0.2	0.15	0.05	0.04	65	-0.00378	16.8	0.94	19.15	0.055
3	TTKNGGSHTVK-KAGSNDNNK-a3-b1	decoy_reverse_scRpl11A_endogenous_Isoform	scSyo1	xlink	decoy inter-protein xl	Lara_191219_B5042_HH_Exp4_6_S5_F2_R1.02110.02110.4_Lara_191219_B5042_HH_Exp4_6_S5_F2_R1.02075.02075.4	22	20	2	Lara_191219_B5042_HH_Exp4_6_S5_F2_R1_matched		2213.1	554.284	4	-0.2	0.2	1	5.52	0.93	1.86	0.15	0.25	0.19	0.03	0.15	0.04	61	-0.00291	16.5	0.56	18.05	0.063
1	ARPNAKKTVR-EKPLPK-a6-b2	decoy_reverse_scRpf2	Flag-scRrs1	xlink	decoy inter-protein xl	Lara_191219_B5043_HH_Exp4_6_S5_F3_R1.16146.16146.5_Lara_191219_B5043_HH_Exp4_6_S5_F3_R1.16082.16082.5	338	125	213	Lara_191219_B5043_HH_Exp4_6_S5_F3_R1_matched		1988.19	398.645	5	-1.9	1.9	2	6.68	0.85	1.69	0.1	0.42	0.12	0.03	0.08	0.02	61	-0.00531	7.2	0	23.85	0.038
2	ARPNAKKTVR-EKPLPK-a7-b2	decoy_reverse_scRpf2	Flag-scRrs1	xlink	decoy inter-protein xl	Lara_191219_B5043_HH_Exp4_6_S5_F3_R1.16146.16146.5_Lara_191219_B5043_HH_Exp4_6_S5_F3_R1.16082.16082.5	339	125	214	Lara_191219_B5043_HH_Exp4_6_S5_F3_R1_matched		1988.19	398.645	5	-1.9	1.9	2	6.1	0.82	1.64	0.09	0.35	0.11	0.03	0.08	0.02	60	-0.00531	6.4	0	21.09	0.046
1	VSNSVGLEGIDLKIEKDLR-VLEQLSGQTPVQSKAR-a13-b14	decoy_reverse_TEV	TEV,scRpl11A_endogenous_Isoform	xlink	decoy intra/inter xl	Lara_191219_B5041_HH_Exp4_6_S5_F1_R2.13549.13549.4_Lara_191219_B5041_HH_Exp4_6_S5_F1_R2.13506.13506.4	159	53, 49	106	Lara_191219_B5041_HH_Exp4_6_S5_F1_R2_matched		3962.16	991.547	4	-3.5	3.5	4	5	2.31	4.62	0.25	0.05	0.43	0.07	0.36	0.08	615	-0.00161	6.5	0.95	23.75	0
2	VSNSVGLEGIDLKIEKDLR-VLEQLSGQTPVQSKAR-a16-b14	decoy_reverse_TEV	TEV,scRpl11A_endogenous_Isoform	xlink	decoy intra/inter xl	Lara_191219_B5041_HH_Exp4_6_S5_F1_R2.13549.13549.4_Lara_191219_B5041_HH_Exp4_6_S5_F1_R2.13506.13506.4	162	53, 49	109	Lara_191219_B5041_HH_Exp4_6_S5_F1_R2_matched		3962.16	991.547	4	-3.5	3.5	4	4.99	2.31	4.62	0.25	0.05	0.43	0.07	0.36	0.08	615	-0.00161	6.5	0.96	23.69	0
3	LGNVGSEIVDSLKIEKDLR-VLEQLSGQTPVQSKAR-a13-b14	decoy_reverse_scRpl11A_endogenous_Isoform	TEV,scRpl11A_endogenous_Isoform	xlink	decoy intra/inter xl	Lara_191219_B5041_HH_Exp4_6_S5_F1_R2.13549.13549.4_Lara_191219_B5041_HH_Exp4_6_S5_F1_R2.13506.13506.4	159	53, 49	106	Lara_191219_B5041_HH_Exp4_6_S5_F1_R2_matched		3962.16	991.547	4	-3.5	3.5	2	4.5	2.08	4.16	0.24	0.05	0.43	0.03	0.41	0.09	615	-0.00157	6.1	0	22.64	0
1	VKGTDNELIDPR-CKGTVGNSHK-a2-b2	Flag-scRrs1	TEV,scRpl11A_endogenous_Isoform	xlink	inter-protein xl	Lara_191219_B5042_HH_Exp4_6_S5_F2_R2.11451.11451.4_Lara_191219_B5042_HH_Exp4_6_S5_F2_R2.11399.11399.4	189	149, 145	40	Lara_191219_B5042_HH_Exp4_6_S5_F2_R2_matched		2580.3	646.083	4	0.8	0.8	2	6.25	1.33	2.67	0.17	0.25	0.36	0.34	0.02	0.06	267	-0.00229	9.8	0.31	23.72	0.038
2	AMTKWEKFAAK-MSAKAQNPMR-a7-b4	Flag-scRrs1	scRpl11A_endogenous_Isoform	xlink	inter-protein xl	Lara_191219_B5042_HH_Exp4_6_S5_F2_R2.11451.11451.4_Lara_191219_B5042_HH_Exp4_6_S5_F2_R2.11399.11399.4	138	4	134	Lara_191219_B5042_HH_Exp4_6_S5_F2_R2_matched		2580.3	646.083	4	-1.1	1.1	1	2.58	0.73	1.45	0.18	0	0.11	0.05	0.06	0.02	80	-0.00229	2.1	0	7.24	0.541
3	AMTKWEKFAAK-MSAKAQNPMR-a4-b4	Flag-scRrs1	scRpl11A_endogenous_Isoform	xlink	inter-protein xl	Lara_191219_B5042_HH_Exp4_6_S5_F2_R2.11451.11451.4_Lara_191219_B5042_HH_Exp4_6_S5_F2_R2.11399.11399.4	135	4	131	Lara_191219_B5042_HH_Exp4_6_S5_F2_R2_matched		2580.3	646.083	4	-1.1	1.1	1	2.57	0.79	1.58	0.24	-0.02	0.12	0.06	0.06	0.02	88	-0.00229	2.1	0	7.09	0.568
1	DHDGDYKDDDDKGSR-EQYAAESKK-a12-b8	Flag-scRrs1	scRpl5	xlink	inter-protein xl	Lara_191219_B5043_HH_Exp4_6_S5_F3_R1.06473.06473.4_Lara_191219_B5043_HH_Exp4_6_S5_F3_R1.06369.06369.4	18	270	252	Lara_191219_B5043_HH_Exp4_6_S5_F3_R1_matched		2927.27	732.825	4	0	0	1	6.4	1.61	3.22	0.25	0.23	0.22	0.08	0.15	0.05	279	-0.00314	17.5	0.72	23.68	0.038
2	DHDGDYKDDDDKGSR-EQYAAESKK-a7-b8	Flag-scRrs1	scRpl5	xlink	inter-protein xl	Lara_191219_B5043_HH_Exp4_6_S5_F3_R1.06473.06473.4_Lara_191219_B5043_HH_Exp4_6_S5_F3_R1.06369.06369.4	13	270	257	Lara_191219_B5043_HH_Exp4_6_S5_F3_R1_matched		2927.27	732.825	4	0	0	1	5.42	1.48	2.96	0.25	0.08	0.21	0.08	0.14	0.04	265	-0.00314	12.5	0.92	18.43	0.07
3	DHDGDYKDDDDKGSR-KSYAEEAQK-a12-b1	Flag-scRrs1	decoy_reverse_scRpl5	xlink	decoy inter-protein xl	Lara_191219_B5043_HH_Exp4_6_S5_F3_R1.06473.06473.4_Lara_191219_B5043_HH_Exp4_6_S5_F3_R1.06369.06369.4	18	28	10	Lara_191219_B5043_HH_Exp4_6_S5_F3_R1_matched		2927.27	732.825	4	0	0	1	4.26	0.73	1.46	0.09	0.29	0.09	0.08	0.01	0.01	111	-0.00301	7	0	17.04	0.072
1	VKGTDNELIDPR-WGYKGANK-a2-b4	Flag-scRrs1	Flag-scRrs1	xlink	intra-protein xl	Lara_191219_B5043_HH_Exp4_6_S5_F3_R1.19286.19286.3_Lara_191219_B5043_HH_Exp4_6_S5_F3_R1.19185.19185.3	189	170	19	Lara_191219_B5043_HH_Exp4_6_S5_F3_R1_matched		2416.24	806.422	3	1.7	1.7	2	5.72	0.99	1.97	0.35	0.29	0.57	0.56	0.01	0.09	220	-2.09151	7.6	0	23.48	0.009
1	EAKLVENVK-EAKLVENVK-a3-b3	scRpf2	scRpf2	xlink	intra-protein xl	Lara_191219_B5042_HH_Exp4_6_S5_F2_R1.14426.14426.4_Lara_191219_B5042_HH_Exp4_6_S5_F2_R1.14226.14226.4	22	22	0	Lara_191219_B5042_HH_Exp4_6_S5_F2_R1_matched		2195.24	549.817	4	-2.6	2.6	2	7.51	3.11	6.21	0.18	0.16	0.08	0.04	0.04	0.01	253	-1.77211	12.3	0.42	23.44	0.009
2	YKKSYAEEAQK-KALVRK-a2-b1	decoy_reverse_scRpl5	decoy_reverse_scRpf2	xlink	decoy inter-protein xl	Lara_191219_B5042_HH_Exp4_6_S5_F2_R1.14426.14426.4_Lara_191219_B5042_HH_Exp4_6_S5_F2_R1.14226.14226.4	27	327	300	Lara_191219_B5042_HH_Exp4_6_S5_F2_R1_matched		2195.24	549.817	4	1.9	1.9	1	2.55	1.14	2.29	0.13	0.08	0.04	0.03	0.01	0.01	139	-0.00452	2.6	0	9.76	0.421
3	YKKSYAEEAQK-KALVRK-a3-b1	decoy_reverse_scRpl5	decoy_reverse_scRpf2	xlink	decoy inter-protein xl	Lara_191219_B5042_HH_Exp4_6_S5_F2_R1.14426.14426.4_Lara_191219_B5042_HH_Exp4_6_S5_F2_R1.14226.14226.4	28	327	299	Lara_191219_B5042_HH_Exp4_6_S5_F2_R1_matched		2195.24	549.817	4	1.9	1.9	1	2.59	1.16	2.31	0.13	0.05	0.04	0.03	0.01	0.01	139	-0.00452	2.6	0	9.11	0.398
1	EAKLVENVK-KPDMKR-a3-b5	scRpf2	scRpf2	xlink	intra-protein xl	Lara_191219_B5042_HH_Exp4_6_S5_F2_R2.10696.10696.4_Lara_191219_B5042_HH_Exp4_6_S5_F2_R2.10593.10593.4	22	58	36	Lara_191219_B5042_HH_Exp4_6_S5_F2_R2_matched		1940.07	486.026	4	-1.1	1.1	1	6.4	2	3.99	0.22	0.21	0.15	0.13	0.02	0.02	299	-1.77211	5.7	0.53	23.44	0.009
2	EAKLVENVK-KPDMKR-a3-b1	scRpf2	scRpf2	xlink	intra-protein xl	Lara_191219_B5042_HH_Exp4_6_S5_F2_R2.10696.10696.4_Lara_191219_B5042_HH_Exp4_6_S5_F2_R2.10593.10593.4	22	54	32	Lara_191219_B5042_HH_Exp4_6_S5_F2_R2_matched		1940.07	486.026	4	-1.1	1.1	1	5.27	1.6	3.19	0.19	0.2	0.13	0.13	0	0.02	264	-1.77211	4.3	0.62	20.22	0.024
3	AKAMTKWEK-EKPLPK-a2-b2	Flag-scRrs1	Flag-scRrs1	xlink	intra-protein xl	Lara_191219_B5042_HH_Exp4_6_S5_F2_R2.10696.10696.4_Lara_191219_B5042_HH_Exp4_6_S5_F2_R2.10593.10593.4	131	125	6	Lara_191219_B5042_HH_Exp4_6_S5_F2_R2_matched		1940.07	486.026	4	-3.2	3.2	1	2.9	0.88	1.77	0.14	0.2	0.06	0.05	0	0.01	111	-2.09151	2.5	0.8	12.53	0.079
1	QQKNEKK-KMKGLK-a3-b3	decoy_reverse_Flag-scRrs1	scRpf2	xlink	decoy inter-protein xl	Lara_191219_B5042_HH_Exp4_6_S5_F2_R1.19245.19245.3_Lara_191219_B5042_HH_Exp4_6_S5_F2_R1.19114.19114.3	11	291	280	Lara_191219_B5042_HH_Exp4_6_S5_F2_R1_matched		1743	582.009	3	-2.2	2.2	1	7.02	1.82	3.64	0.32	0.19	0.24	0.14	0.1	0.04	228	-0.00492	16	0	23.26	0.044
2	QQKNEKK-KMKGLK-a3-b1	decoy_reverse_Flag-scRrs1	scRpf2	xlink	decoy inter-protein xl	Lara_191219_B5042_HH_Exp4_6_S5_F2_R1.19245.19245.3_Lara_191219_B5042_HH_Exp4_6_S5_F2_R1.19114.19114.3	11	289	278	Lara_191219_B5042_HH_Exp4_6_S5_F2_R1_matched		1743	582.009	3	-2.2	2.2	2	6.86	1.82	3.64	0.28	0.17	0.24	0.14	0.1	0.04	228	-0.00492	16	0	22.5	0.042
3	QQKNEKK-KMKGLK-a6-b3	decoy_reverse_Flag-scRrs1	scRpf2	xlink	decoy inter-protein xl	Lara_191219_B5042_HH_Exp4_6_S5_F2_R1.19245.19245.3_Lara_191219_B5042_HH_Exp4_6_S5_F2_R1.19114.19114.3	14	291	277	Lara_191219_B5042_HH_Exp4_6_S5_F2_R1_matched		1743	582.009	3	-2.2	2.2	2	4.15	1.24	2.48	0.14	0.21	0.18	0.09	0.09	0.03	166	-0.00492	5.8	0	16.32	0.095
1	NVELDIMGDKLGR-EAKLVENVK-a10-b3	scRpf2	scRpf2	xlink	intra-protein xl	Lara_191219_B5042_HH_Exp4_6_S5_F2_R1.27092.27092.3_Lara_191219_B5042_HH_Exp4_6_S5_F2_R1.25755.25755.3	271	22	249	Lara_191219_B5042_HH_Exp4_6_S5_F2_R1_matched		2625.4	876.142	3	-0.8	0.8	2	8.07	1.22	2.45	0.41	0.17	0.24	0.18	0.07	0.04	112	-1.77211	12	0	23.22	0.009
1	CKGTVGNSHK-EQYAAESKK-a2-b8	TEV,scRpl11A_endogenous_Isoform	scRpl5	xlink	inter-protein xl	Lara_191219_B5043_HH_Exp4_6_S5_F3_R1.05401.05401.3_Lara_191219_B5043_HH_Exp4_6_S5_F3_R1.05322.05322.3	149, 145	270	121	Lara_191219_B5043_HH_Exp4_6_S5_F3_R1_matched		2277.11	760.043	3	0.3	0.3	2	7.21	1.7	3.4	0.3	0.16	0.14	0.06	0.08	0.03	254	-0.00203	16.3	0.52	23.19	0.043
2	CKGTVGNSHK-KSYAEEAQK-a2-b1	TEV,scRpl11A_endogenous_Isoform	decoy_reverse_scRpl5	xlink	decoy inter-protein xl	Lara_191219_B5043_HH_Exp4_6_S5_F3_R1.05401.05401.3_Lara_191219_B5043_HH_Exp4_6_S5_F3_R1.05322.05322.3	149, 145	28	121	Lara_191219_B5043_HH_Exp4_6_S5_F3_R1_matched		2277.11	760.043	3	0.3	0.3	2	3.45	1.22	2.45	0.18	0.09	0.09	0.05	0.03	0.02	159	-0.00195	3.3	0.94	12.15	0.244
3	WSFVETDKTTKTHSGNGVK-K11-156	decoy_reverse_TEV	-	monolink	decoy monolink	Lara_191219_B5043_HH_Exp4_6_S5_F3_R1.05401.05401.3_Lara_191219_B5043_HH_Exp4_6_S5_F3_R1.05322.05322.3	22	n/a	-	Lara_191219_B5043_HH_Exp4_6_S5_F3_R1_matched		2277.11	760.043	3	-9.3	9.3	1	2.68	0.79	0.79	0.11	0.12	0.09	0.09	0	0.02	166	0	1.4	0.76	11.38	0.126
1	IVESLSALQAAEQQPQLKPAGK-RNEKIAVHVTVR-a18-b4	scSyo1	TEV,scRpl11A_endogenous_Isoform	xlink	inter-protein xl	Lara_191219_B5041_HH_Exp4_6_S5_F1_R1.16138.16138.5_Lara_191219_B5041_HH_Exp4_6_S5_F1_R1.16041.16041.5	149	68, 64	81	Lara_191219_B5041_HH_Exp4_6_S5_F1_R1_matched		3864.16	773.839	5	-0.1	0.1	1	5.59	1.64	3.29	0.17	0.08	0.38	0.38	0	0.05	519	-0.00275	2.1	0.45	23.14	0.043
2	ASKVLEQLSGQTPVQSKAR-VSNSVGLEGIDLKIEK-a17-b13	TEV,scRpl11A_endogenous_Isoform	decoy_reverse_TEV	xlink	decoy intra/inter xl	Lara_191219_B5041_HH_Exp4_6_S5_F1_R1.16138.16138.5_Lara_191219_B5041_HH_Exp4_6_S5_F1_R1.16041.16041.5	53, 49	159	106	Lara_191219_B5041_HH_Exp4_6_S5_F1_R1_matched		3864.16	773.839	5	9.6	9.6	1	3	0.64	1.28	0.13	0.08	0.09	0.04	0.04	0.02	117	-0.00161	1.4	0.7	10.32	0
3	ASKVLEQLSGQTPVQSKAR-VSNSVGLEGIDLKIEK-a3-b13	TEV,scRpl11A_endogenous_Isoform	decoy_reverse_TEV	xlink	decoy intra/inter xl	Lara_191219_B5041_HH_Exp4_6_S5_F1_R1.16138.16138.5_Lara_191219_B5041_HH_Exp4_6_S5_F1_R1.16041.16041.5	39, 35	159	120	Lara_191219_B5041_HH_Exp4_6_S5_F1_R1_matched		3864.16	773.839	5	9.6	9.6	1	1.93	0.49	0.98	0.11	0.08	0.07	0.02	0.05	0.01	102	-0.00161	1	0.93	7.8	0
1	KPEKGIKK-WGYKGANK-a4-b4	decoy_reverse_Flag-scRrs1	Flag-scRrs1	xlink	decoy intra-protein xl	Lara_191219_B5043_HH_Exp4_6_S5_F3_R2.12330.12330.5_Lara_191219_B5043_HH_Exp4_6_S5_F3_R2.12087.12087.5	80	170	90	Lara_191219_B5043_HH_Exp4_6_S5_F3_R2_matched		1987.13	398.434	5	2.2	2.2	1	5.22	0.96	1.91	0.07	0.46	0.24	0.03	0.22	0.04	129	-0.0034	3.5	0.68	23.12	0.018
2	KPEKGIKK-WGYKGANK-a7-b4	decoy_reverse_Flag-scRrs1	Flag-scRrs1	xlink	decoy intra-protein xl	Lara_191219_B5043_HH_Exp4_6_S5_F3_R2.12330.12330.5_Lara_191219_B5043_HH_Exp4_6_S5_F3_R2.12087.12087.5	83	170	87	Lara_191219_B5043_HH_Exp4_6_S5_F3_R2_matched		1987.13	398.434	5	2.2	2.2	1	4.08	0.79	1.57	0.07	0.3	0.23	0.02	0.22	0.04	123	-0.0034	2.3	0.9	17.32	0.052
3	KPEKGIKK-WGYKGANK-a1-b4	decoy_reverse_Flag-scRrs1	Flag-scRrs1	xlink	decoy intra-protein xl	Lara_191219_B5043_HH_Exp4_6_S5_F3_R2.12330.12330.5_Lara_191219_B5043_HH_Exp4_6_S5_F3_R2.12087.12087.5	77	170	93	Lara_191219_B5043_HH_Exp4_6_S5_F3_R2_matched		1987.13	398.434	5	2.2	2.2	1	3.6	0.74	1.48	0.02	0.31	0.23	0.01	0.22	0.04	120	-0.0034	2.7	0.95	16.5	0.074
1	AKYNTPK-VITKIK-a2-b4	scRpl5	scSyo1	xlink	inter-protein xl	Lara_191219_B5043_HH_Exp4_6_S5_F3_R1.11958.11958.4_Lara_191219_B5043_HH_Exp4_6_S5_F3_R1.11772.11772.4	43	327	284	Lara_191219_B5043_HH_Exp4_6_S5_F3_R1_matched		1658.99	415.757	4	-1.3	1.3	1	7.21	1.77	3.55	0.16	0.2	0.3	0.1	0.2	0.06	189	-0.00378	13.4	0	23.07	0.043
1	NEKIAVHVTVR-EAKLVENVK-a3-b3	TEV,scRpl11A_endogenous_Isoform	scRpf2	xlink	inter-protein xl	Lara_191219_B5042_HH_Exp4_6_S5_F2_R1.18245.18245.5_Lara_191219_B5042_HH_Exp4_6_S5_F2_R1.18188.18188.5	68, 64	22	46	Lara_191219_B5042_HH_Exp4_6_S5_F2_R1_matched		2431.38	487.283	5	-1.9	1.9	2	6.09	1.64	3.27	0.09	0.35	0.16	0.04	0.12	0.03	156	-0.00331	6.6	0.81	22.98	0.043
2	YADNKIKVITK-NALKNMRR-a5-b4	decoy_reverse_scSyo1	decoy_reverse_Flag-scRrs1	xlink	decoy inter-protein xl	Lara_191219_B5042_HH_Exp4_6_S5_F2_R1.18245.18245.5_Lara_191219_B5042_HH_Exp4_6_S5_F2_R1.18188.18188.5	292	4	288	Lara_191219_B5042_HH_Exp4_6_S5_F2_R1_matched		2431.38	487.283	5	0.8	0.8	1	4.37	1.08	2.15	0.04	0.37	0.1	0.09	0.01	0.02	98	-0.0041	3.1	0.46	18.53	0.059
3	YADNKIKVITK-NALKNMRR-a7-b4	decoy_reverse_scSyo1	decoy_reverse_Flag-scRrs1	xlink	decoy inter-protein xl	Lara_191219_B5042_HH_Exp4_6_S5_F2_R1.18245.18245.5_Lara_191219_B5042_HH_Exp4_6_S5_F2_R1.18188.18188.5	294	4	290	Lara_191219_B5042_HH_Exp4_6_S5_F2_R1_matched		2431.38	487.283	5	0.8	0.8	1	2.18	0.36	0.71	-0.01	0.22	0.01	0	0.01	0	13	-0.0041	0.8	0.92	9.23	0.424
1	VFGALKGASDGGLYVPHSENR-TLQKLGLDETYK-a6-b4	scRpl5	scRpl5	xlink	intra-protein xl	Lara_191219_B5041_HH_Exp4_6_S5_F1_R2.18565.18565.4_Lara_191219_B5041_HH_Exp4_6_S5_F1_R2.18534.18534.4	164	112	52	Lara_191219_B5041_HH_Exp4_6_S5_F1_R2_matched		3718.92	930.738	4	-0.1	0.1	1	5.47	1.33	2.66	0.12	0.2	0.27	0.16	0.11	0.05	390	-2.19382	5.8	0.18	22.91	0.018
2	GINPELLTDNTRDKVK-NDCSLMVLMTSSKKR-a14-b13	decoy_reverse_Flag-scRrs1	scRpf2	xlink	decoy inter-protein xl	Lara_191219_B5041_HH_Exp4_6_S5_F1_R2.18565.18565.4_Lara_191219_B5041_HH_Exp4_6_S5_F1_R2.18534.18534.4	37	94	57	Lara_191219_B5041_HH_Exp4_6_S5_F1_R2_matched		3718.92	930.738	4	4	4	1	1.32	0.26	0.53	0.04	0	0.05	0.03	0.03	0.01	78	-0.00492	0.7	0	4.17	0.667
3	GINPELLTDNTRDKVK-NDCSLMVLMTSSKKR-a14-b14	decoy_reverse_Flag-scRrs1	scRpf2	xlink	decoy inter-protein xl	Lara_191219_B5041_HH_Exp4_6_S5_F1_R2.18565.18565.4_Lara_191219_B5041_HH_Exp4_6_S5_F1_R2.18534.18534.4	37	95	58	Lara_191219_B5041_HH_Exp4_6_S5_F1_R2_matched		3718.92	930.738	4	4	4	1	1.3	0.26	0.52	0.04	-0.01	0.05	0.03	0.03	0.01	78	-0.00492	0.7	0	4.06	0.668
1	IVESLSALQAAEQQPQLKPAGK-VVHAITVKNERR-a18-b8	scSyo1	decoy_reverse_scRpl11A_endogenous_Isoform	xlink	decoy inter-protein xl	Lara_191219_B5041_HH_Exp4_6_S5_F1_R2.16097.16097.5_Lara_191219_B5041_HH_Exp4_6_S5_F1_R2.15984.15984.5	149	111	38	Lara_191219_B5041_HH_Exp4_6_S5_F1_R2_matched		3864.16	773.84	5	0.4	0.4	1	5.66	1.63	3.26	0.2	0.08	0.38	0.38	0	0.05	497	-0.00291	4	1	22.9	0.043
2	IVESLSALQAAEQQPQLKPAGK-VVAHTIVKNERR-a18-b8	scSyo1	decoy_reverse_TEV	xlink	decoy inter-protein xl	Lara_191219_B5041_HH_Exp4_6_S5_F1_R2.16097.16097.5_Lara_191219_B5041_HH_Exp4_6_S5_F1_R2.15984.15984.5	149	111	38	Lara_191219_B5041_HH_Exp4_6_S5_F1_R2_matched		3864.16	773.84	5	0.4	0.4	1	5.66	1.63	3.26	0.19	0.08	0.38	0.38	0	0.05	497	-0.00299	4	0.51	22.88	0.042
3	VLEQLSGQTPVQSKARYTVR-GLRAEEEPGLKIR-a14-b11	TEV,scRpl11A_endogenous_Isoform	decoy_reverse_TEV	xlink	decoy intra/inter xl	Lara_191219_B5041_HH_Exp4_6_S5_F1_R2.16097.16097.5_Lara_191219_B5041_HH_Exp4_6_S5_F1_R2.15984.15984.5	53, 49	101	48	Lara_191219_B5041_HH_Exp4_6_S5_F1_R2_matched		3864.16	773.84	5	9.8	9.8	1	2.13	0.84	1.68	0.16	0.06	0.22	0.18	0.04	0.04	290	-0.00161	0.9	0.71	11.6	0
1	KLQPLLQNLSSVVPNDR-K1-156	scSyo1	-	monolink	monolink	Lara_191219_B5042_HH_Exp4_6_S5_F2_R1.28367.28367.3_Lara_191219_B5042_HH_Exp4_6_S5_F2_R1.28331.28331.3	36	n/a	-	Lara_191219_B5042_HH_Exp4_6_S5_F2_R1_matched		2076.16	693.061	3	0.7	0.7	14	5.25	1.48	1.48	0.27	0.16	0.22	0.22	0	0.06	423	0	5	0.31	22.9	0
2	AKAMTKWEK-SKIESKR-a6-b2	Flag-scRrs1	scSyo1	xlink	inter-protein xl	Lara_191219_B5042_HH_Exp4_6_S5_F2_R1.28367.28367.3_Lara_191219_B5042_HH_Exp4_6_S5_F2_R1.28331.28331.3	135	155	20	Lara_191219_B5042_HH_Exp4_6_S5_F2_R1_matched		2076.16	693.061	3	9.2	9.2	3	2.11	0.66	1.33	0.15	0.03	0.05	0.04	0.01	0.01	102	-0.00426	1.6	0	7.12	0.559
3	AKAMTKWEK-SKIESKR-a6-b6	Flag-scRrs1	scSyo1	xlink	inter-protein xl	Lara_191219_B5042_HH_Exp4_6_S5_F2_R1.28367.28367.3_Lara_191219_B5042_HH_Exp4_6_S5_F2_R1.28331.28331.3	135	159	24	Lara_191219_B5042_HH_Exp4_6_S5_F2_R1_matched		2076.16	693.061	3	9.2	9.2	2	1.42	0.3	0.6	0.11	0.01	0.04	0.04	0	0.01	78	-0.00426	0.6	0	4.73	0.643
1	VLEQLSGQTPVQSKAR-EKPLPK-a14-b2	TEV,scRpl11A_endogenous_Isoform	Flag-scRrs1	xlink	inter-protein xl	Lara_191219_B5042_HH_Exp4_6_S5_F2_R1.17692.17692.3_Lara_191219_B5042_HH_Exp4_6_S5_F2_R1.17593.17593.3	53, 49	125	72	Lara_191219_B5042_HH_Exp4_6_S5_F2_R1_matched		2588.45	863.824	3	-2.1	2.1	1	6.3	1.32	2.64	0.29	0.13	0.23	0.21	0.02	0.03	368	-0.00229	7.8	0.25	22.87	0.042
2	IEKDLRQNMAPK-KRLVTQHK-a3-b1	decoy_reverse_scRpl11A_endogenous_Isoform	scRpl5	xlink	decoy inter-protein xl	Lara_191219_B5042_HH_Exp4_6_S5_F2_R1.17692.17692.3_Lara_191219_B5042_HH_Exp4_6_S5_F2_R1.17593.17593.3	162	34	128	Lara_191219_B5042_HH_Exp4_6_S5_F2_R1_matched		2588.45	863.824	3	-3.9	3.9	1	1.55	0.31	0.62	0.05	0.06	0.04	0.04	0.01	0.01	69	-0.00215	1.3	1	5.81	0.589
3	IEKDLRMNPQAK-KRLVTQHK-a3-b1	decoy_reverse_TEV	scRpl5	xlink	decoy inter-protein xl	Lara_191219_B5042_HH_Exp4_6_S5_F2_R1.17692.17692.3_Lara_191219_B5042_HH_Exp4_6_S5_F2_R1.17593.17593.3	162	34	128	Lara_191219_B5042_HH_Exp4_6_S5_F2_R1_matched		2588.45	863.824	3	-3.9	3.9	1	1.55	0.31	0.62	0.05	0.06	0.04	0.04	0.01	0.01	69	-0.00221	1.3	0.81	5.81	0.589
1	QKYDADVLDK-VKEYQLR-a2-b2	TEV,scRpl11A_endogenous_Isoform	TEV,scRpl11A_endogenous_Isoform	xlink	intra/inter xl	Lara_191219_B5043_HH_Exp4_6_S5_F3_R2.19248.19248.3_Lara_191219_B5043_HH_Exp4_6_S5_F3_R2.19171.19171.3	170, 166	91, 87	79	Lara_191219_B5043_HH_Exp4_6_S5_F3_R2_matched		2266.19	756.404	3	1.4	1.4	2	6.37	1.24	2.47	0.14	0.38	0.14	0.1	0.05	0.03	82	-2.46817	18.9	0.6	22.86	0
2	DADDVYLKQK-VKEYQLR-a8-b2	decoy_reverse_scRpl11A_endogenous_Isoform	TEV,scRpl11A_endogenous_Isoform	xlink	decoy intra/inter xl	Lara_191219_B5043_HH_Exp4_6_S5_F3_R2.19248.19248.3_Lara_191219_B5043_HH_Exp4_6_S5_F3_R2.19171.19171.3	9	91, 87	82	Lara_191219_B5043_HH_Exp4_6_S5_F3_R2_matched		2266.19	756.404	3	1.4	1.4	1	4.5	0.72	1.44	0.17	0.16	0.09	0.04	0.04	0.02	49	-0.00157	7.1	0	13.77	0
1	LDFKIGR-AKAMTK-a4-b2	scRpf2	Flag-scRrs1	xlink	inter-protein xl	Lara_191219_B5043_HH_Exp4_6_S5_F3_R1.14061.14061.4_Lara_191219_B5043_HH_Exp4_6_S5_F3_R1.13965.13965.4	233	131	102	Lara_191219_B5043_HH_Exp4_6_S5_F3_R1_matched		1633.92	409.489	4	1.1	1.1	2	6.2	0.9	1.8	0.19	0.44	0.04	0.02	0.02	0.01	37	-0.00511	11.5	0.74	22.83	0.042
2	MKGLKSK-MGRSKK-a2-b5	scRpf2	scSyo1	xlink	inter-protein xl	Lara_191219_B5043_HH_Exp4_6_S5_F3_R1.14061.14061.4_Lara_191219_B5043_HH_Exp4_6_S5_F3_R1.13965.13965.4	291	5	286	Lara_191219_B5043_HH_Exp4_6_S5_F3_R1_matched		1633.92	409.489	4	-7.9	7.9	2	5.51	0.88	1.76	0.13	0.24	0.04	0.02	0.01	0.01	31	-0.00616	7	0.83	16.94	0.066
3	MKGLKSK-MGRSKK-a5-b5	scRpf2	scSyo1	xlink	inter-protein xl	Lara_191219_B5043_HH_Exp4_6_S5_F3_R1.14061.14061.4_Lara_191219_B5043_HH_Exp4_6_S5_F3_R1.13965.13965.4	294	5	289	Lara_191219_B5043_HH_Exp4_6_S5_F3_R1_matched		1633.92	409.489	4	-7.9	7.9	1	5.17	0.76	1.51	0.09	0.15	0.03	0.01	0.01	0	23	-0.00616	9.1	1	14.06	0.14
1	KPKQLEMK-EKPLPK-a3-b2	scRpf2	Flag-scRrs1	xlink	inter-protein xl	Lara_191219_B5043_HH_Exp4_6_S5_F3_R1.12318.12318.4_Lara_191219_B5043_HH_Exp4_6_S5_F3_R1.10966.10966.4	253	125	128	Lara_191219_B5043_HH_Exp4_6_S5_F3_R1_matched		1849.07	463.276	4	-1	1	1	6.14	1.22	2.44	0.13	0.41	0.09	0.06	0.03	0.02	84	-0.00511	8.6	0	22.79	0.042
2	KPKQLEMK-EKPLPK-a1-b2	scRpf2	Flag-scRrs1	xlink	inter-protein xl	Lara_191219_B5043_HH_Exp4_6_S5_F3_R1.12318.12318.4_Lara_191219_B5043_HH_Exp4_6_S5_F3_R1.10966.10966.4	251	125	126	Lara_191219_B5043_HH_Exp4_6_S5_F3_R1_matched		1849.07	463.276	4	-1	1	1	5	1.04	2.09	0.13	0.33	0.09	0.06	0.03	0.02	78	-0.00511	7.5	0	18.84	0.049
1	VFGALKGASDGGLYVPHSENR-ADPAFKPTEKK-a6-b10	scRpl5	scRpl5	xlink	intra-protein xl	Lara_191219_B5041_HH_Exp4_6_S5_F1_R2.14345.14345.5_Lara_191219_B5041_HH_Exp4_6_S5_F1_R2.14288.14288.5	164	258	94	Lara_191219_B5041_HH_Exp4_6_S5_F1_R2_matched		3541.82	709.372	5	0.1	0.1	2	4.6	1.13	2.26	0.13	0.22	0.28	0.19	0.1	0.05	449	-2.19382	2.4	0.39	22.76	0.017
2	VFGALKGASDGGLYVPHSENR-ADPAFKPTEKK-a6-b6	scRpl5	scRpl5	xlink	intra-protein xl	Lara_191219_B5041_HH_Exp4_6_S5_F1_R2.14345.14345.5_Lara_191219_B5041_HH_Exp4_6_S5_F1_R2.14288.14288.5	164	254	90	Lara_191219_B5041_HH_Exp4_6_S5_F1_R2_matched		3541.82	709.372	5	0.1	0.1	2	4.45	1.09	2.17	0.11	0.2	0.27	0.19	0.08	0.05	424	-2.19382	2.2	0.42	21.46	0.017
3	YSEPDNLASGGVGHKFVGALR-ADPAFKPTEKK-a15-b10	decoy_reverse_scRpl5	scRpl5	xlink	decoy intra-protein xl	Lara_191219_B5041_HH_Exp4_6_S5_F1_R2.14345.14345.5_Lara_191219_B5041_HH_Exp4_6_S5_F1_R2.14288.14288.5	134	258	124	Lara_191219_B5041_HH_Exp4_6_S5_F1_R2_matched		3541.82	709.372	5	0.1	0.1	2	2.16	0.53	1.06	0.04	0.06	0.1	0.01	0.1	0.03	161	-0.00267	0.9	0.51	8.97	0.165
1	DHDGDYKDDDDKGSR-K12-155	Flag-scRrs1	-	monolink	monolink	Lara_191219_B5041_HH_Exp4_6_S5_F1_R1.03754.03754.3_Lara_191219_B5041_HH_Exp4_6_S5_F1_R1.03700.03700.3	18	n/a	-	Lara_191219_B5041_HH_Exp4_6_S5_F1_R1_matched		1891.78	631.602	3	-0.4	0.4	1	7.07	1.32	1.32	0.15	0.23	0.22	0.22	0	0.07	141	0	7.8	0	22.7	0
2	DHDGDYKDDDDKGSR-K7-155	Flag-scRrs1	-	monolink	monolink	Lara_191219_B5041_HH_Exp4_6_S5_F1_R1.03754.03754.3_Lara_191219_B5041_HH_Exp4_6_S5_F1_R1.03700.03700.3	13	n/a	-	Lara_191219_B5041_HH_Exp4_6_S5_F1_R1_matched		1891.78	631.602	3	-0.4	0.4	1	6.49	1.1	1.1	0.14	0.16	0.2	0.2	0	0.07	130	0	6.7	0	19.72	0
1	ADPAFKPTEK-EGKTDYYQR-a6-b3	scRpl5	scRpl5	xlink	intra-protein xl	Lara_191219_B5043_HH_Exp4_6_S5_F3_R2.15827.15827.3_Lara_191219_B5043_HH_Exp4_6_S5_F3_R2.15716.15716.3	254	27	227	Lara_191219_B5043_HH_Exp4_6_S5_F3_R2_matched		2399.17	800.73	3	0.8	0.8	2	7.17	1.16	2.32	0.26	0.26	0.28	0.16	0.13	0.05	97	-2.19382	16.5	0	22.64	0.017
1	EGKTDYYQR-EQYAAESKK-a3-b8	scRpl5	scRpl5	xlink	intra-protein xl	Lara_191219_B5043_HH_Exp4_6_S5_F3_R1.10951.10951.3_Lara_191219_B5043_HH_Exp4_6_S5_F3_R1.10829.10829.3	27	270	243	Lara_191219_B5043_HH_Exp4_6_S5_F3_R1_matched		2349.11	784.045	3	0	0	1	5.94	2.15	4.31	0.27	0.18	0.17	0.09	0.07	0.03	330	-2.19382	19.8	1	22.63	0.017
2	EGKTDYYQR-KSYAEEAQK-a3-b1	scRpl5	decoy_reverse_scRpl5	xlink	decoy intra-protein xl	Lara_191219_B5043_HH_Exp4_6_S5_F3_R1.10951.10951.3_Lara_191219_B5043_HH_Exp4_6_S5_F3_R1.10829.10829.3	27	28	1	Lara_191219_B5043_HH_Exp4_6_S5_F3_R1_matched		2349.11	784.045	3	0	0	1	4.94	1.79	3.57	0.23	0.3	0.16	0.09	0.06	0.03	312	-0.00267	13.3	0	22.62	0.017
1	VFGALKGASDGGLYVPHSENR-YNTPKYRLVVR-a6-b5	scRpl5	scRpl5	xlink	intra-protein xl	Lara_191219_B5042_HH_Exp4_6_S5_F2_R2.23470.23470.4_Lara_191219_B5042_HH_Exp4_6_S5_F2_R2.23242.23242.4	164	48	116	Lara_191219_B5042_HH_Exp4_6_S5_F2_R2_matched		3718.98	930.753	4	5.7	5.7	1	5.88	1.31	2.62	0.24	0.22	0.35	0.34	0.01	0.05	282	-2.19382	5	0.25	22.61	0.017
2	QQFRVLDNPVQKLGLFGSIR-QKWSFVETDK-a12-b2	decoy_reverse_scSyo1	decoy_reverse_TEV	xlink	decoy inter-protein xl	Lara_191219_B5042_HH_Exp4_6_S5_F2_R2.23470.23470.4_Lara_191219_B5042_HH_Exp4_6_S5_F2_R2.23242.23242.4	49	11	38	Lara_191219_B5042_HH_Exp4_6_S5_F2_R2_matched		3718.98	930.753	4	-1	1	1	1.16	0.27	0.53	0.07	0.11	0.05	0.03	0.03	0.01	44	-0.00299	0.6	0.71	5.74	0.585
3	QQFRVLDNPVQKLGLFGSIR-QKWVTSEFDK-a12-b2	decoy_reverse_scSyo1	decoy_reverse_scRpl11A_endogenous_Isoform	xlink	decoy inter-protein xl	Lara_191219_B5042_HH_Exp4_6_S5_F2_R2.23470.23470.4_Lara_191219_B5042_HH_Exp4_6_S5_F2_R2.23242.23242.4	49	11	38	Lara_191219_B5042_HH_Exp4_6_S5_F2_R2_matched		3718.98	930.753	4	-1	1	1	0.9	0.11	0.23	0.04	0.08	0.03	0.03	0.01	0.01	28	-0.00291	0.4	0.35	4.08	0.668
1	DAKSSAYSSR-REAKLVENVK-a3-b4	scRpl5	scRpf2	xlink	inter-protein xl	Lara_191219_B5042_HH_Exp4_6_S5_F2_R2.11669.11669.3_Lara_191219_B5042_HH_Exp4_6_S5_F2_R2.11598.11598.3	8	22	14	Lara_191219_B5042_HH_Exp4_6_S5_F2_R2_matched		2393.25	798.758	3	-1.7	1.7	1	5.53	2.18	4.36	0.31	0.07	0.22	0.12	0.09	0.04	488	-0.00454	12.8	0.42	22.56	0.042
2	NKNPELKER-TDYYQRKR-a2-b7	scSyo1	scRpl5	xlink	inter-protein xl	Lara_191219_B5042_HH_Exp4_6_S5_F2_R2.11669.11669.3_Lara_191219_B5042_HH_Exp4_6_S5_F2_R2.11598.11598.3	590	34	556	Lara_191219_B5042_HH_Exp4_6_S5_F2_R2_matched		2393.25	798.758	3	2.4	2.4	1	2.24	0.82	1.63	0.2	0.05	0.08	0.05	0.03	0.01	179	-0.00378	2.1	0	9.37	0.425
3	NKNPELKER-TDYYQRKR-a7-b7	scSyo1	scRpl5	xlink	inter-protein xl	Lara_191219_B5042_HH_Exp4_6_S5_F2_R2.11669.11669.3_Lara_191219_B5042_HH_Exp4_6_S5_F2_R2.11598.11598.3	595	34	561	Lara_191219_B5042_HH_Exp4_6_S5_F2_R2_matched		2393.25	798.758	3	2.4	2.4	1	2.39	0.92	1.84	0.22	0.02	0.07	0.05	0.03	0.01	169	-0.00378	2.1	0	8.87	0.427
1	ASKVLEQLSGQTPVQSK-KLQPLLQNLSSVVPNDR-a3-b1	TEV,scRpl11A_endogenous_Isoform	scSyo1	xlink	inter-protein xl	Lara_191219_B5041_HH_Exp4_6_S5_F1_R2.19293.19293.4_Lara_191219_B5041_HH_Exp4_6_S5_F1_R2.19296.19296.4	39, 35	36	3	Lara_191219_B5041_HH_Exp4_6_S5_F1_R2_matched		3857.12	965.289	4	-0.8	0.8	2	5.02	1.06	2.12	0.09	0.21	0.22	0.07	0.15	0.04	395	-0.00275	6.9	0	22.24	0.042
1	IVESLSALQAAEQQPQLKPAGK-K18-155	scSyo1	-	monolink	monolink	Lara_191219_B5042_HH_Exp4_6_S5_F2_R2.30495.30495.3_Lara_191219_B5042_HH_Exp4_6_S5_F2_R2.30464.30464.3	149	n/a	-	Lara_191219_B5042_HH_Exp4_6_S5_F2_R2_matched		2460.36	821.128	3	0.2	0.2	1	6.39	1.16	1.16	0.09	0.2	0.15	0.15	0	0.03	247	0	3.4	0	22.07	0
2	IVESLSALQAAEQQPQLKPAGK-K22-155	scSyo1	-	monolink	monolink	Lara_191219_B5042_HH_Exp4_6_S5_F2_R2.30495.30495.3_Lara_191219_B5042_HH_Exp4_6_S5_F2_R2.30464.30464.3	153	n/a	-	Lara_191219_B5042_HH_Exp4_6_S5_F2_R2_matched		2460.36	821.128	3	0.2	0.2	1	4.86	0.9	0.9	0.06	0.17	0.11	0.11	0	0.03	181	0	2.8	0	16.9	0.011
1	QLEMKTK-IEKDLR-a5-b3	scRpf2	decoy_reverse_TEV,decoy_reverse_scRpl11A_endogenous_Isoform	xlink	decoy inter-protein xl	Lara_191219_B5043_HH_Exp4_6_S5_F3_R1.13953.13953.4_Lara_191219_B5043_HH_Exp4_6_S5_F3_R1.13818.13818.4	258	162, 162	96	Lara_191219_B5043_HH_Exp4_6_S5_F3_R1_matched		1786.99	447.757	4	5.1	5.1	2	5.98	1.81	3.61	0.27	0.25	0.1	0.04	0.06	0.02	222	-0.0035	10.8	0.59	22	0.048
2	KPKQLEMK-AKAMTK-a3-b2	scRpf2	Flag-scRrs1	xlink	inter-protein xl	Lara_191219_B5043_HH_Exp4_6_S5_F3_R1.13953.13953.4_Lara_191219_B5043_HH_Exp4_6_S5_F3_R1.13818.13818.4	253	131	122	Lara_191219_B5043_HH_Exp4_6_S5_F3_R1_matched		1786.99	447.757	4	-5.4	5.4	2	3.83	0.82	1.63	0.13	0.16	0.04	0.02	0.02	0.01	81	-0.00511	3.6	0	12.94	0.2
3	KPKQLEMK-AKAMTK-a1-b2	scRpf2	Flag-scRrs1	xlink	inter-protein xl	Lara_191219_B5043_HH_Exp4_6_S5_F3_R1.13953.13953.4_Lara_191219_B5043_HH_Exp4_6_S5_F3_R1.13818.13818.4	251	131	120	Lara_191219_B5043_HH_Exp4_6_S5_F3_R1_matched		1786.99	447.757	4	-5.4	5.4	2	3.31	0.64	1.28	0.14	0.18	0.03	0.02	0.02	0.01	74	-0.00511	3.3	0	12.01	0.259
1	KNVELDIMGDK-EKPLPKAK-a1-b6	scRpf2	Flag-scRrs1	xlink	inter-protein xl	Lara_191219_B5042_HH_Exp4_6_S5_F2_R2.18809.18809.4_Lara_191219_B5042_HH_Exp4_6_S5_F2_R2.18715.18715.4	261	129	132	Lara_191219_B5042_HH_Exp4_6_S5_F2_R2_matched		2308.27	578.075	4	-0.6	0.6	1	4.56	1.47	2.95	0.07	0.3	0.17	0.15	0.02	0.03	332	-0.00511	6.2	0.49	21.92	0.047
2	KNVELDIMGDK-EKPLPKAK-a1-b2	scRpf2	Flag-scRrs1	xlink	inter-protein xl	Lara_191219_B5042_HH_Exp4_6_S5_F2_R2.18809.18809.4_Lara_191219_B5042_HH_Exp4_6_S5_F2_R2.18715.18715.4	261	125	136	Lara_191219_B5042_HH_Exp4_6_S5_F2_R2_matched		2308.27	578.075	4	-0.6	0.6	1	4.19	1.35	2.7	0.07	0.31	0.16	0.15	0.01	0.03	304	-0.00511	5.8	0.52	20.76	0.046
3	AEEEPGLKIR-LTQKGDLQK-a8-b4	decoy_reverse_TEV	decoy_reverse_scRpf2	xlink	decoy inter-protein xl	Lara_191219_B5042_HH_Exp4_6_S5_F2_R2.18809.18809.4_Lara_191219_B5042_HH_Exp4_6_S5_F2_R2.18715.18715.4	101	61	40	Lara_191219_B5042_HH_Exp4_6_S5_F2_R2_matched		2308.27	578.075	4	2.6	2.6	1	2.7	0.75	1.51	0.1	0.16	0.05	0.03	0.02	0.01	102	-0.00373	2.1	0.69	10.85	0.315
1	IVESLSALQAAEQQPQLKPAGK-KNEKQQR-a18-b4	scSyo1	Flag-scRrs1	xlink	inter-protein xl	Lara_191219_B5041_HH_Exp4_6_S5_F1_R2.12931.12931.4_Lara_191219_B5041_HH_Exp4_6_S5_F1_R2.12896.12896.4	149	215	66	Lara_191219_B5041_HH_Exp4_6_S5_F1_R2_matched		3372.83	844.216	4	-1.4	1.4	1	4.76	2.1	4.2	0.18	0.12	0.21	0.19	0.03	0.03	502	-0.00426	2.7	0.4	21.89	0.047
2	IVESLSALQAAEQQPQLKPAGK-KNEKQQR-a18-b1	scSyo1	Flag-scRrs1	xlink	inter-protein xl	Lara_191219_B5041_HH_Exp4_6_S5_F1_R2.12931.12931.4_Lara_191219_B5041_HH_Exp4_6_S5_F1_R2.12896.12896.4	149	212	63	Lara_191219_B5041_HH_Exp4_6_S5_F1_R2_matched		3372.83	844.216	4	-1.4	1.4	1	3.71	1.39	2.78	0.15	0.15	0.21	0.21	0	0.03	502	-0.00426	1.7	0.44	20.19	0.061
3	SEQGSLVPVQLTQKASR-TLQKLGLDETYK-a14-b4	decoy_reverse_scRpl11A_endogenous_Isoform	scRpl5	xlink	decoy inter-protein xl	Lara_191219_B5041_HH_Exp4_6_S5_F1_R2.12931.12931.4_Lara_191219_B5041_HH_Exp4_6_S5_F1_R2.12896.12896.4	140	112	28	Lara_191219_B5041_HH_Exp4_6_S5_F1_R2_matched		3372.83	844.216	4	5.2	5.2	1	1.87	0.69	1.38	0.16	0.02	0.1	0.06	0.03	0.02	223	-0.00215	1.3	0.93	8.79	0.437
1	ASKVLEQLSGQTPVQSK-GGAHMSTKAQNPMRDLK-a3-b8	TEV,scRpl11A_endogenous_Isoform	TEV	xlink	intra/inter xl	Lara_191219_B5041_HH_Exp4_6_S5_F1_R2.16008.16008.4_Lara_191219_B5041_HH_Exp4_6_S5_F1_R2.15947.15947.4	39, 35	8	31	Lara_191219_B5041_HH_Exp4_6_S5_F1_R2_matched		3777.96	945.498	4	2.4	2.4	1	3.86	2.06	4.13	0.12	0.07	0.22	0.17	0.05	0.04	658	-2.46817	2.2	0.29	21.82	0
2	INEIFQVISQLLKYGVEK-SSSYSAKDAKAFQM-a13-b10	scSyo1	decoy_reverse_scRpl5	xlink	decoy inter-protein xl	Lara_191219_B5041_HH_Exp4_6_S5_F1_R2.16008.16008.4_Lara_191219_B5041_HH_Exp4_6_S5_F1_R2.15947.15947.4	205	293	88	Lara_191219_B5041_HH_Exp4_6_S5_F1_R2_matched		3777.96	945.498	4	1.5	1.5	1	1.24	0.51	1.02	0.05	0.02	0.06	0.03	0.03	0.01	180	-0.00362	0.5	0.72	6.37	0.582
3	INEIFQVISQLLKYGVEK-SSSYSAKDAKAFQM-a13-b7	scSyo1	decoy_reverse_scRpl5	xlink	decoy inter-protein xl	Lara_191219_B5041_HH_Exp4_6_S5_F1_R2.16008.16008.4_Lara_191219_B5041_HH_Exp4_6_S5_F1_R2.15947.15947.4	205	290	85	Lara_191219_B5041_HH_Exp4_6_S5_F1_R2_matched		3777.96	945.498	4	1.5	1.5	1	1	0.42	0.84	0.05	-0.01	0.05	0.03	0.02	0.01	155	-0.00362	0.4	0.95	4.79	0.643
1	KNVELDIMGDKLGR-K1-K11	scRpf2	-	intralink	intralink	Lara_191219_B5043_HH_Exp4_6_S5_F3_R2.27174.27174.3_Lara_191219_B5043_HH_Exp4_6_S5_F3_R2.27166.27166.3	261	n/a	-	Lara_191219_B5043_HH_Exp4_6_S5_F3_R2_matched		1724.91	575.979	3	0.5	0.5	3	7.09	2.44	2.44	0.15	0.21	0.1	0.1	0	0.04	129	0	12.5	0	21.58	0
1	ADPAFKPTEKK-K6-K11	scRpl5	-	intralink	intralink	Lara_191219_B5043_HH_Exp4_6_S5_F3_R2.17244.17244.3_Lara_191219_B5043_HH_Exp4_6_S5_F3_R2.18532.18532.3	254	n/a	-	Lara_191219_B5043_HH_Exp4_6_S5_F3_R2_matched		1368.73	457.25	3	-1.4	1.4	1	7.91	0.8	0.8	0.12	0.19	0.21	0.21	0	0.1	14	0	6.9	0	21.48	0
2	ADPAFKPTEKK-K6-K10	scRpl5	-	intralink	intralink	Lara_191219_B5043_HH_Exp4_6_S5_F3_R2.17244.17244.3_Lara_191219_B5043_HH_Exp4_6_S5_F3_R2.18532.18532.3	254	n/a	-	Lara_191219_B5043_HH_Exp4_6_S5_F3_R2_matched		1368.73	457.25	3	-1.4	1.4	1	7.62	0.76	0.76	0.13	0.19	0.21	0.21	0	0.1	14	0	5.1	0	20.94	0
3	ADPAFKPTEKK-K10-K11	scRpl5	-	intralink	intralink	Lara_191219_B5043_HH_Exp4_6_S5_F3_R2.17244.17244.3_Lara_191219_B5043_HH_Exp4_6_S5_F3_R2.18532.18532.3	258	n/a	-	Lara_191219_B5043_HH_Exp4_6_S5_F3_R2_matched		1368.73	457.25	3	-1.4	1.4	5	5.35	0.42	0.42	0.09	0.14	0.21	0.21	0	0.1	14	0	9.5	0	15.3	0.021
1	KPKQLEMK-AKAMTK-a3-b2	scRpf2	Flag-scRrs1	xlink	inter-protein xl	Lara_191219_B5043_HH_Exp4_6_S5_F3_R2.09101.09101.4_Lara_191219_B5043_HH_Exp4_6_S5_F3_R2.09031.09031.4	253	131	122	Lara_191219_B5043_HH_Exp4_6_S5_F3_R2_matched		1787	447.758	4	-1.3	1.3	1	7.17	1.58	3.16	0.22	0.2	0.21	0.11	0.1	0.04	113	-0.00511	16.5	0.54	21.42	0.047
2	KPKQLEMK-AKAMTK-a1-b2	scRpf2	Flag-scRrs1	xlink	inter-protein xl	Lara_191219_B5043_HH_Exp4_6_S5_F3_R2.09101.09101.4_Lara_191219_B5043_HH_Exp4_6_S5_F3_R2.09031.09031.4	251	131	120	Lara_191219_B5043_HH_Exp4_6_S5_F3_R2_matched		1787	447.758	4	-1.3	1.3	1	6.7	1.49	2.98	0.24	0.18	0.21	0.11	0.1	0.04	111	-0.00511	17.3	0.58	20.11	0.061
3	LQTRKMK-KDPMKK-a5-b1	scRpf2	decoy_reverse_scRpf2	xlink	decoy intra-protein xl	Lara_191219_B5043_HH_Exp4_6_S5_F3_R2.09101.09101.4_Lara_191219_B5043_HH_Exp4_6_S5_F3_R2.09031.09031.4	289	287	2	Lara_191219_B5043_HH_Exp4_6_S5_F3_R2_matched		1787	447.758	4	-7.6	7.6	1	3.13	0.6	1.21	0.17	0.2	0.07	0.06	0.01	0.01	37	-0.00769	3.2	0.84	11.62	0.09
1	MAFQKDAKSSAYSSR-LVKKNEK-a8-b3	scRpl5	Flag-scRrs1	xlink	inter-protein xl	Lara_191219_B5042_HH_Exp4_6_S5_F2_R2.20188.20188.5_Lara_191219_B5042_HH_Exp4_6_S5_F2_R2.20131.20131.5	8	211	203	Lara_191219_B5042_HH_Exp4_6_S5_F2_R2_matched		2671.39	535.286	5	-3.9	3.9	1	6.28	1.68	3.35	0.16	0.18	0.15	0.08	0.07	0.03	233	-0.00314	9.8	0.5	21.2	0.047
2	MAFQKDAKSSAYSSR-LVKKNEK-a5-b3	scRpl5	Flag-scRrs1	xlink	inter-protein xl	Lara_191219_B5042_HH_Exp4_6_S5_F2_R2.20188.20188.5_Lara_191219_B5042_HH_Exp4_6_S5_F2_R2.20131.20131.5	5	211	206	Lara_191219_B5042_HH_Exp4_6_S5_F2_R2_matched		2671.39	535.286	5	-3.9	3.9	1	5.49	1.55	3.09	0.13	0.18	0.13	0.06	0.07	0.03	206	-0.00314	9.6	0.56	19.05	0.055
3	MAFQKDAKSSAYSSR-LVKKNEK-a8-b4	scRpl5	Flag-scRrs1	xlink	inter-protein xl	Lara_191219_B5042_HH_Exp4_6_S5_F2_R2.20188.20188.5_Lara_191219_B5042_HH_Exp4_6_S5_F2_R2.20131.20131.5	8	212	204	Lara_191219_B5042_HH_Exp4_6_S5_F2_R2_matched		2671.39	535.286	5	-3.9	3.9	1	5.63	1.51	3.03	0.16	0.09	0.13	0.08	0.05	0.03	212	-0.00314	6.2	0.61	17.57	0.068
1	VLEQLSGQTPVQSKAR-LVTQHKAK-a14-b6	TEV,scRpl11A_endogenous_Isoform	scRpl5	xlink	inter-protein xl	Lara_191219_B5042_HH_Exp4_6_S5_F2_R2.13411.13411.4_Lara_191219_B5042_HH_Exp4_6_S5_F2_R2.13311.13311.4	53, 49	41	12	Lara_191219_B5042_HH_Exp4_6_S5_F2_R2_matched		2801.57	701.401	4	-1.1	1.1	1	6.86	0.98	1.95	0.33	0.19	0.29	0.28	0.01	0.04	118	-0.00203	7.9	0.16	21.08	0.046
2	AKSEQGSLVPVQLTQK-AKQLHTVR-a2-b2	decoy_reverse_scRpl11A_endogenous_Isoform	decoy_reverse_scRpl5	xlink	decoy inter-protein xl	Lara_191219_B5042_HH_Exp4_6_S5_F2_R2.13411.13411.4_Lara_191219_B5042_HH_Exp4_6_S5_F2_R2.13311.13311.4	126	257	131	Lara_191219_B5042_HH_Exp4_6_S5_F2_R2_matched		2801.57	701.401	4	-1.1	1.1	1	1.42	0.07	0.14	0.03	0.02	0.01	0	0	0	3	-0.00206	1	0	3.38	0.665
1	KGIKPKER-KNEKQQR-a1-b4	Flag-scRrs1	Flag-scRrs1	xlink	intra-protein xl	Lara_191219_B5043_HH_Exp4_6_S5_F3_R1.15934.15934.3_Lara_191219_B5043_HH_Exp4_6_S5_F3_R1.15800.15800.3	143	215	72	Lara_191219_B5043_HH_Exp4_6_S5_F3_R1_matched		2022.18	675.068	3	5.3	5.3	1	5.19	2.44	4.87	0.21	0.23	0.09	0.03	0.06	0.02	284	-2.09151	12.1	0	21.06	0.025
2	KGIKPKER-KNEKQQR-a1-b1	Flag-scRrs1	Flag-scRrs1	xlink	intra-protein xl	Lara_191219_B5043_HH_Exp4_6_S5_F3_R1.15934.15934.3_Lara_191219_B5043_HH_Exp4_6_S5_F3_R1.15800.15800.3	143	212	69	Lara_191219_B5043_HH_Exp4_6_S5_F3_R1_matched		2022.18	675.068	3	5.3	5.3	1	5.14	2.28	4.55	0.21	0.21	0.1	0.03	0.06	0.02	296	-2.09151	12.6	0	20.7	0.025
3	KGIKPKER-KNEKQQR-a6-b4	Flag-scRrs1	Flag-scRrs1	xlink	intra-protein xl	Lara_191219_B5043_HH_Exp4_6_S5_F3_R1.15934.15934.3_Lara_191219_B5043_HH_Exp4_6_S5_F3_R1.15800.15800.3	148	215	67	Lara_191219_B5043_HH_Exp4_6_S5_F3_R1_matched		2022.18	675.068	3	5.3	5.3	1	5.32	2.7	5.4	0.19	0.18	0.1	0.03	0.06	0.02	306	-2.09151	13.3	0	20.54	0.025
1	MALDYKDHDGDYK-YNTPKYR-a6-b5	Flag-scRrs1	scRpl5	xlink	inter-protein xl	Lara_191219_B5043_HH_Exp4_6_S5_F3_R1.09224.09224.4_Lara_191219_B5043_HH_Exp4_6_S5_F3_R1.09096.09096.4	6	48	42	Lara_191219_B5043_HH_Exp4_6_S5_F3_R1_matched		2648.23	663.065	4	2.8	2.8	2	5.12	1.63	3.27	0.14	0.11	0.24	0.19	0.05	0.04	424	-0.00314	4.9	0	21.01	0.046
1	KLQPLLQNLSSVVPNDR-DESSKVITK-a1-b5	scSyo1	scSyo1	xlink	intra-protein xl	Lara_191219_B5041_HH_Exp4_6_S5_F1_R2.19121.19121.4_Lara_191219_B5041_HH_Exp4_6_S5_F1_R2.19111.19111.4	36	323	287	Lara_191219_B5041_HH_Exp4_6_S5_F1_R2_matched		3063.68	766.928	4	-0.6	0.6	1	3.6	1.38	2.76	0.15	0.11	0.29	0.29	0	0.04	589	-1.93048	3.2	0.45	20.97	0.025
2	SEQGSLVPVQLTQKASR-EKLENPKNK-a14-b2	decoy_reverse_scRpl11A_endogenous_Isoform	decoy_reverse_scSyo1	xlink	decoy inter-protein xl	Lara_191219_B5041_HH_Exp4_6_S5_F1_R2.19121.19121.4_Lara_191219_B5041_HH_Exp4_6_S5_F1_R2.19111.19111.4	140	26	114	Lara_191219_B5041_HH_Exp4_6_S5_F1_R2_matched		3063.68	766.928	4	7.7	7.7	2	1.96	0.77	1.54	0.06	0.11	0.08	0.02	0.06	0.02	160	-0.00291	1.4	0.79	9.48	0.416
3	SEQGSLVPVQLTQKASR-EKLENPKNK-a14-b7	decoy_reverse_scRpl11A_endogenous_Isoform	decoy_reverse_scSyo1	xlink	decoy inter-protein xl	Lara_191219_B5041_HH_Exp4_6_S5_F1_R2.19121.19121.4_Lara_191219_B5041_HH_Exp4_6_S5_F1_R2.19111.19111.4	140	31	109	Lara_191219_B5041_HH_Exp4_6_S5_F1_R2_matched		3063.68	766.928	4	7.7	7.7	1	1.34	0.49	0.97	0.06	0.07	0.09	0.02	0.06	0.02	175	-0.00291	0.8	0.98	7.67	0.536
1	VVHAITVKNERR-ADPAFKPTEK-a8-b6	decoy_reverse_scRpl11A_endogenous_Isoform	scRpl5	xlink	decoy inter-protein xl	Lara_191219_B5042_HH_Exp4_6_S5_F2_R1.16211.16211.5_Lara_191219_B5042_HH_Exp4_6_S5_F2_R1.16153.16153.5	111	254	143	Lara_191219_B5042_HH_Exp4_6_S5_F2_R1_matched		2661.46	533.299	5	-0.7	0.7	2	5.52	0.68	1.37	0.21	0.21	0.79	0	0.79	0.16	163	-0.00215	11.7	0.99	20.77	0.046
2	VVAHTIVKNERR-ADPAFKPTEK-a8-b6	decoy_reverse_TEV	scRpl5	xlink	decoy inter-protein xl	Lara_191219_B5042_HH_Exp4_6_S5_F2_R1.16211.16211.5_Lara_191219_B5042_HH_Exp4_6_S5_F2_R1.16153.16153.5	111	254	143	Lara_191219_B5042_HH_Exp4_6_S5_F2_R1_matched		2661.46	533.299	5	-0.7	0.7	1	5.92	0.7	1.39	0.21	0.16	0.79	0	0.79	0.16	163	-0.00221	11.8	0.99	20.63	0.051
3	RNEKIAVHVTVR-ADPAFKPTEK-a4-b6	TEV,scRpl11A_endogenous_Isoform	scRpl5	xlink	inter-protein xl	Lara_191219_B5042_HH_Exp4_6_S5_F2_R1.16211.16211.5_Lara_191219_B5042_HH_Exp4_6_S5_F2_R1.16153.16153.5	68, 64	254	186	Lara_191219_B5042_HH_Exp4_6_S5_F2_R1_matched		2661.46	533.299	5	-0.7	0.7	1	5.91	0.75	1.49	0.19	0.16	0.79	0.02	0.77	0.16	163	-0.00203	12	0.82	20.42	0.051
1	TVKPKNAR-AMTKWEK-a5-b4	scRpf2	Flag-scRrs1	xlink	inter-protein xl	Lara_191219_B5042_HH_Exp4_6_S5_F2_R1.09257.09257.4_Lara_191219_B5042_HH_Exp4_6_S5_F2_R1.09142.09142.4	8	135	127	Lara_191219_B5042_HH_Exp4_6_S5_F2_R1_matched		1943.07	486.775	4	1.5	1.5	2	4.99	2.39	4.78	0.21	0.15	0.16	0.08	0.08	0.03	377	-0.00511	5	0	20.77	0.046
2	TVKPKNAR-AMTKWEK-a3-b4	scRpf2	Flag-scRrs1	xlink	inter-protein xl	Lara_191219_B5042_HH_Exp4_6_S5_F2_R1.09257.09257.4_Lara_191219_B5042_HH_Exp4_6_S5_F2_R1.09142.09142.4	6	135	129	Lara_191219_B5042_HH_Exp4_6_S5_F2_R1_matched		1943.07	486.775	4	1.5	1.5	2	4.91	2.37	4.74	0.21	0.14	0.16	0.08	0.08	0.03	377	-0.00511	5	0	20.41	0.051
1	LVTQHKAK-EKPLPK-a6-b2	scRpl5	Flag-scRrs1	xlink	inter-protein xl	Lara_191219_B5043_HH_Exp4_6_S5_F3_R1.08135.08135.4_Lara_191219_B5043_HH_Exp4_6_S5_F3_R1.08017.08017.4	41	125	84	Lara_191219_B5043_HH_Exp4_6_S5_F3_R1_matched		1772.05	444.021	4	-1.2	1.2	2	6.35	2.24	4.48	0.17	0.18	0.19	0.08	0.1	0.03	189	-0.00314	10	0.53	20.7	0.046
2	GIKKAFAK-IEKDLR-a3-b3	decoy_reverse_Flag-scRrs1	decoy_reverse_TEV,decoy_reverse_scRpl11A_endogenous_Isoform	xlink	decoy inter-protein xl	Lara_191219_B5043_HH_Exp4_6_S5_F3_R1.08135.08135.4_Lara_191219_B5043_HH_Exp4_6_S5_F3_R1.08017.08017.4	83	162, 162	79	Lara_191219_B5043_HH_Exp4_6_S5_F3_R1_matched		1772.05	444.021	4	-1.2	1.2	1	3.76	0.47	0.94	0.11	0.13	0.02	0.01	0.02	0	25	-0.00233	7	0	10.98	0.305
3	GIKKAFAK-IEKDLR-a4-b3	decoy_reverse_Flag-scRrs1	decoy_reverse_TEV,decoy_reverse_scRpl11A_endogenous_Isoform	xlink	decoy inter-protein xl	Lara_191219_B5043_HH_Exp4_6_S5_F3_R1.08135.08135.4_Lara_191219_B5043_HH_Exp4_6_S5_F3_R1.08017.08017.4	84	162, 162	78	Lara_191219_B5043_HH_Exp4_6_S5_F3_R1_matched		1772.05	444.021	4	-1.2	1.2	1	3.61	0.43	0.86	0.1	0.14	0.02	0	0.02	0	20	-0.00233	6.6	0	10.78	0.323
1	AKYNTPK-QQKNEKK-a2-b3	scRpl5	decoy_reverse_Flag-scRrs1	xlink	decoy inter-protein xl	Lara_191219_B5042_HH_Exp4_6_S5_F2_R1.09655.09655.4_Lara_191219_B5042_HH_Exp4_6_S5_F2_R1.09504.09504.4	43	11	32	Lara_191219_B5042_HH_Exp4_6_S5_F2_R1_matched		1860.01	466.011	4	0.6	0.6	1	5.84	1.64	3.28	0.1	0.25	0.16	0.08	0.08	0.03	178	-0.00302	12.8	0	20.65	0.051
2	AKYNTPK-QQKNEKK-a2-b6	scRpl5	decoy_reverse_Flag-scRrs1	xlink	decoy inter-protein xl	Lara_191219_B5042_HH_Exp4_6_S5_F2_R1.09655.09655.4_Lara_191219_B5042_HH_Exp4_6_S5_F2_R1.09504.09504.4	43	14	29	Lara_191219_B5042_HH_Exp4_6_S5_F2_R1_matched		1860.01	466.011	4	0.6	0.6	1	4.06	1.03	2.06	0.14	0.07	0.14	0.12	0.02	0.02	150	-0.00302	8.2	0	12.83	0.214
1	EKPLPKAK-IKSLTR-a6-b2	Flag-scRrs1	Flag-scRrs1	xlink	intra-protein xl	Lara_191219_B5042_HH_Exp4_6_S5_F2_R2.20776.20776.3_Lara_191219_B5042_HH_Exp4_6_S5_F2_R2.20651.20651.3	129	73	56	Lara_191219_B5042_HH_Exp4_6_S5_F2_R2_matched		1764.09	589.037	3	-0.5	0.5	1	6.01	1.39	2.79	0.22	0.22	0.15	0.11	0.04	0.03	182	-2.09151	7.2	0	20.64	0.025
2	EKPLPKAK-IKSLTR-a2-b2	Flag-scRrs1	Flag-scRrs1	xlink	intra-protein xl	Lara_191219_B5042_HH_Exp4_6_S5_F2_R2.20776.20776.3_Lara_191219_B5042_HH_Exp4_6_S5_F2_R2.20651.20651.3	125	73	52	Lara_191219_B5042_HH_Exp4_6_S5_F2_R2_matched		1764.09	589.037	3	-0.5	0.5	1	5.24	1.3	2.59	0.22	0.08	0.14	0.1	0.04	0.02	175	-2.09151	6.8	0	15.97	0.066
1	ASKVLEQLSGQTPVQSK-K3-156	TEV,scRpl11A_endogenous_Isoform	-	monolink	monolink	Lara_191219_B5042_HH_Exp4_6_S5_F2_R2.30149.30149.3_Lara_191219_B5042_HH_Exp4_6_S5_F2_R2.30199.30199.3	39, 35	n/a	-	Lara_191219_B5042_HH_Exp4_6_S5_F2_R2_matched		1955.06	652.696	3	3.5	3.5	7	6.93	1.11	1.11	0.09	0.19	0.14	0.14	0	0.04	115	0	7.8	0	20.57	0
2	ASKVLEQLSGQTPVQSK-K17-156	TEV,scRpl11A_endogenous_Isoform	-	monolink	monolink	Lara_191219_B5042_HH_Exp4_6_S5_F2_R2.30149.30149.3_Lara_191219_B5042_HH_Exp4_6_S5_F2_R2.30199.30199.3	53, 49	n/a	-	Lara_191219_B5042_HH_Exp4_6_S5_F2_R2_matched		1955.06	652.696	3	3.5	3.5	6	2.87	0.39	0.39	0.08	0.09	0.06	0.06	0	0.02	51	0	2.6	0	8.84	0.169
1	EKPLPKAK-TVKPKNAR-a6-b3	Flag-scRrs1	scRpf2	xlink	inter-protein xl	Lara_191219_B5043_HH_Exp4_6_S5_F3_R1.04808.04808.4_Lara_191219_B5043_HH_Exp4_6_S5_F3_R1.04727.04727.4	129	6	123	Lara_191219_B5043_HH_Exp4_6_S5_F3_R1_matched		1960.18	491.053	4	-1.8	1.8	1	5.66	1.35	2.7	0.3	0.16	0.33	0.3	0.03	0.06	249	-0.00511	12.5	0	20.51	0.051
2	EKPLPKAK-TVKPKNAR-a6-b5	Flag-scRrs1	scRpf2	xlink	inter-protein xl	Lara_191219_B5043_HH_Exp4_6_S5_F3_R1.04808.04808.4_Lara_191219_B5043_HH_Exp4_6_S5_F3_R1.04727.04727.4	129	8	121	Lara_191219_B5043_HH_Exp4_6_S5_F3_R1_matched		1960.18	491.053	4	-1.8	1.8	1	5.33	1.31	2.63	0.25	0.17	0.32	0.3	0.02	0.06	244	-0.00511	11.3	0	19.8	0.067
3	EKPLPKAK-TVKPKNAR-a2-b3	Flag-scRrs1	scRpf2	xlink	inter-protein xl	Lara_191219_B5043_HH_Exp4_6_S5_F3_R1.04808.04808.4_Lara_191219_B5043_HH_Exp4_6_S5_F3_R1.04727.04727.4	125	6	119	Lara_191219_B5043_HH_Exp4_6_S5_F3_R1_matched		1960.18	491.053	4	-1.8	1.8	1	5.25	1.02	2.04	0.25	0.03	0.13	0.1	0.03	0.02	100	-0.00511	9.4	0	13.8	0.152
1	IHTPSPDMVTEAHKKPK-EKPLPKAK-a14-b2	scRpf2	Flag-scRrs1	xlink	inter-protein xl	Lara_191219_B5041_HH_Exp4_6_S5_F1_R1.07415.07415.6_Lara_191219_B5041_HH_Exp4_6_S5_F1_R1.07370.07370.6	250	125	125	Lara_191219_B5041_HH_Exp4_6_S5_F1_R1_matched		2962.63	494.779	6	-1.3	1.3	1	5.18	1.23	2.46	0.16	0.2	0.26	0.22	0.04	0.04	274	-0.00511	2.8	0.36	20.4	0.051
2	IHTPSPDMVTEAHKKPK-EKPLPKAK-a15-b2	scRpf2	Flag-scRrs1	xlink	inter-protein xl	Lara_191219_B5041_HH_Exp4_6_S5_F1_R1.07415.07415.6_Lara_191219_B5041_HH_Exp4_6_S5_F1_R1.07370.07370.6	251	125	126	Lara_191219_B5041_HH_Exp4_6_S5_F1_R1_matched		2962.63	494.779	6	-1.3	1.3	1	5.09	1.22	2.43	0.16	0.2	0.26	0.22	0.04	0.04	274	-0.00511	2.8	0.37	20.04	0.061
3	IHTPSPDMVTEAHKKPK-EKPLPKAK-a14-b6	scRpf2	Flag-scRrs1	xlink	inter-protein xl	Lara_191219_B5041_HH_Exp4_6_S5_F1_R1.07415.07415.6_Lara_191219_B5041_HH_Exp4_6_S5_F1_R1.07370.07370.6	250	129	121	Lara_191219_B5041_HH_Exp4_6_S5_F1_R1_matched		2962.63	494.779	6	-1.3	1.3	1	4.79	0.98	1.96	0.12	0.23	0.23	0.22	0.01	0.03	244	-0.00511	2.4	0.38	19.44	0.061
1	QKWVTSEFDKTTK-MKGLKSK-a2-b5	decoy_reverse_scRpl11A_endogenous_Isoform	scRpf2	xlink	decoy inter-protein xl	Lara_191219_B5042_HH_Exp4_6_S5_F2_R1.17982.17982.5_Lara_191219_B5042_HH_Exp4_6_S5_F2_R1.17938.17938.5	11	294	283	Lara_191219_B5042_HH_Exp4_6_S5_F2_R1_matched		2525.37	506.082	5	5.2	5.2	1	4.19	1.59	3.18	0.1	0.25	0.14	0.13	0.01	0.02	354	-0.0035	2.9	0.64	20.4	0.051
2	QKWVTSEFDKTTK-MKGLKSK-a2-b2	decoy_reverse_scRpl11A_endogenous_Isoform	scRpf2	xlink	decoy inter-protein xl	Lara_191219_B5042_HH_Exp4_6_S5_F2_R1.17982.17982.5_Lara_191219_B5042_HH_Exp4_6_S5_F2_R1.17938.17938.5	11	291	280	Lara_191219_B5042_HH_Exp4_6_S5_F2_R1_matched		2525.37	506.082	5	5.2	5.2	1	3.54	1.34	2.67	0.1	0.26	0.14	0.13	0.01	0.02	344	-0.0035	2.4	0.68	19.19	0.055
3	QKWSFVETDKTTK-MKGLKSK-a2-b5	decoy_reverse_TEV	scRpf2	xlink	decoy inter-protein xl	Lara_191219_B5042_HH_Exp4_6_S5_F2_R1.17982.17982.5_Lara_191219_B5042_HH_Exp4_6_S5_F2_R1.17938.17938.5	11	294	283	Lara_191219_B5042_HH_Exp4_6_S5_F2_R1_matched		2525.37	506.082	5	5.2	5.2	1	3.14	0.96	1.93	0.06	0.17	0.06	0.05	0.01	0.01	161	-0.00359	1.8	0.96	12.96	0.2
1	EDTVSWFKQK-VKEYQLR-a8-b2	TEV,scRpl11A_endogenous_Isoform	TEV,scRpl11A_endogenous_Isoform	xlink	intra/inter xl	Lara_191219_B5043_HH_Exp4_6_S5_F3_R2.23787.23787.4_Lara_191219_B5043_HH_Exp4_6_S5_F3_R2.23738.23738.4	168, 164	91, 87	77	Lara_191219_B5043_HH_Exp4_6_S5_F3_R2_matched		2339.22	585.813	4	1.7	1.7	1	5.25	1.67	3.35	0.3	0.13	0.4	0.38	0.01	0.06	313	-2.46817	14.5	0.36	20.26	0
2	ADPAFKPTEK-EKLENPKNK-a6-b7	scRpl5	decoy_reverse_scSyo1	xlink	decoy inter-protein xl	Lara_191219_B5043_HH_Exp4_6_S5_F3_R2.23787.23787.4_Lara_191219_B5043_HH_Exp4_6_S5_F3_R2.23738.23738.4	254	31	223	Lara_191219_B5043_HH_Exp4_6_S5_F3_R2_matched		2339.22	585.813	4	-7.3	7.3	1	2.63	0.36	0.72	0.08	0.05	0.05	0.03	0.02	0.01	42	-0.00378	1.7	1	7.32	0.547
3	GGAHMSTKAQNPMR-IKSLTR-a8-b2	TEV	Flag-scRrs1	xlink	inter-protein xl	Lara_191219_B5043_HH_Exp4_6_S5_F3_R2.23787.23787.4_Lara_191219_B5043_HH_Exp4_6_S5_F3_R2.23738.23738.4	8	73	65	Lara_191219_B5043_HH_Exp4_6_S5_F3_R2_matched		2339.22	585.813	4	0	0	1	1.9	0.27	0.54	0.04	0.12	0.05	0.05	0	0.01	41	-0.00229	0.9	0.99	7.3	0.547
1	EAKLVENVK-LQTRKMK-a3-b5	scRpf2	scRpf2	xlink	intra-protein xl	Lara_191219_B5042_HH_Exp4_6_S5_F2_R2.16291.16291.4_Lara_191219_B5042_HH_Exp4_6_S5_F2_R2.16186.16186.4	22	289	267	Lara_191219_B5042_HH_Exp4_6_S5_F2_R2_matched		2070.19	518.554	4	-0.4	0.4	1	4.96	1.58	3.16	0.19	0.25	0.09	0.03	0.05	0.02	241	-1.77211	5.8	0.92	20.22	0.024
2	EEKIKSLTR-IKEERR-a5-b2	Flag-scRrs1	decoy_reverse_Flag-scRrs1	xlink	decoy intra-protein xl	Lara_191219_B5042_HH_Exp4_6_S5_F2_R2.16291.16291.4_Lara_191219_B5042_HH_Exp4_6_S5_F2_R2.16186.16186.4	73	155	82	Lara_191219_B5042_HH_Exp4_6_S5_F2_R2_matched		2070.19	518.554	4	3.2	3.2	1	5.23	1.85	3.7	0.06	0.22	0.06	0.05	0.02	0.01	179	-0.0034	5.4	0.83	18.55	0.046
3	TVKPKNARAK-AKYNTPK-a5-b2	scRpf2	scRpl5	xlink	inter-protein xl	Lara_191219_B5042_HH_Exp4_6_S5_F2_R2.16291.16291.4_Lara_191219_B5042_HH_Exp4_6_S5_F2_R2.16186.16186.4	8	43	35	Lara_191219_B5042_HH_Exp4_6_S5_F2_R2_matched		2070.19	518.554	4	-4.2	4.2	1	4.3	1.57	3.13	0.2	0	0.12	0.03	0.09	0.03	336	-0.00454	6.9	0.86	15.43	0.105
1	KLQPLLQNLSSVVPNDR-KAGSNDNNK-a1-b1	scSyo1	scSyo1	xlink	intra-protein xl	Lara_191219_B5042_HH_Exp4_6_S5_F2_R1.26598.26598.4_Lara_191219_B5042_HH_Exp4_6_S5_F2_R1.26607.26607.4	36	20	16	Lara_191219_B5042_HH_Exp4_6_S5_F2_R1_matched		3004.6	752.157	4	1.1	1.1	2	3.73	1.03	2.06	0.08	0.23	0.24	0.2	0.03	0.04	400	-1.93048	4.5	0.44	20.19	0.024
2	WPGYEVMESGKAGRKPEK-KEISKSK-a11-b1	decoy_reverse_Flag-scRrs1	decoy_reverse_scSyo1	xlink	decoy inter-protein xl	Lara_191219_B5042_HH_Exp4_6_S5_F2_R1.26598.26598.4_Lara_191219_B5042_HH_Exp4_6_S5_F2_R1.26607.26607.4	73	462	389	Lara_191219_B5042_HH_Exp4_6_S5_F2_R1_matched		3004.6	752.157	4	9.4	9.4	1	1.58	0.45	0.9	0.05	0.07	0.13	0.12	0.01	0.02	226	-0.0041	0.8	0.92	8.92	0.398
3	NVELDIMGDKLGRIHMGK-NKNPELK-a10-b2	scRpf2	scSyo1	xlink	inter-protein xl	Lara_191219_B5042_HH_Exp4_6_S5_F2_R1.26598.26598.4_Lara_191219_B5042_HH_Exp4_6_S5_F2_R1.26607.26607.4	271	590	319	Lara_191219_B5042_HH_Exp4_6_S5_F2_R1_matched		3004.6	752.157	4	4.5	4.5	1	2	0.83	1.66	0.09	0.06	0.08	0.04	0.04	0.02	134	-0.00616	1.3	0.92	8.19	0.47
1	LVTQHKAK-NKNPELK-a6-b2	scRpl5	scSyo1	xlink	inter-protein xl	Lara_191219_B5043_HH_Exp4_6_S5_F3_R1.06776.06776.4_Lara_191219_B5043_HH_Exp4_6_S5_F3_R1.06655.06655.4	41	590	549	Lara_191219_B5043_HH_Exp4_6_S5_F3_R1_matched		1903.09	476.779	4	-1.3	1.3	1	6.05	1.35	2.71	0.13	0.21	0.31	0.1	0.21	0.06	145	-0.00378	8	0	20.19	0.061
1	YEDGTLLKLTQRR-IKDYNAKR-a8-b2	decoy_reverse_scRpl5	scSyo1	xlink	decoy inter-protein xl	Lara_191219_B5042_HH_Exp4_6_S5_F2_R1.20220.20220.4_Lara_191219_B5042_HH_Exp4_6_S5_F2_R1.20140.20140.4	186	329	143	Lara_191219_B5042_HH_Exp4_6_S5_F2_R1_matched		2736.49	685.13	4	-1.1	1.1	1	4.84	1.56	3.11	0.19	0.16	0.22	0.2	0.02	0.03	347	-0.00362	3.2	0.91	20.15	0.061
2	YEDGTLLKLTQRR-WEKFAAKK-a8-b7	decoy_reverse_scRpl5	Flag-scRrs1	xlink	decoy inter-protein xl	Lara_191219_B5042_HH_Exp4_6_S5_F2_R1.20220.20220.4_Lara_191219_B5042_HH_Exp4_6_S5_F2_R1.20140.20140.4	186	142	44	Lara_191219_B5042_HH_Exp4_6_S5_F2_R1_matched		2736.49	685.13	4	-2.6	2.6	1	4.32	1.43	2.86	0.14	0.14	0.22	0.21	0.01	0.03	338	-0.00301	3.2	0.88	18.35	0.064
3	YEDGTLLKLTQRR-IKDYNAKR-a8-b7	decoy_reverse_scRpl5	scSyo1	xlink	decoy inter-protein xl	Lara_191219_B5042_HH_Exp4_6_S5_F2_R1.20220.20220.4_Lara_191219_B5042_HH_Exp4_6_S5_F2_R1.20140.20140.4	186	334	148	Lara_191219_B5042_HH_Exp4_6_S5_F2_R1_matched		2736.49	685.13	4	-1.1	1.1	1	4.02	1.37	2.74	0.16	0.07	0.22	0.2	0.01	0.03	335	-0.00362	2.4	0.93	16.22	0.104
1	DHDGDYKDDDDK-ADPAFKPTEKK-a7-b10	Flag-scRrs1	scRpl5	xlink	inter-protein xl	Lara_191219_B5042_HH_Exp4_6_S5_F2_R1.10181.10181.4_Lara_191219_B5042_HH_Exp4_6_S5_F2_R1.10097.10097.4	13	258	245	Lara_191219_B5042_HH_Exp4_6_S5_F2_R1_matched		2805.26	702.323	4	-0.4	0.4	2	6.19	1.01	2.02	0.17	0.17	0.3	0.07	0.23	0.06	176	-0.00314	6.8	0.55	20.15	0.061
2	DHDGDYKDDDDK-ADPAFKPTEKK-a7-b6	Flag-scRrs1	scRpl5	xlink	inter-protein xl	Lara_191219_B5042_HH_Exp4_6_S5_F2_R1.10181.10181.4_Lara_191219_B5042_HH_Exp4_6_S5_F2_R1.10097.10097.4	13	254	241	Lara_191219_B5042_HH_Exp4_6_S5_F2_R1_matched		2805.26	702.323	4	-0.4	0.4	1	6	0.98	1.97	0.16	0.1	0.28	0.07	0.21	0.05	168	-0.00314	6.6	0.61	18.02	0.063
3	DDDDKGDDYDHK-ADPAFKPTEKK-a5-b10	decoy_reverse_Flag-scRrs1	scRpl5	xlink	decoy inter-protein xl	Lara_191219_B5042_HH_Exp4_6_S5_F2_R1.10181.10181.4_Lara_191219_B5042_HH_Exp4_6_S5_F2_R1.10097.10097.4	213	258	45	Lara_191219_B5042_HH_Exp4_6_S5_F2_R1_matched		2805.26	702.323	4	-0.4	0.4	1	3.05	0.63	1.25	0.15	0.06	0.25	0.03	0.23	0.05	151	-0.00302	2	0	11.03	0.293
1	KAGSNDNNK-QLLLKEK-a1-b5	scSyo1	scSyo1	xlink	intra-protein xl	Lara_191219_B5042_HH_Exp4_6_S5_F2_R1.11273.11273.4_Lara_191219_B5042_HH_Exp4_6_S5_F2_R1.09471.09471.4	20	74	54	Lara_191219_B5042_HH_Exp4_6_S5_F2_R1_matched		1955.07	489.775	4	-0.8	0.8	1	6.41	1.65	3.3	0.19	0.19	0.26	0.12	0.14	0.05	123	-1.93048	15.2	0.59	20.08	0.024
2	EISKSKAPGK-QQKNEK-a4-b3	decoy_reverse_scSyo1	decoy_reverse_Flag-scRrs1	xlink	decoy inter-protein xl	Lara_191219_B5042_HH_Exp4_6_S5_F2_R1.11273.11273.4_Lara_191219_B5042_HH_Exp4_6_S5_F2_R1.09471.09471.4	466	11	455	Lara_191219_B5042_HH_Exp4_6_S5_F2_R1_matched		1955.07	489.775	4	-0.8	0.8	1	4.38	0.84	1.68	0.11	0.08	0.12	0.06	0.06	0.02	57	-0.0041	5.7	0.62	11.92	0.243
3	EISKSKAPGK-QQKNEK-a6-b3	decoy_reverse_scSyo1	decoy_reverse_Flag-scRrs1	xlink	decoy inter-protein xl	Lara_191219_B5042_HH_Exp4_6_S5_F2_R1.11273.11273.4_Lara_191219_B5042_HH_Exp4_6_S5_F2_R1.09471.09471.4	468	11	457	Lara_191219_B5042_HH_Exp4_6_S5_F2_R1_matched		1955.07	489.775	4	-0.8	0.8	1	3.81	0.77	1.54	0.13	0.05	0.11	0.05	0.06	0.02	54	-0.0041	5	0.73	10.14	0.38
1	SSSYSAKDAK-RNMKNAL-a7-b4	decoy_reverse_scRpl5	Flag-scRrs1	xlink	decoy inter-protein xl	Lara_191219_B5043_HH_Exp4_6_S5_F3_R2.05628.05628.4_Lara_191219_B5043_HH_Exp4_6_S5_F3_R2.05555.05555.4	290	222	68	Lara_191219_B5043_HH_Exp4_6_S5_F3_R2_matched		2026.02	507.514	4	4.2	4.2	1	5.48	1.68	3.35	0.23	0.1	0.31	0.07	0.24	0.06	316	-0.00301	5.1	0	19.95	0.067
1	SYKSDQGGK-TVKPKNAR-a3-b5	scRpf2	scRpf2	xlink	intra-protein xl	Lara_191219_B5043_HH_Exp4_6_S5_F3_R2.04649.04649.3_Lara_191219_B5043_HH_Exp4_6_S5_F3_R2.04561.04561.3	210	8	202	Lara_191219_B5043_HH_Exp4_6_S5_F3_R2_matched		2019.08	674.033	3	0	0	1	4.56	1.64	3.28	0.3	0.07	0.46	0.07	0.39	0.09	404	-1.77211	11.6	0.42	19.62	0.024
2	SYKSDQGGK-TVKPKNAR-a3-b3	scRpf2	scRpf2	xlink	intra-protein xl	Lara_191219_B5043_HH_Exp4_6_S5_F3_R2.04649.04649.3_Lara_191219_B5043_HH_Exp4_6_S5_F3_R2.04561.04561.3	210	6	204	Lara_191219_B5043_HH_Exp4_6_S5_F3_R2_matched		2019.08	674.033	3	0	0	1	3.6	1.15	2.3	0.24	0.12	0.25	0.07	0.18	0.05	218	-1.77211	3.8	0.55	14.73	0.056
3	KPDMKRFNR-EISKSK-a5-b4	scRpf2	decoy_reverse_scSyo1	xlink	decoy inter-protein xl	Lara_191219_B5043_HH_Exp4_6_S5_F3_R2.04649.04649.3_Lara_191219_B5043_HH_Exp4_6_S5_F3_R2.04561.04561.3	58	466	408	Lara_191219_B5043_HH_Exp4_6_S5_F3_R2_matched		2019.08	674.033	3	-9.2	9.2	1	2.45	0.39	0.77	0.02	0.05	0.12	0	0.12	0.03	103	-0.00616	1.7	0	8.17	0.47
1	VAAKIAALAGQQ-IKSLTR-a4-b2	scRpl5	Flag-scRrs1	xlink	inter-protein xl	Lara_191219_B5042_HH_Exp4_6_S5_F2_R2.24029.24029.3_Lara_191219_B5042_HH_Exp4_6_S5_F2_R2.23937.23937.3	289	73	216	Lara_191219_B5042_HH_Exp4_6_S5_F2_R2_matched		1994.19	665.737	3	-0.9	0.9	1	5.93	1.7	3.41	0.27	0.1	0.29	0.25	0.03	0.04	255	-0.00314	10.1	0.42	19.59	0.061
2	EKLVPIILNK-SKIESK-a2-b2	scSyo1	scSyo1	xlink	intra-protein xl	Lara_191219_B5042_HH_Exp4_6_S5_F2_R2.24029.24029.3_Lara_191219_B5042_HH_Exp4_6_S5_F2_R2.23937.23937.3	76	155	79	Lara_191219_B5042_HH_Exp4_6_S5_F2_R2_matched		1994.19	665.737	3	-7.9	7.9	1	2.41	0.97	1.94	0.07	0.07	0.1	0.05	0.05	0.02	92	-1.93048	2.1	0	8.28	0.185
1	EKPLPKAK-AMTKWEK-a6-b4	Flag-scRrs1	Flag-scRrs1	xlink	intra-protein xl	Lara_191219_B5043_HH_Exp4_6_S5_F3_R1.12350.12350.4_Lara_191219_B5043_HH_Exp4_6_S5_F3_R1.10581.10581.4	129	135	6	Lara_191219_B5043_HH_Exp4_6_S5_F3_R1_matched		1940.08	486.027	4	-1.8	1.8	1	6.46	1.21	2.43	0.09	0.2	0.26	0.09	0.17	0.05	95	-2.09151	13.1	0.58	19.53	0.024
2	EKPLPKAK-AMTKWEK-a2-b4	Flag-scRrs1	Flag-scRrs1	xlink	intra-protein xl	Lara_191219_B5043_HH_Exp4_6_S5_F3_R1.12350.12350.4_Lara_191219_B5043_HH_Exp4_6_S5_F3_R1.10581.10581.4	125	135	10	Lara_191219_B5043_HH_Exp4_6_S5_F3_R1_matched		1940.08	486.027	4	-1.8	1.8	1	4.49	0.76	1.53	0.11	0.07	0.17	0.02	0.15	0.03	61	-2.09151	9.6	0.94	12.09	0.079
3	QDLGKLQTR-DLKIEK-a5-b3	scRpf2	TEV,scRpl11A_endogenous_Isoform	xlink	inter-protein xl	Lara_191219_B5043_HH_Exp4_6_S5_F3_R1.12350.12350.4_Lara_191219_B5043_HH_Exp4_6_S5_F3_R1.10581.10581.4	284	17, 13	267	Lara_191219_B5043_HH_Exp4_6_S5_F3_R1_matched		1940.08	486.027	4	-8.9	8.9	1	4.06	0.3	0.61	0.01	0.15	0.02	0.01	0.01	0	8	-0.00331	2.6	0.88	11.39	0.276
1	KAGSNDNNKDTNVVNK-K9-156	scSyo1	-	monolink	monolink	Lara_191219_B5043_HH_Exp4_6_S5_F3_R2.06659.06659.3_Lara_191219_B5043_HH_Exp4_6_S5_F3_R2.06623.06623.3	28	n/a	-	Lara_191219_B5043_HH_Exp4_6_S5_F3_R2_matched		1872.92	625.313	3	-0.9	0.9	3	6.19	1.01	1.01	0.08	0.19	0.07	0.07	0	0.02	151	0	4.7	0.49	19.52	0
2	KAGSNDNNKDTNVVNK-K1-156	scSyo1	-	monolink	monolink	Lara_191219_B5043_HH_Exp4_6_S5_F3_R2.06659.06659.3_Lara_191219_B5043_HH_Exp4_6_S5_F3_R2.06623.06623.3	20	n/a	-	Lara_191219_B5043_HH_Exp4_6_S5_F3_R2_matched		1872.92	625.313	3	-0.9	0.9	3	4.69	0.61	0.61	0.02	0.13	0.05	0.05	0	0.02	107	0	5.7	0.68	14.13	0.04
3	AGSNDNNKDTNVVNKK-K8-156	scSyo1	-	monolink	monolink	Lara_191219_B5043_HH_Exp4_6_S5_F3_R2.06659.06659.3_Lara_191219_B5043_HH_Exp4_6_S5_F3_R2.06623.06623.3	28	n/a	-	Lara_191219_B5043_HH_Exp4_6_S5_F3_R2_matched		1872.92	625.313	3	-0.9	0.9	3	2.32	0.51	0.51	0.11	0.13	0.05	0.05	0	0.01	97	0	1.6	0.81	9.58	0.162
1	EARKALVR-NALKNMR-a4-b4	decoy_reverse_scRpf2	decoy_reverse_Flag-scRrs1	xlink	decoy inter-protein xl	Lara_191219_B5043_HH_Exp4_6_S5_F3_R1.15066.15066.5_Lara_191219_B5043_HH_Exp4_6_S5_F3_R1.14989.14989.5	327	4	323	Lara_191219_B5043_HH_Exp4_6_S5_F3_R1_matched		1925.11	386.029	5	4.4	4.4	1	5.34	0.79	1.58	0.12	0.36	0.05	0.03	0.03	0.01	47	-0.00511	6.6	0.61	19.5	0.061
2	KNDVNVTK-QLLLKEK-a1-b5	decoy_reverse_scSyo1	scSyo1	xlink	decoy intra-protein xl	Lara_191219_B5043_HH_Exp4_6_S5_F3_R1.15066.15066.5_Lara_191219_B5043_HH_Exp4_6_S5_F3_R1.14989.14989.5	586	74	512	Lara_191219_B5043_HH_Exp4_6_S5_F3_R1_matched		1925.11	386.029	5	-6.2	6.2	1	3.08	0.52	1.04	0.11	0.16	0.13	0.01	0.12	0.02	110	-0.00513	2.3	0.65	11.94	0.092
3	SYKLKVYR-SLKQTR-a3-b3	decoy_reverse_scRpf2	decoy_reverse_scRpl5	xlink	decoy inter-protein xl	Lara_191219_B5043_HH_Exp4_6_S5_F3_R1.15066.15066.5_Lara_191219_B5043_HH_Exp4_6_S5_F3_R1.14989.14989.5	138	22	116	Lara_191219_B5043_HH_Exp4_6_S5_F3_R1_matched		1925.11	386.029	5	-1	1	1	2.37	0.17	0.33	0.02	0.13	0.01	0.01	0	0	10	-0.00452	2.3	0	7.74	0.531
1	GIKPKER-KDQSGGK-a5-b1	Flag-scRrs1	decoy_reverse_scRpf2	xlink	decoy inter-protein xl	Lara_191219_B5043_HH_Exp4_6_S5_F3_R2.15309.15309.4_Lara_191219_B5043_HH_Exp4_6_S5_F3_R2.15161.15161.4	148	129	19	Lara_191219_B5043_HH_Exp4_6_S5_F3_R2_matched		1682.94	421.743	4	5.8	5.8	1	4.91	0.91	1.82	0.19	0.3	0.19	0.03	0.16	0.03	131	-0.00531	5.6	1	19.31	0.061
2	KPEKGIK-SDQGGKR-a4-b6	decoy_reverse_Flag-scRrs1	scRpf2	xlink	decoy inter-protein xl	Lara_191219_B5043_HH_Exp4_6_S5_F3_R2.15309.15309.4_Lara_191219_B5043_HH_Exp4_6_S5_F3_R2.15161.15161.4	80	216	136	Lara_191219_B5043_HH_Exp4_6_S5_F3_R2_matched		1682.94	421.743	4	5.8	5.8	1	5.5	1.25	2.51	0.19	0.14	0.34	0.02	0.32	0.06	232	-0.00492	5.6	0.83	19.3	0.061
3	KPEKGIK-SDQGGKR-a1-b6	decoy_reverse_Flag-scRrs1	scRpf2	xlink	decoy inter-protein xl	Lara_191219_B5043_HH_Exp4_6_S5_F3_R2.15309.15309.4_Lara_191219_B5043_HH_Exp4_6_S5_F3_R2.15161.15161.4	77	216	139	Lara_191219_B5043_HH_Exp4_6_S5_F3_R2_matched		1682.94	421.743	4	5.8	5.8	1	4.66	1.19	2.37	0.16	0.08	0.34	0.02	0.31	0.06	231	-0.00492	4.6	0.99	16.14	0.104
1	SLKQTRYK-KEISKSK-a3-b5	decoy_reverse_scRpl5	decoy_reverse_scSyo1	xlink	decoy inter-protein xl	Lara_191219_B5043_HH_Exp4_6_S5_F3_R1.08401.08401.4_Lara_191219_B5043_HH_Exp4_6_S5_F3_R1.08338.08338.4	22	466	444	Lara_191219_B5043_HH_Exp4_6_S5_F3_R1_matched		1979.13	495.791	4	-3.6	3.6	2	4.17	1.92	3.85	0.17	0.2	0.21	0.16	0.05	0.04	323	-0.00362	3.1	0.87	19.19	0.055
2	KARPNAKK-KNEKQQR-a7-b4	decoy_reverse_scRpf2	Flag-scRrs1	xlink	decoy inter-protein xl	Lara_191219_B5043_HH_Exp4_6_S5_F3_R1.08401.08401.4_Lara_191219_B5043_HH_Exp4_6_S5_F3_R1.08338.08338.4	338	215	123	Lara_191219_B5043_HH_Exp4_6_S5_F3_R1_matched		1979.13	495.791	4	-2.2	2.2	2	3.7	1.35	2.7	0.18	0.17	0.18	0.16	0.02	0.03	273	-0.00531	3.4	0.77	16.75	0.076
3	KARPNAKK-KNEKQQR-a7-b1	decoy_reverse_scRpf2	Flag-scRrs1	xlink	decoy inter-protein xl	Lara_191219_B5043_HH_Exp4_6_S5_F3_R1.08401.08401.4_Lara_191219_B5043_HH_Exp4_6_S5_F3_R1.08338.08338.4	338	212	126	Lara_191219_B5043_HH_Exp4_6_S5_F3_R1_matched		1979.13	495.791	4	-2.2	2.2	2	3.32	1.3	2.6	0.19	0.09	0.19	0.18	0.02	0.03	293	-0.00531	3.4	0.89	14.54	0.132
1	AGKMIYDEASGEWVPK-EQYAAESKKYR-a3-b8	Flag-scRrs1	scRpl5	xlink	inter-protein xl	Lara_191219_B5042_HH_Exp4_6_S5_F2_R1.24477.24477.4_Lara_191219_B5042_HH_Exp4_6_S5_F2_R1.24365.24365.4	153	270	117	Lara_191219_B5042_HH_Exp4_6_S5_F2_R1_matched		3289.62	823.412	4	6.2	6.2	2	5.09	1.03	2.06	0.12	0.23	0.15	0.13	0.02	0.02	202	-0.00314	4.4	0.8	19.19	0.055
2	AGKMIYDEASGEWVPK-EQYAAESKKYR-a3-b9	Flag-scRrs1	scRpl5	xlink	inter-protein xl	Lara_191219_B5042_HH_Exp4_6_S5_F2_R1.24477.24477.4_Lara_191219_B5042_HH_Exp4_6_S5_F2_R1.24365.24365.4	153	271	118	Lara_191219_B5042_HH_Exp4_6_S5_F2_R1_matched		3289.62	823.412	4	6.2	6.2	2	5.05	1.02	2.05	0.14	0.23	0.15	0.13	0.02	0.02	202	-0.00314	4.4	0.81	19.05	0.055
3	ERAGKMIYDEASGEWVPK-CKGTVGNSHK-a5-b2	Flag-scRrs1	TEV,scRpl11A_endogenous_Isoform	xlink	inter-protein xl	Lara_191219_B5042_HH_Exp4_6_S5_F2_R1.24477.24477.4_Lara_191219_B5042_HH_Exp4_6_S5_F2_R1.24365.24365.4	153	149, 145	4	Lara_191219_B5042_HH_Exp4_6_S5_F2_R1_matched		3289.62	823.412	4	9.4	9.4	3	3.77	0.63	1.26	0.07	0.22	0.12	0.12	0	0.02	163	-0.00229	2.6	0	15.39	0.113
1	IKSLTR-KPDMKR-a2-b5	Flag-scRrs1	scRpf2	xlink	inter-protein xl	Lara_191219_B5043_HH_Exp4_6_S5_F3_R2.11155.11155.4_Lara_191219_B5043_HH_Exp4_6_S5_F3_R2.11030.11030.4	73	58	15	Lara_191219_B5043_HH_Exp4_6_S5_F3_R2_matched		1627.95	407.995	4	1.8	1.8	1	5.74	0.97	1.93	0.1	0.31	0.06	0.04	0.02	0.01	48	-0.00511	6.9	0	19.18	0.055
2	IKSLTR-KPDMKR-a2-b1	Flag-scRrs1	scRpf2	xlink	inter-protein xl	Lara_191219_B5043_HH_Exp4_6_S5_F3_R2.11155.11155.4_Lara_191219_B5043_HH_Exp4_6_S5_F3_R2.11030.11030.4	73	54	19	Lara_191219_B5043_HH_Exp4_6_S5_F3_R2_matched		1627.95	407.995	4	1.8	1.8	1	3.34	0.61	1.22	0.05	0.08	0.04	0.04	0	0.01	34	-0.00511	4.2	0	9.2	0.424
1	DAKSSAYSSR-QKWVTSEFDK-a3-b2	scRpl5	decoy_reverse_scRpl11A_endogenous_Isoform	xlink	decoy inter-protein xl	Lara_191219_B5043_HH_Exp4_6_S5_F3_R2.21032.21032.4_Lara_191219_B5043_HH_Exp4_6_S5_F3_R2.20971.20971.4	8	11	3	Lara_191219_B5043_HH_Exp4_6_S5_F3_R2_matched		2475.2	619.807	4	1.8	1.8	1	5.04	1.55	3.11	0.18	0.24	0.17	0.14	0.03	0.03	183	-0.00215	5	0.97	19.12	0.055
2	DAKSSAYSSR-QKWSFVETDK-a3-b2	scRpl5	decoy_reverse_TEV	xlink	decoy inter-protein xl	Lara_191219_B5043_HH_Exp4_6_S5_F3_R2.21032.21032.4_Lara_191219_B5043_HH_Exp4_6_S5_F3_R2.20971.20971.4	8	11	3	Lara_191219_B5043_HH_Exp4_6_S5_F3_R2_matched		2475.2	619.807	4	1.8	1.8	1	4.84	1.5	3.01	0.19	0.24	0.16	0.14	0.02	0.03	170	-0.00221	4.2	0.41	18.49	0.07
3	DLRQNMAPKSAM-QNMAPKSAM-a9-b6	decoy_reverse_scRpl11A_endogenous_Isoform	decoy_reverse_scRpl11A_endogenous_Isoform	xlink	decoy intra-protein xl	Lara_191219_B5043_HH_Exp4_6_S5_F3_R2.21032.21032.4_Lara_191219_B5043_HH_Exp4_6_S5_F3_R2.20971.20971.4	171	171	0	Lara_191219_B5043_HH_Exp4_6_S5_F3_R2_matched		2475.2	619.807	4	8.9	8.9	1	2.39	0.58	1.16	0.07	0.07	0.05	0.04	0.01	0.01	56	-2.4199	1.7	0.88	7.53	0.157
1	QQFKMVDK-NPELKER-a4-b5	scSyo1	scSyo1	xlink	intra-protein xl	Lara_191219_B5042_HH_Exp4_6_S5_F2_R1.14712.14712.4_Lara_191219_B5042_HH_Exp4_6_S5_F2_R1.14614.14614.4	584	595	11	Lara_191219_B5042_HH_Exp4_6_S5_F2_R1_matched		2045.06	512.273	4	-0.6	0.6	1	5.73	1.82	3.65	0.1	0.2	0.09	0.05	0.04	0.02	167	-1.93048	7.4	0.88	19.08	0.031
2	MVDKQQFR-EKLENPK-a4-b2	decoy_reverse_scSyo1	decoy_reverse_scSyo1	xlink	decoy intra-protein xl	Lara_191219_B5042_HH_Exp4_6_S5_F2_R1.14712.14712.4_Lara_191219_B5042_HH_Exp4_6_S5_F2_R1.14614.14614.4	37	26	11	Lara_191219_B5042_HH_Exp4_6_S5_F2_R1_matched		2045.06	512.273	4	-0.6	0.6	1	4.08	1.29	2.57	0.13	0.22	0.1	0.07	0.03	0.02	190	-1.93048	5.7	0.7	16.73	0.074
3	FNMNITKR-NPELKER-a7-b5	decoy_reverse_scRpf2	scSyo1	xlink	decoy inter-protein xl	Lara_191219_B5042_HH_Exp4_6_S5_F2_R1.14712.14712.4_Lara_191219_B5042_HH_Exp4_6_S5_F2_R1.14614.14614.4	248	595	347	Lara_191219_B5042_HH_Exp4_6_S5_F2_R1_matched		2045.06	512.273	4	-6.1	6.1	1	3.88	1.05	2.11	0.05	0.09	0.06	0.02	0.04	0.01	105	-0.0064	3.8	0.92	11.74	0.257
1	TTKNGGSHTVK-EDTVSWFKQK-a3-b8	decoy_reverse_scRpl11A_endogenous_Isoform	TEV,scRpl11A_endogenous_Isoform	xlink	decoy intra/inter xl	Lara_191219_B5043_HH_Exp4_6_S5_F3_R2.16039.16039.4_Lara_191219_B5043_HH_Exp4_6_S5_F3_R2.15925.15925.4	22	168, 164	146	Lara_191219_B5043_HH_Exp4_6_S5_F3_R2_matched		2533.28	634.328	4	-0.8	0.8	2	5.44	1.5	3	0.33	0.06	0.43	0.02	0.42	0.08	292	-0.00157	13.7	0.45	19.04	0
2	TTKNGGSHTVK-QKWSFVETDK-a3-b2	decoy_reverse_scRpl11A_endogenous_Isoform	decoy_reverse_TEV	xlink	decoy inter-protein xl	Lara_191219_B5043_HH_Exp4_6_S5_F3_R2.16039.16039.4_Lara_191219_B5043_HH_Exp4_6_S5_F3_R2.15925.15925.4	22	11	11	Lara_191219_B5043_HH_Exp4_6_S5_F3_R2_matched		2533.28	634.328	4	-0.8	0.8	2	3.15	0.34	0.69	0.17	0.07	0.03	0.02	0.02	0.01	21	-0.0017	2.2	0.94	8.61	0.448
3	TTKNGGSHTVK-QKWVTSEFDK-a3-b2	decoy_reverse_scRpl11A_endogenous_Isoform	decoy_reverse_scRpl11A_endogenous_Isoform	xlink	decoy intra-protein xl	Lara_191219_B5043_HH_Exp4_6_S5_F3_R2.16039.16039.4_Lara_191219_B5043_HH_Exp4_6_S5_F3_R2.15925.15925.4	22	11	11	Lara_191219_B5043_HH_Exp4_6_S5_F3_R2_matched		2533.28	634.328	4	-0.8	0.8	2	2.75	0.32	0.65	0.16	0.08	0.03	0.02	0.02	0.01	23	-2.4199	2	0.79	8.09	0.173
1	IVESLSALQAAEQQPQLKPAGKSK-EGKTDYYQR-a22-b3	scSyo1	scRpl5	xlink	inter-protein xl	Lara_191219_B5041_HH_Exp4_6_S5_F1_R2.14618.14618.4_Lara_191219_B5041_HH_Exp4_6_S5_F1_R2.14592.14592.4	153	27	126	Lara_191219_B5041_HH_Exp4_6_S5_F1_R2_matched		3816.99	955.255	4	0	0	1	3.29	1.88	3.75	0.13	0.06	0.17	0.14	0.02	0.03	586	-0.00378	1.8	0	18.94	0.049
2	IVESLSALQAAEQQPQLKPAGKSK-EGKTDYYQR-a18-b3	scSyo1	scRpl5	xlink	inter-protein xl	Lara_191219_B5041_HH_Exp4_6_S5_F1_R2.14618.14618.4_Lara_191219_B5041_HH_Exp4_6_S5_F1_R2.14592.14592.4	149	27	122	Lara_191219_B5041_HH_Exp4_6_S5_F1_R2_matched		3816.99	955.255	4	0	0	1	3.33	1.89	3.77	0.13	0.05	0.17	0.14	0.02	0.03	586	-0.00378	1.8	0	18.85	0.049
1	AKQLHTVRK-QQKNEKK-a2-b3	decoy_reverse_scRpl5	decoy_reverse_Flag-scRrs1	xlink	decoy inter-protein xl	Lara_191219_B5042_HH_Exp4_6_S5_F2_R2.08987.08987.4_Lara_191219_B5042_HH_Exp4_6_S5_F2_R2.08830.08830.4	257	11	246	Lara_191219_B5042_HH_Exp4_6_S5_F2_R2_matched		2119.22	530.813	4	-0.3	0.3	1	3.7	1.65	3.31	0.15	0.19	0.26	0.09	0.17	0.05	368	-0.0029	7	0.85	18.91	0.049
2	AKQLHTVRK-QQKNEKK-a2-b6	decoy_reverse_scRpl5	decoy_reverse_Flag-scRrs1	xlink	decoy inter-protein xl	Lara_191219_B5042_HH_Exp4_6_S5_F2_R2.08987.08987.4_Lara_191219_B5042_HH_Exp4_6_S5_F2_R2.08830.08830.4	257	14	243	Lara_191219_B5042_HH_Exp4_6_S5_F2_R2_matched		2119.22	530.813	4	-0.3	0.3	1	3.62	1.64	3.29	0.15	0.18	0.26	0.09	0.17	0.05	366	-0.0029	4.9	0.86	18.56	0.059
3	RLVTQHKAK-QQKNEKK-a7-b3	scRpl5	decoy_reverse_Flag-scRrs1	xlink	decoy inter-protein xl	Lara_191219_B5042_HH_Exp4_6_S5_F2_R2.08987.08987.4_Lara_191219_B5042_HH_Exp4_6_S5_F2_R2.08830.08830.4	41	11	30	Lara_191219_B5042_HH_Exp4_6_S5_F2_R2_matched		2119.22	530.813	4	-0.3	0.3	1	3.37	1.54	3.07	0.14	0.11	0.24	0.07	0.17	0.05	340	-0.00302	6	0.83	16	0.104
1	DHDGDYKDDDDK-NEKQQR-a7-b3	Flag-scRrs1	Flag-scRrs1	xlink	intra-protein xl	Lara_191219_B5043_HH_Exp4_6_S5_F3_R1.04838.04838.3_Lara_191219_B5043_HH_Exp4_6_S5_F3_R1.04752.04752.3	13	215	202	Lara_191219_B5043_HH_Exp4_6_S5_F3_R1_matched		2376.01	793.011	3	-0.1	0.1	1	5.66	0.95	1.89	0.15	0.18	0.12	0.09	0.03	0.02	177	-2.09151	6.6	0.32	18.87	0.031
2	DDDDKGDDYDHK-NEKQQR-a5-b3	decoy_reverse_Flag-scRrs1	Flag-scRrs1	xlink	decoy intra-protein xl	Lara_191219_B5043_HH_Exp4_6_S5_F3_R1.04838.04838.3_Lara_191219_B5043_HH_Exp4_6_S5_F3_R1.04752.04752.3	213	215	2	Lara_191219_B5043_HH_Exp4_6_S5_F3_R1_matched		2376.01	793.011	3	-0.1	0.1	1	2.26	0.43	0.85	0.11	-0.01	0.05	0.03	0.02	0.01	77	-0.0034	1.9	0	6.08	0.215
1	KNEKQQR-LVKKNEK-a4-b4	Flag-scRrs1	Flag-scRrs1	xlink	intra-protein xl	Lara_191219_B5043_HH_Exp4_6_S5_F3_R2.15310.15310.5_Lara_191219_B5043_HH_Exp4_6_S5_F3_R2.15224.15224.5	215	212	3	Lara_191219_B5043_HH_Exp4_6_S5_F3_R2_matched		1925.11	386.029	5	0.5	0.5	1	4.56	0.89	1.77	0.14	0.28	0.22	0.2	0.01	0.04	173	-2.09151	4.1	0.97	18.86	0.031
2	EARKALVR-NALKNMR-a4-b4	decoy_reverse_scRpf2	decoy_reverse_Flag-scRrs1	xlink	decoy inter-protein xl	Lara_191219_B5043_HH_Exp4_6_S5_F3_R2.15310.15310.5_Lara_191219_B5043_HH_Exp4_6_S5_F3_R2.15224.15224.5	327	4	323	Lara_191219_B5043_HH_Exp4_6_S5_F3_R2_matched		1925.11	386.029	5	3.9	3.9	1	4.84	0.66	1.31	0.09	0.36	0.05	0.03	0.02	0.01	42	-0.00511	2.7	0.96	18.27	0.064
3	KNEKQQR-LVKKNEK-a4-b3	Flag-scRrs1	Flag-scRrs1	xlink	intra-protein xl	Lara_191219_B5043_HH_Exp4_6_S5_F3_R2.15310.15310.5_Lara_191219_B5043_HH_Exp4_6_S5_F3_R2.15224.15224.5	215	211	4	Lara_191219_B5043_HH_Exp4_6_S5_F3_R2_matched		1925.11	386.029	5	0.5	0.5	1	4.44	0.88	1.76	0.16	0.23	0.22	0.2	0.01	0.04	173	-2.09151	4.1	0.95	17.58	0.045
1	NKNPELK-QTKLSK-a2-b3	scSyo1	scRpl5	xlink	inter-protein xl	Lara_191219_B5043_HH_Exp4_6_S5_F3_R2.09396.09396.4_Lara_191219_B5043_HH_Exp4_6_S5_F3_R2.09285.09285.4	590	276	314	Lara_191219_B5043_HH_Exp4_6_S5_F3_R2_matched		1682.96	421.748	4	2.7	2.7	2	4.87	1.34	2.69	0.18	0.27	0.14	0.07	0.07	0.03	147	-0.00378	5.7	0.71	18.82	0.049
2	LENPKNK-QTKLSK-a5-b3	decoy_reverse_scSyo1	scRpl5	xlink	decoy inter-protein xl	Lara_191219_B5043_HH_Exp4_6_S5_F3_R2.09396.09396.4_Lara_191219_B5043_HH_Exp4_6_S5_F3_R2.09285.09285.4	31	276	245	Lara_191219_B5043_HH_Exp4_6_S5_F3_R2_matched		1682.96	421.748	4	2.7	2.7	2	3.96	0.84	1.67	0.11	0.16	0.09	0.02	0.07	0.02	95	-0.00378	3.6	0	13.37	0.159
1	KNEKQQR-NMKNAL-a1-b3	Flag-scRrs1	Flag-scRrs1	xlink	intra-protein xl	Lara_191219_B5043_HH_Exp4_6_S5_F3_R1.09629.09629.3_Lara_191219_B5043_HH_Exp4_6_S5_F3_R1.11116.11116.3	212	222	10	Lara_191219_B5043_HH_Exp4_6_S5_F3_R1_matched		1756.92	586.649	3	-0.6	0.6	1	6.94	1.03	2.06	0.24	0.13	0.19	0.04	0.15	0.04	74	-2.09151	23.9	0	18.79	0.046
2	KNEKQQR-NMKNAL-a4-b3	Flag-scRrs1	Flag-scRrs1	xlink	intra-protein xl	Lara_191219_B5043_HH_Exp4_6_S5_F3_R1.09629.09629.3_Lara_191219_B5043_HH_Exp4_6_S5_F3_R1.11116.11116.3	215	222	7	Lara_191219_B5043_HH_Exp4_6_S5_F3_R1_matched		1756.92	586.649	3	-0.6	0.6	1	7.2	1.07	2.15	0.31	0.08	0.2	0.05	0.15	0.04	77	-2.09151	22.9	0	18.53	0.046
1	KARPNAKK-LDFKIGR-a1-b4	decoy_reverse_scRpf2	scRpf2	xlink	decoy intra-protein xl	Lara_191219_B5042_HH_Exp4_6_S5_F2_R1.24230.24230.4_Lara_191219_B5042_HH_Exp4_6_S5_F2_R1.24201.24201.4	332	233	99	Lara_191219_B5042_HH_Exp4_6_S5_F2_R1_matched		1897.14	475.292	4	6.3	6.3	1	6.54	0.72	1.45	0.09	0.25	0.03	0.01	0.02	0.01	19	-0.00769	10	0.93	18.76	0.046
2	KARPNAKK-LDFKIGR-a7-b4	decoy_reverse_scRpf2	scRpf2	xlink	decoy intra-protein xl	Lara_191219_B5042_HH_Exp4_6_S5_F2_R1.24230.24230.4_Lara_191219_B5042_HH_Exp4_6_S5_F2_R1.24201.24201.4	338	233	105	Lara_191219_B5042_HH_Exp4_6_S5_F2_R1_matched		1897.14	475.292	4	6.3	6.3	1	6.36	0.76	1.53	0.11	0.19	0.04	0.02	0.03	0.01	27	-0.00769	9.2	0.99	17.54	0.045
3	LSKEERAAR-IKVITK-a3-b2	scRpl5	decoy_reverse_scSyo1	xlink	decoy inter-protein xl	Lara_191219_B5042_HH_Exp4_6_S5_F2_R1.24230.24230.4_Lara_191219_B5042_HH_Exp4_6_S5_F2_R1.24201.24201.4	279	294	15	Lara_191219_B5042_HH_Exp4_6_S5_F2_R1_matched		1897.14	475.292	4	1	1	1	5.69	0.74	1.49	0.1	0.23	0.08	0.07	0.01	0.01	51	-0.00378	8.4	0.86	17.43	0.067
1	EGKTDYYQR-KSYAEEAQK-a3-b1	scRpl5	decoy_reverse_scRpl5	xlink	decoy intra-protein xl	Lara_191219_B5043_HH_Exp4_6_S5_F3_R1.10951.10951.3_Lara_191219_B5043_HH_Exp4_6_S5_F3_R1.11602.11602.3	27	28	1	Lara_191219_B5043_HH_Exp4_6_S5_F3_R1_matched		2349.11	784.045	3	0	0	1	4.36	1.35	2.7	0.22	0.25	0.24	0.21	0.03	0.04	204	-0.00267	9.3	0	18.71	0.046
1	EKPLPK-SLKQTR-a2-b3	Flag-scRrs1	decoy_reverse_scRpl5	xlink	decoy inter-protein xl	Lara_191219_B5043_HH_Exp4_6_S5_F3_R2.09506.09506.4_Lara_191219_B5043_HH_Exp4_6_S5_F3_R2.07668.07668.4	125	22	103	Lara_191219_B5043_HH_Exp4_6_S5_F3_R2_matched		1579.94	395.992	4	5.3	5.3	2	4.62	1.29	2.57	0.17	0.26	0.25	0	0.25	0.05	168	-0.00301	4.9	0.59	18.62	0.054
2	EKPLPK-GLKMKR-a2-b5	Flag-scRrs1	decoy_reverse_scRpf2	xlink	decoy inter-protein xl	Lara_191219_B5043_HH_Exp4_6_S5_F3_R2.09506.09506.4_Lara_191219_B5043_HH_Exp4_6_S5_F3_R2.07668.07668.4	125	56	69	Lara_191219_B5043_HH_Exp4_6_S5_F3_R2_matched		1579.94	395.992	4	-6.4	6.4	1	3.45	0.47	0.94	0.11	0.16	0.03	0	0.02	0	18	-0.00531	2.8	0	10.94	0.305
3	EKPLPK-GLKMKR-a2-b3	Flag-scRrs1	decoy_reverse_scRpf2	xlink	decoy inter-protein xl	Lara_191219_B5043_HH_Exp4_6_S5_F3_R2.09506.09506.4_Lara_191219_B5043_HH_Exp4_6_S5_F3_R2.07668.07668.4	125	54	71	Lara_191219_B5043_HH_Exp4_6_S5_F3_R2_matched		1579.94	395.992	4	-6.4	6.4	1	2.28	0.2	0.4	0.07	0.12	0.01	0	0.01	0	7	-0.00531	1.4	0	7.48	0.542
1	ADPAFKPTEK-AEEEPGLKIR-a6-b8	scRpl5	decoy_reverse_TEV	xlink	decoy inter-protein xl	Lara_191219_B5042_HH_Exp4_6_S5_F2_R2.20621.20621.4_Lara_191219_B5042_HH_Exp4_6_S5_F2_R2.20452.20452.4	254	101	153	Lara_191219_B5042_HH_Exp4_6_S5_F2_R2_matched		2381.25	596.319	4	-1	1	1	5.84	0.78	1.56	0.25	0.13	0.55	0.53	0.02	0.1	134	-0.00221	11.8	0.91	18.59	0.059
2	ADPAFKPTEK-GPKAEEILER-a6-b3	scRpl5	TEV,scRpl11A_endogenous_Isoform	xlink	inter-protein xl	Lara_191219_B5042_HH_Exp4_6_S5_F2_R2.20621.20621.4_Lara_191219_B5042_HH_Exp4_6_S5_F2_R2.20452.20452.4	254	79, 75	175	Lara_191219_B5042_HH_Exp4_6_S5_F2_R2_matched		2381.25	596.319	4	-1	1	1	5.3	0.72	1.44	0.24	0.1	0.55	0.55	0	0.1	132	-0.00203	11.2	0.24	16.88	0.066
3	DREQYLKVK-KLYDDAVDK-a7-b1	decoy_reverse_TEV	decoy_reverse_TEV	xlink	decoy intra-protein xl	Lara_191219_B5042_HH_Exp4_6_S5_F2_R2.20621.20621.4_Lara_191219_B5042_HH_Exp4_6_S5_F2_R2.20452.20452.4	88	1	87	Lara_191219_B5042_HH_Exp4_6_S5_F2_R2_matched		2381.25	596.319	4	-1	1	1	1.75	0.11	0.22	0.02	0.02	0.01	0.01	0.01	0	3	-2.39674	1.2	0.86	4.05	0.299
1	VKGTDNELIDPR-EAKLVENVK-a2-b3	Flag-scRrs1	scRpf2	xlink	inter-protein xl	Lara_191219_B5042_HH_Exp4_6_S5_F2_R1.18910.18910.3_Lara_191219_B5042_HH_Exp4_6_S5_F2_R1.18823.18823.3	189	22	167	Lara_191219_B5042_HH_Exp4_6_S5_F2_R1_matched		2522.36	841.795	3	1.1	1.1	1	4.71	1.07	2.14	0.11	0.19	0.24	0.22	0.02	0.04	242	-0.00511	7	0	18.56	0.059
1	SDQGGKRLPR-NEKKLVR-a6-b3	scRpf2	decoy_reverse_Flag-scRrs1	xlink	decoy inter-protein xl	Lara_191219_B5042_HH_Exp4_6_S5_F2_R1.12919.12919.4_Lara_191219_B5042_HH_Exp4_6_S5_F2_R1.12834.12834.4	216	14	202	Lara_191219_B5042_HH_Exp4_6_S5_F2_R1_matched		2136.22	535.064	4	5.5	5.5	1	4.23	1.43	2.86	0.2	0.18	0.32	0.22	0.1	0.06	279	-0.00492	5.6	0.62	18.47	0.07
2	SDQGGKRLPR-NEKKLVR-a6-b4	scRpf2	decoy_reverse_Flag-scRrs1	xlink	decoy inter-protein xl	Lara_191219_B5042_HH_Exp4_6_S5_F2_R1.12919.12919.4_Lara_191219_B5042_HH_Exp4_6_S5_F2_R1.12834.12834.4	216	15	201	Lara_191219_B5042_HH_Exp4_6_S5_F2_R1_matched		2136.22	535.064	4	5.5	5.5	1	3.57	1.35	2.69	0.16	0.13	0.32	0.22	0.09	0.06	278	-0.00492	4.1	0.72	16.01	0.104
3	AEEEPGLKIR-LVKKNEK-a8-b3	decoy_reverse_TEV	Flag-scRrs1	xlink	decoy inter-protein xl	Lara_191219_B5042_HH_Exp4_6_S5_F2_R1.12919.12919.4_Lara_191219_B5042_HH_Exp4_6_S5_F2_R1.12834.12834.4	101	211	110	Lara_191219_B5042_HH_Exp4_6_S5_F2_R1_matched		2136.22	535.064	4	4.3	4.3	1	3.7	1.36	2.72	0.2	0.05	0.15	0.11	0.04	0.03	128	-0.00248	3.6	0.78	11.5	0.263
1	GLREKAEGLPIER-LSKEER-a5-b3	decoy_reverse_scRpl11A_endogenous_Isoform	scRpl5	xlink	decoy inter-protein xl	Lara_191219_B5042_HH_Exp4_6_S5_F2_R2.04908.04908.5_Lara_191219_B5042_HH_Exp4_6_S5_F2_R2.04822.04822.5	95	279	184	Lara_191219_B5042_HH_Exp4_6_S5_F2_R2_matched		2365.29	474.066	5	-3.3	3.3	2	4.21	1.2	2.4	0.14	0.18	0.28	0.03	0.25	0.07	271	-0.00215	2.8	0.52	18.42	0.07
2	IHMGKQDLGK-TKMQLKPEK-a5-b6	scRpf2	decoy_reverse_scRpf2	xlink	decoy intra-protein xl	Lara_191219_B5042_HH_Exp4_6_S5_F2_R2.04908.04908.5_Lara_191219_B5042_HH_Exp4_6_S5_F2_R2.04822.04822.5	279	91	188	Lara_191219_B5042_HH_Exp4_6_S5_F2_R2_matched		2365.29	474.066	5	1	1	1	2.5	0.41	0.81	0.07	0.17	0.04	0.03	0.01	0.01	43	-0.00769	2.8	0	9.51	0.145
3	IHMGKQDLGK-TKMQLKPEK-a5-b2	scRpf2	decoy_reverse_scRpf2	xlink	decoy intra-protein xl	Lara_191219_B5042_HH_Exp4_6_S5_F2_R2.04908.04908.5_Lara_191219_B5042_HH_Exp4_6_S5_F2_R2.04822.04822.5	279	87	192	Lara_191219_B5042_HH_Exp4_6_S5_F2_R2_matched		2365.29	474.066	5	1	1	1	2.43	0.41	0.81	0.1	0.15	0.04	0.03	0.01	0.01	43	-0.00769	2.8	0	9.03	0.153
1	ADPAFKPTEKK-LVTQHKAK-a10-b6	scRpl5	scRpl5	xlink	intra-protein xl	Lara_191219_B5042_HH_Exp4_6_S5_F2_R2.08227.08227.4_Lara_191219_B5042_HH_Exp4_6_S5_F2_R2.08120.08120.4	258	41	217	Lara_191219_B5042_HH_Exp4_6_S5_F2_R2_matched		2292.28	574.078	4	-1	1	1	4.53	1.41	2.81	0.27	0.08	0.41	0.31	0.1	0.07	349	-2.19382	5.7	0.5	18.39	0.053
2	ADPAFKPTEKK-LVTQHKAK-a6-b6	scRpl5	scRpl5	xlink	intra-protein xl	Lara_191219_B5042_HH_Exp4_6_S5_F2_R2.08227.08227.4_Lara_191219_B5042_HH_Exp4_6_S5_F2_R2.08120.08120.4	254	41	213	Lara_191219_B5042_HH_Exp4_6_S5_F2_R2_matched		2292.28	574.078	4	-1	1	1	4.25	1.39	2.78	0.27	0	0.41	0.3	0.1	0.07	348	-2.19382	5.5	0.57	16.14	0.066
3	NKNPELKER-VYKLKSYK-a2-b3	scSyo1	scRpf2	xlink	inter-protein xl	Lara_191219_B5042_HH_Exp4_6_S5_F2_R2.08227.08227.4_Lara_191219_B5042_HH_Exp4_6_S5_F2_R2.08120.08120.4	590	205	385	Lara_191219_B5042_HH_Exp4_6_S5_F2_R2_matched		2292.28	574.078	4	-1	1	1	2.49	0.29	0.58	0.06	0.18	0.02	0.01	0.01	0	20	-0.00616	3.5	0.94	9.25	0.424
1	GPKAEEILER-VITKIK-a3-b4	TEV,scRpl11A_endogenous_Isoform	scSyo1	xlink	inter-protein xl	Lara_191219_B5042_HH_Exp4_6_S5_F2_R2.19932.19932.4_Lara_191219_B5042_HH_Exp4_6_S5_F2_R2.19888.19888.4	79, 75	327	248	Lara_191219_B5042_HH_Exp4_6_S5_F2_R2_matched		1979.16	495.799	4	-1.1	1.1	1	6.59	0.98	1.95	0.18	0.16	0.21	0.11	0.09	0.04	61	-0.00275	8.2	0.61	18.39	0.064
2	EKAEGLPIER-VITKIK-a2-b4	decoy_reverse_scRpl11A_endogenous_Isoform	scSyo1	xlink	decoy inter-protein xl	Lara_191219_B5042_HH_Exp4_6_S5_F2_R2.19932.19932.4_Lara_191219_B5042_HH_Exp4_6_S5_F2_R2.19888.19888.4	95	327	232	Lara_191219_B5042_HH_Exp4_6_S5_F2_R2_matched		1979.16	495.799	4	-1.1	1.1	1	4.3	0.63	1.26	0.11	0.07	0.13	0.04	0.09	0.03	39	-0.00291	5.4	0.95	11.21	0.273
3	AEEEPGLKIR-VITKIK-a8-b4	decoy_reverse_TEV	scSyo1	xlink	decoy inter-protein xl	Lara_191219_B5042_HH_Exp4_6_S5_F2_R2.19932.19932.4_Lara_191219_B5042_HH_Exp4_6_S5_F2_R2.19888.19888.4	101	327	226	Lara_191219_B5042_HH_Exp4_6_S5_F2_R2_matched		1979.16	495.799	4	-1.1	1.1	1	4.02	0.57	1.13	0.07	0.06	0.16	0.06	0.09	0.03	46	-0.00299	4.7	0	10.61	0.339
1	ARPNAKKTVR-SKAPGK-a6-b2	decoy_reverse_scRpf2	decoy_reverse_scSyo1	xlink	decoy inter-protein xl	Lara_191219_B5042_HH_Exp4_6_S5_F2_R1.14899.14899.4_Lara_191219_B5042_HH_Exp4_6_S5_F2_R1.14833.14833.4	338	468	130	Lara_191219_B5042_HH_Exp4_6_S5_F2_R1_matched		1864.11	467.035	4	4.3	4.3	1	5.65	1.23	2.46	0.26	0.16	0.16	0.12	0.04	0.03	159	-0.0064	5.5	0.73	18.39	0.064
2	ARPNAKKTVR-SKAPGK-a7-b2	decoy_reverse_scRpf2	decoy_reverse_scSyo1	xlink	decoy inter-protein xl	Lara_191219_B5042_HH_Exp4_6_S5_F2_R1.14899.14899.4_Lara_191219_B5042_HH_Exp4_6_S5_F2_R1.14833.14833.4	339	468	129	Lara_191219_B5042_HH_Exp4_6_S5_F2_R1_matched		1864.11	467.035	4	4.3	4.3	1	5.11	1.13	2.27	0.24	0.15	0.15	0.11	0.04	0.03	149	-0.0064	5.2	0.8	16.89	0.066
3	LEVNVKEAR-KGIKPK-a6-b1	decoy_reverse_scRpf2	Flag-scRrs1	xlink	decoy inter-protein xl	Lara_191219_B5042_HH_Exp4_6_S5_F2_R1.14899.14899.4_Lara_191219_B5042_HH_Exp4_6_S5_F2_R1.14833.14833.4	323	143	180	Lara_191219_B5042_HH_Exp4_6_S5_F2_R1_matched		1864.11	467.035	4	-3.1	3.1	1	4.31	0.92	1.84	0.18	0.16	0.05	0.04	0.01	0.01	55	-0.00531	3.9	0.58	13.46	0.16
1	QQKNEKK-AKAMTK-a3-b2	decoy_reverse_Flag-scRrs1	Flag-scRrs1	xlink	decoy intra-protein xl	Lara_191219_B5043_HH_Exp4_6_S5_F3_R1.18378.18378.3_Lara_191219_B5043_HH_Exp4_6_S5_F3_R1.18243.18243.3	11	131	120	Lara_191219_B5043_HH_Exp4_6_S5_F3_R1_matched		1687.92	563.649	3	-2.9	2.9	1	4.91	1.66	3.32	0.12	0.2	0.23	0.13	0.1	0.04	199	-0.0034	10.6	0	18.36	0.053
2	QQKNEKK-AKAMTK-a6-b2	decoy_reverse_Flag-scRrs1	Flag-scRrs1	xlink	decoy intra-protein xl	Lara_191219_B5043_HH_Exp4_6_S5_F3_R1.18378.18378.3_Lara_191219_B5043_HH_Exp4_6_S5_F3_R1.18243.18243.3	14	131	117	Lara_191219_B5043_HH_Exp4_6_S5_F3_R1_matched		1687.92	563.649	3	-2.9	2.9	1	3.68	1.03	2.06	0.1	0.15	0.19	0.1	0.09	0.03	164	-0.0034	6.5	0	14.17	0.069
1	IHMGKQDLGK-K5-K10	scRpf2	-	intralink	intralink	Lara_191219_B5043_HH_Exp4_6_S5_F3_R1.15910.15910.3_Lara_191219_B5043_HH_Exp4_6_S5_F3_R1.16289.16289.3	279	n/a	-	Lara_191219_B5043_HH_Exp4_6_S5_F3_R1_matched		1263.66	422.229	3	-1.3	1.3	1	7.4	0.86	0.86	0.07	0.13	0.03	0.03	0	0.01	21	0	10	0	18.17	0
1	VFGALKGASDGGLYVPHSENR-QDLGKLQTR-a6-b5	scRpl5	scRpf2	xlink	inter-protein xl	Lara_191219_B5042_HH_Exp4_6_S5_F2_R1.24429.24429.4_Lara_191219_B5042_HH_Exp4_6_S5_F2_R1.24323.24323.4	164	284	120	Lara_191219_B5042_HH_Exp4_6_S5_F2_R1_matched		3368.75	843.194	4	-0.6	0.6	1	4.5	0.94	1.88	0.11	0.19	0.19	0.15	0.04	0.03	257	-0.00454	2.2	0.39	18.17	0.063
2	YSEPDNLASGGVGHKFVGALR-QDLGKLQTR-a15-b5	decoy_reverse_scRpl5	scRpf2	xlink	decoy inter-protein xl	Lara_191219_B5042_HH_Exp4_6_S5_F2_R1.24429.24429.4_Lara_191219_B5042_HH_Exp4_6_S5_F2_R1.24323.24323.4	134	284	150	Lara_191219_B5042_HH_Exp4_6_S5_F2_R1_matched		3368.75	843.194	4	-0.6	0.6	1	2.03	0.56	1.11	0.07	0.07	0.06	0.02	0.04	0.01	75	-0.00435	1.7	0.94	7.08	0.568
3	GANKKLDDQWLVEVDDK-KEPTKDPAAFR-a4-b1	Flag-scRrs1	decoy_reverse_scRpl5	xlink	decoy inter-protein xl	Lara_191219_B5042_HH_Exp4_6_S5_F2_R1.24429.24429.4_Lara_191219_B5042_HH_Exp4_6_S5_F2_R1.24323.24323.4	174	40	134	Lara_191219_B5042_HH_Exp4_6_S5_F2_R1_matched		3368.75	843.194	4	6.1	6.1	1	1.16	0.35	0.69	0.11	0.13	0.05	0.04	0.01	0.01	73	-0.00301	0.7	0	6.69	0.574
1	TLQKLGLDETYK-KAGSNDNNK-a4-b1	scRpl5	scSyo1	xlink	inter-protein xl	Lara_191219_B5042_HH_Exp4_6_S5_F2_R1.10070.10070.5_Lara_191219_B5042_HH_Exp4_6_S5_F2_R1.10007.10007.5	112	20	92	Lara_191219_B5042_HH_Exp4_6_S5_F2_R1_matched		2492.28	499.463	5	-0.3	0.3	1	4.1	1.37	2.75	0.14	0.18	0.14	0.03	0.12	0.03	303	-0.00378	2.4	0	18.1	0.063
1	EQYLKVKGLR-K5-K7	decoy_reverse_TEV	-	intralink	decoy intralink	Lara_191219_B5043_HH_Exp4_6_S5_F3_R2.21777.21777.3_Lara_191219_B5043_HH_Exp4_6_S5_F3_R2.21597.21597.3	88	n/a	-	Lara_191219_B5043_HH_Exp4_6_S5_F3_R2_matched		1370.79	457.938	3	-1.5	1.5	7	5.92	0.66	0.66	0.07	0.25	0.06	0.06	0	0.03	29	0	0	0.77	18.07	0.011
2	YLEQKVKGLR-K5-K7	decoy_reverse_scRpl11A_endogenous_Isoform	-	intralink	decoy intralink	Lara_191219_B5043_HH_Exp4_6_S5_F3_R2.21777.21777.3_Lara_191219_B5043_HH_Exp4_6_S5_F3_R2.21597.21597.3	88	n/a	-	Lara_191219_B5043_HH_Exp4_6_S5_F3_R2_matched		1370.79	457.938	3	-1.5	1.5	4	4.79	0.45	0.45	0.04	0.17	0.06	0.06	0	0.03	27	0	0	0.79	13.99	0.04
3	GLKVKEYQLR-K3-K5	TEV,scRpl11A_endogenous_Isoform	-	intralink	intralink	Lara_191219_B5043_HH_Exp4_6_S5_F3_R2.21777.21777.3_Lara_191219_B5043_HH_Exp4_6_S5_F3_R2.21597.21597.3	89, 85	n/a	-	Lara_191219_B5043_HH_Exp4_6_S5_F3_R2_matched		1370.79	457.938	3	-1.5	1.5	4	3.42	0.38	0.38	0.05	0.15	0.06	0.06	0	0.03	29	0	1.6	0	11.06	0.134
1	KPEKGIKK-NALKNMR-a1-b4	decoy_reverse_Flag-scRrs1	decoy_reverse_Flag-scRrs1	xlink	decoy intra-protein xl	Lara_191219_B5043_HH_Exp4_6_S5_F3_R2.23098.23098.4_Lara_191219_B5043_HH_Exp4_6_S5_F3_R2.22997.22997.4	77	4	73	Lara_191219_B5043_HH_Exp4_6_S5_F3_R2_matched		1910.11	478.535	4	-2.5	2.5	1	4.52	1.29	2.59	0.12	0.22	0.09	0.08	0.01	0.02	223	-2.1243	3.4	0.47	18.06	0.046
2	KPEKGIKK-NALKNMR-a4-b4	decoy_reverse_Flag-scRrs1	decoy_reverse_Flag-scRrs1	xlink	decoy intra-protein xl	Lara_191219_B5043_HH_Exp4_6_S5_F3_R2.23098.23098.4_Lara_191219_B5043_HH_Exp4_6_S5_F3_R2.22997.22997.4	80	4	76	Lara_191219_B5043_HH_Exp4_6_S5_F3_R2_matched		1910.11	478.535	4	-2.5	2.5	1	3.28	0.55	1.1	0.05	0.13	0.02	0	0.01	0	44	-2.1243	2.6	0.83	10.18	0.144
3	GGFLSILKDQVVPNLR-K8-155	scSyo1	-	monolink	monolink	Lara_191219_B5043_HH_Exp4_6_S5_F3_R2.23098.23098.4_Lara_191219_B5043_HH_Exp4_6_S5_F3_R2.22997.22997.4	572	n/a	-	Lara_191219_B5043_HH_Exp4_6_S5_F3_R2_matched		1910.11	478.535	4	4.2	4.2	1	2.16	0.45	0.45	0.02	0.15	0.02	0.02	0	0.01	49	0	0.6	0.76	8.4	0.182
1	REAKLVENVK-AMTKWEK-a4-b4	scRpf2	Flag-scRrs1	xlink	inter-protein xl	Lara_191219_B5043_HH_Exp4_6_S5_F3_R1.15892.15892.3_Lara_191219_B5043_HH_Exp4_6_S5_F3_R1.15807.15807.3	22	135	113	Lara_191219_B5043_HH_Exp4_6_S5_F3_R1_matched		2215.2	739.408	3	-1.2	1.2	1	6.17	1.85	3.7	0.35	0.03	0.19	0.09	0.09	0.03	216	-0.00511	8.1	0.37	18.05	0.063
2	EKLENPKNK-KYADNKIK-a7-b1	decoy_reverse_scSyo1	decoy_reverse_scSyo1	xlink	decoy intra-protein xl	Lara_191219_B5043_HH_Exp4_6_S5_F3_R1.15892.15892.3_Lara_191219_B5043_HH_Exp4_6_S5_F3_R1.15807.15807.3	31	287	256	Lara_191219_B5043_HH_Exp4_6_S5_F3_R1_matched		2215.2	739.408	3	-9.2	9.2	1	2.23	0.75	1.5	0.06	0.03	0.06	0.03	0.03	0.01	75	-1.93048	1.4	0	6.67	0.184
3	EKLENPKNK-KYADNKIK-a2-b1	decoy_reverse_scSyo1	decoy_reverse_scSyo1	xlink	decoy intra-protein xl	Lara_191219_B5043_HH_Exp4_6_S5_F3_R1.15892.15892.3_Lara_191219_B5043_HH_Exp4_6_S5_F3_R1.15807.15807.3	26	287	261	Lara_191219_B5043_HH_Exp4_6_S5_F3_R1_matched		2215.2	739.408	3	-9.2	9.2	2	2.16	0.66	1.32	0.06	0.02	0.06	0.03	0.03	0.01	71	-1.93048	1.4	0	6.32	0.188
1	EKPLPKAK-WEKFAAK-a2-b3	Flag-scRrs1	Flag-scRrs1	xlink	intra-protein xl	Lara_191219_B5043_HH_Exp4_6_S5_F3_R2.14786.14786.4_Lara_191219_B5043_HH_Exp4_6_S5_F3_R2.14645.14645.4	125	138	13	Lara_191219_B5043_HH_Exp4_6_S5_F3_R2_matched		1926.1	482.532	4	-0.6	0.6	1	5.8	0.87	1.74	0.11	0.26	0.08	0.02	0.06	0.01	35	-2.09151	10.4	0.66	17.96	0.045
2	EKPLPKAK-WEKFAAK-a6-b3	Flag-scRrs1	Flag-scRrs1	xlink	intra-protein xl	Lara_191219_B5043_HH_Exp4_6_S5_F3_R2.14786.14786.4_Lara_191219_B5043_HH_Exp4_6_S5_F3_R2.14645.14645.4	129	138	9	Lara_191219_B5043_HH_Exp4_6_S5_F3_R2_matched		1926.1	482.532	4	-0.6	0.6	1	5.7	1.03	2.06	0.2	0.19	0.17	0.12	0.06	0.03	79	-2.09151	11.5	0.68	17.57	0.045
3	VAAKIAALAGQQ-AKAMTK-a4-b2	scRpl5	Flag-scRrs1	xlink	inter-protein xl	Lara_191219_B5043_HH_Exp4_6_S5_F3_R2.14786.14786.4_Lara_191219_B5043_HH_Exp4_6_S5_F3_R2.14645.14645.4	289	131	158	Lara_191219_B5043_HH_Exp4_6_S5_F3_R2_matched		1926.1	482.532	4	-0.3	0.3	1	4.03	0.6	1.2	0.18	0.12	0.09	0.06	0.02	0.01	39	-0.00314	5.6	0.72	11.89	0.242
1	FTKEQYAAESKK-K12-156	scRpl5	-	monolink	monolink	Lara_191219_B5043_HH_Exp4_6_S5_F3_R2.14400.14400.3_Lara_191219_B5043_HH_Exp4_6_S5_F3_R2.15429.15429.3	271	n/a	-	Lara_191219_B5043_HH_Exp4_6_S5_F3_R2_matched		1584.8	529.275	3	-1.2	1.2	1	6.17	1.24	1.24	0.09	0.16	0.09	0.09	0	0.04	96	0	8.7	0.7	17.93	0.011
2	FTKEQYAAESKK-K11-156	scRpl5	-	monolink	monolink	Lara_191219_B5043_HH_Exp4_6_S5_F3_R2.14400.14400.3_Lara_191219_B5043_HH_Exp4_6_S5_F3_R2.15429.15429.3	270	n/a	-	Lara_191219_B5043_HH_Exp4_6_S5_F3_R2_matched		1584.8	529.275	3	-1.2	1.2	1	6.05	1.2	1.2	0.11	0.13	0.09	0.09	0	0.04	92	0	8.7	0.74	17.02	0.011
3	KFTKEQYAAESK-K4-156	scRpl5	-	monolink	monolink	Lara_191219_B5043_HH_Exp4_6_S5_F3_R2.14400.14400.3_Lara_191219_B5043_HH_Exp4_6_S5_F3_R2.15429.15429.3	262	n/a	-	Lara_191219_B5043_HH_Exp4_6_S5_F3_R2_matched		1584.8	529.275	3	-1.2	1.2	1	4.5	1.04	1.04	0.1	0.06	0.09	0.09	0	0.04	97	0	11.1	0.87	12.54	0.094
1	LVTQHKAK-NMKNAL-a6-b3	scRpl5	Flag-scRrs1	xlink	inter-protein xl	Lara_191219_B5042_HH_Exp4_6_S5_F2_R1.12269.12269.4_Lara_191219_B5042_HH_Exp4_6_S5_F2_R1.12140.12140.4	41	222	181	Lara_191219_B5042_HH_Exp4_6_S5_F2_R1_matched		1750.97	438.751	4	-2.4	2.4	1	4.5	1.77	3.55	0.16	0.06	0.17	0.05	0.12	0.03	380	-0.00314	4.6	0	17.91	0.063
1	RCKGTVGNSHK-DYNAKR-a3-b5	TEV,scRpl11A_endogenous_Isoform	scSyo1	xlink	inter-protein xl	Lara_191219_B5043_HH_Exp4_6_S5_F3_R1.04765.04765.3_Lara_191219_B5043_HH_Exp4_6_S5_F3_R1.03834.03834.3	149, 145	334	185	Lara_191219_B5043_HH_Exp4_6_S5_F3_R1_matched		2146.07	716.365	3	1	1	1	6.2	0.67	1.35	0.09	0.21	0.05	0.03	0.01	0.01	50	-0.00275	9.2	0.78	17.85	0.057
2	THSGNGVKCRK-DYNAKR-a8-b5	decoy_reverse_TEV	scSyo1	xlink	decoy inter-protein xl	Lara_191219_B5043_HH_Exp4_6_S5_F3_R1.04765.04765.3_Lara_191219_B5043_HH_Exp4_6_S5_F3_R1.03834.03834.3	30	334	304	Lara_191219_B5043_HH_Exp4_6_S5_F3_R1_matched		2146.07	716.365	3	1	1	1	4.73	0.55	1.1	0.15	0.16	0.04	0.03	0.01	0.01	44	-0.00299	8.4	0.92	13.91	0.156
3	NGGSHTVKCRK-DYNAKR-a8-b5	decoy_reverse_scRpl11A_endogenous_Isoform	scSyo1	xlink	decoy inter-protein xl	Lara_191219_B5043_HH_Exp4_6_S5_F3_R1.04765.04765.3_Lara_191219_B5043_HH_Exp4_6_S5_F3_R1.03834.03834.3	30	334	304	Lara_191219_B5043_HH_Exp4_6_S5_F3_R1_matched		2146.07	716.365	3	1	1	1	4.45	0.52	1.04	0.09	0.14	0.04	0.03	0.01	0.01	40	-0.00291	8.2	0	12.74	0.212
1	SHMEADYRGSKDDDDK-NKMVDK-a11-b2	decoy_reverse_Flag-scRrs1	decoy_reverse_scSyo1	xlink	decoy inter-protein xl	Lara_191219_B5042_HH_Exp4_6_S5_F2_R2.07949.07949.4_Lara_191219_B5042_HH_Exp4_6_S5_F2_R2.07855.07855.4	208	33	175	Lara_191219_B5042_HH_Exp4_6_S5_F2_R2_matched		2739.21	685.811	4	-0.2	0.2	5	4.81	1.92	3.84	0.11	0.16	0.12	0.07	0.06	0.03	232	-0.0041	9	0.86	17.8	0.057
2	SHMEADYRGSKDDDDK-MVDKNK-a11-b4	decoy_reverse_Flag-scRrs1	scSyo1	xlink	decoy inter-protein xl	Lara_191219_B5042_HH_Exp4_6_S5_F2_R2.07949.07949.4_Lara_191219_B5042_HH_Exp4_6_S5_F2_R2.07855.07855.4	208	588	380	Lara_191219_B5042_HH_Exp4_6_S5_F2_R2_matched		2739.21	685.811	4	-0.2	0.2	1	3.63	1.34	2.68	0.15	0.14	0.13	0.08	0.05	0.03	246	-0.0041	4.8	0.98	15.3	0.113
3	DHDGDYKDDDDK-GNAKYWIADK-a7-b4	Flag-scRrs1	decoy_reverse_Flag-scRrs1	xlink	decoy intra-protein xl	Lara_191219_B5042_HH_Exp4_6_S5_F2_R2.07949.07949.4_Lara_191219_B5042_HH_Exp4_6_S5_F2_R2.07855.07855.4	13	56	43	Lara_191219_B5042_HH_Exp4_6_S5_F2_R2_matched		2739.21	685.811	4	6.4	6.4	1	4.24	1.78	3.55	0.09	0.08	0.13	0.07	0.06	0.02	241	-0.0034	4.2	0.88	14.98	0.05
1	ARPNAKK-QQKNEKK-a6-b3	decoy_reverse_scRpf2	decoy_reverse_Flag-scRrs1	xlink	decoy inter-protein xl	Lara_191219_B5043_HH_Exp4_6_S5_F3_R1.09398.09398.4_Lara_191219_B5043_HH_Exp4_6_S5_F3_R1.09309.09309.4	338	11	327	Lara_191219_B5043_HH_Exp4_6_S5_F3_R1_matched		1823.03	456.766	4	-2.2	2.2	1	4.98	1.37	2.74	0.18	0.29	0.09	0.04	0.04	0.02	66	-0.00511	7.7	0.66	17.78	0.052
2	ARPNAKK-QQKNEKK-a6-b6	decoy_reverse_scRpf2	decoy_reverse_Flag-scRrs1	xlink	decoy inter-protein xl	Lara_191219_B5043_HH_Exp4_6_S5_F3_R1.09398.09398.4_Lara_191219_B5043_HH_Exp4_6_S5_F3_R1.09309.09309.4	338	14	324	Lara_191219_B5043_HH_Exp4_6_S5_F3_R1_matched		1823.03	456.766	4	-2.2	2.2	1	4.39	1.07	2.14	0.18	0.22	0.07	0.04	0.03	0.01	53	-0.00511	7.1	0.79	14.83	0.124
3	KARPNAK-QQKNEKK-a1-b3	decoy_reverse_scRpf2	decoy_reverse_Flag-scRrs1	xlink	decoy inter-protein xl	Lara_191219_B5043_HH_Exp4_6_S5_F3_R1.09398.09398.4_Lara_191219_B5043_HH_Exp4_6_S5_F3_R1.09309.09309.4	332	11	321	Lara_191219_B5043_HH_Exp4_6_S5_F3_R1_matched		1823.03	456.766	4	-2.2	2.2	1	3.84	0.81	1.62	0.07	0.14	0.06	0.02	0.04	0.01	46	-0.00511	4.6	0	11.76	0.257
1	KLDDQWLVEVDDK-TKMQLKPEK-a1-b2	Flag-scRrs1	decoy_reverse_scRpf2	xlink	decoy inter-protein xl	Lara_191219_B5042_HH_Exp4_6_S5_F2_R2.25453.25453.5_Lara_191219_B5042_HH_Exp4_6_S5_F2_R2.25355.25355.5	175	87	88	Lara_191219_B5042_HH_Exp4_6_S5_F2_R2_matched		2841.48	569.304	5	-0.3	0.3	1	5.99	0.99	1.97	0.05	0.19	0.07	0.03	0.04	0.01	86	-0.00531	8.6	0.69	17.68	0.068
2	KLDDQWLVEVDDK-TKMQLKPEK-a1-b6	Flag-scRrs1	decoy_reverse_scRpf2	xlink	decoy inter-protein xl	Lara_191219_B5042_HH_Exp4_6_S5_F2_R2.25453.25453.5_Lara_191219_B5042_HH_Exp4_6_S5_F2_R2.25355.25355.5	175	91	84	Lara_191219_B5042_HH_Exp4_6_S5_F2_R2_matched		2841.48	569.304	5	-0.3	0.3	1	5.64	1.01	2.01	0.06	0.19	0.08	0.03	0.05	0.02	103	-0.00531	7.7	0.71	17.38	0.073
3	YGTFRFNMNITKR-LEVNVKEAR-a12-b6	decoy_reverse_scRpf2	decoy_reverse_scRpf2	xlink	decoy intra-protein xl	Lara_191219_B5042_HH_Exp4_6_S5_F2_R2.25453.25453.5_Lara_191219_B5042_HH_Exp4_6_S5_F2_R2.25355.25355.5	248	323	75	Lara_191219_B5042_HH_Exp4_6_S5_F2_R2_matched		2841.48	569.304	5	-4.7	4.7	1	3.33	0.89	1.78	0.11	0.14	0.1	0.06	0.04	0.02	128	-1.73933	2.9	0.78	12.28	0.073
1	AKAMTK-REEKIK-a2-b4	Flag-scRrs1	Flag-scRrs1	xlink	intra-protein xl	Lara_191219_B5043_HH_Exp4_6_S5_F3_R2.08775.08775.4_Lara_191219_B5043_HH_Exp4_6_S5_F3_R2.08871.08871.4	131	71	60	Lara_191219_B5043_HH_Exp4_6_S5_F3_R2_matched		1587.91	397.984	4	2.7	2.7	2	4.94	0.67	1.33	0.18	0.3	0.09	0.08	0.01	0.02	45	-2.09151	9	0.85	17.68	0.045
2	IKSLTR-MVDKNK-a2-b4	Flag-scRrs1	scSyo1	xlink	inter-protein xl	Lara_191219_B5043_HH_Exp4_6_S5_F3_R2.08775.08775.4_Lara_191219_B5043_HH_Exp4_6_S5_F3_R2.08871.08871.4	73	588	515	Lara_191219_B5043_HH_Exp4_6_S5_F3_R2_matched		1587.91	397.984	4	2.7	2.7	1	4.96	0.51	1.02	0.13	0.21	0.04	0.03	0	0.01	18	-0.00426	6.9	0	14.97	0.115
1	KPEKGIK-QLLLKEK-a1-b5	decoy_reverse_Flag-scRrs1	scSyo1	xlink	decoy inter-protein xl	Lara_191219_B5041_HH_Exp4_6_S5_F1_R1.05194.05194.4_Lara_191219_B5041_HH_Exp4_6_S5_F1_R1.05154.05154.4	77	74	3	Lara_191219_B5041_HH_Exp4_6_S5_F1_R1_matched		1807.12	452.787	4	-0.3	0.3	1	6.83	1.57	3.14	0.25	0.07	0.18	0.08	0.1	0.03	90	-0.0041	10.7	0	17.68	0.068
2	KPEKGIK-QLLLKEK-a4-b5	decoy_reverse_Flag-scRrs1	scSyo1	xlink	decoy inter-protein xl	Lara_191219_B5041_HH_Exp4_6_S5_F1_R1.05194.05194.4_Lara_191219_B5041_HH_Exp4_6_S5_F1_R1.05154.05154.4	80	74	6	Lara_191219_B5041_HH_Exp4_6_S5_F1_R1_matched		1807.12	452.787	4	-0.3	0.3	1	7.18	1.91	3.81	0.26	0	0.18	0.09	0.09	0.03	89	-0.0041	11.7	0	16.86	0.066
1	WGYKGANKK-KYADNKIK-a8-b6	Flag-scRrs1	decoy_reverse_scSyo1	xlink	decoy inter-protein xl	Lara_191219_B5041_HH_Exp4_6_S5_F1_R2.16069.16069.4_Lara_191219_B5041_HH_Exp4_6_S5_F1_R2.16036.16036.4	174	292	118	Lara_191219_B5041_HH_Exp4_6_S5_F1_R2_matched		2167.19	542.806	4	6.8	6.8	1	5.35	1.66	3.31	0.18	0.12	0.11	0.05	0.06	0.02	214	-0.00426	5.7	1	17.68	0.068
2	MVDKNKNPELK-NARAKR-a4-b5	scSyo1	scRpf2	xlink	inter-protein xl	Lara_191219_B5041_HH_Exp4_6_S5_F1_R2.16069.16069.4_Lara_191219_B5041_HH_Exp4_6_S5_F1_R2.16036.16036.4	588	13	575	Lara_191219_B5041_HH_Exp4_6_S5_F1_R2_matched		2167.19	542.806	4	2	2	1	4.99	1.07	2.13	0.2	0.17	0.1	0.09	0.01	0.01	193	-0.00616	3.1	0.93	17.61	0.068
[truncated: 5,244 more rows]

## Sheet: Fig. 1f (ct5S RNP)
Rank	Id	Protein1	Protein2	Type	XLType	Spectrum	AbsPos1	AbsPos2	deltaAA	Annotation	Smallest_dist[euklid]	Mr	Mz	z	Error_rel[ppm]	Error_abs[ppm]	nseen	MatchOdds	wmatchoddssum	wmatchoddsmean	Xcorrx	Xcorrb	TIC	TicA	TicB	WTIC	intsum	lApS	seriesscore	deltaS	ld-Score	fdr
[truncated: 5,563 more rows]

[truncated: 5 more sheets: Fig. 3a (left panel).txt, Fig. 3a (right panel).txt, Fig. 6a, Ext. Data Fig. 5b, Ext. Data Fig. 5c.txt]
